# Supplementary material for: Plastic leachates impair growth and oxygen production in Prochlorococcus, the ocean’s most abundant photosynthetic bacteria
Source: Commun Biol. 2019 May 14;2:184. doi: 10.1038/s42003-019-0410-x (PMC6517427; doi:10.1038/s42003-019-0410-x)
Supplement: Supplementary file 4 — Supplementary Data 1 [file 42003_2019_410_MOESM4_ESM.xlsx]

## Sheet: Sheet1
Supplementary Dataset 1: Source data for Fig. 1 and results of statiscal analysis of this data (one way ANOVA followed by Tukey's multiple comparison tests).
Figure 1 source data	Population growth of Prochlorococcus MIT9312 and NATL2A in the presence of diluted HDPE and PVC leachates; Growth curve data (A-D), Growth rate data (E & F)
	Data: Figure 1(A)	Growth curve data for MIT9312 in presence of diluted HDPE leachate
		Time(hour)	MIT CONTROL			HDPE 3.125%			HDPE 6.25%			HDPE 12.5%			HDPE 25%			HDPE 50%
		0:00:00	136000000	165000000	186000000	136000000	165000000	186000000	136000000	165000000	186000000	136000000	165000000	186000000	136000000	165000000	186000000	136000000	165000000	186000000
		3:00:00	172000000	175000000	180000000	186000000	175000000	176000000	169000000	191000000	175000000	172000000	175000000	183000000	159000000	179000000	173000000	153000000	166000000	172000000
		24:00:00	282000000	303000000	328000000	288000000	272000000	297000000	223000000	232000000	267000000	200000000	218000000	211000000	227000000	232000000	253000000	244000000	288000000	275000000
		48:00:00	605000000	633000000	627000000	505000000	405000000	430000000	310000000	304000000	304000000	231000000	252000000	266000000	184000000	171000000	222000000	98100000	85300000	155000000
		72:00:00	1060000000	1080000000	1210000000	821000000	601000000	675000000	290000000	299000000	341000000	112000000	123000000	160000000	35600000	22200000	87500000	20100000	7540000	26500000
	Data: Figure 1(B)	Growth curve data for NATL2A in presence of diluted HDPE leachate
		Time(hour)	NAT CONTROL			HDPE 3.125%			HDPE 6.25%			HDPE 12.5%			HDPE 25%			HDPE 50%
		00:00:00	96300000	97300000	77000000	96300000	97300000	77000000	96300000	97300000	77000000	96300000	97300000	77000000	96300000	97300000	77000000	96300000	97300000	77000000
		03:00:00	68500000	86600000	51800000	46100000	54000000	30900000	47500000	53000000	38500000	29700000	47800000	36700000	62500000	51200000	62900000	56500000	64300000	41800000
		1 day, 0:00:00	98200000	90700000	47800000	76100000	76700000	63300000	60200000	55700000	66300000	44200000	62900000	59200000	68600000	52200000	39200000	67000000	62800000	47200000
		2 days, 0:00:00	110000000	135000000	199000000	96600000	67200000	38500000	59400000	83800000	90300000	58700000	66700000	77500000	53300000	44800000	42700000	35900000	15700000	14900000
		3 days, 0:00:00	288000000	245000000	165000000	159000000	128000000	12700000	49300000	56600000	74900000	50900000	23200000	32100000	5530000	5700000	3460000	2920000	1290000	981000
	Data: Figure 1(C)	Growth curve data for MIT9312 in presence of diluted PVC leachate
		Time(hour)	MIT CONTROL			PVC 10%			PVC 2%			PVC 1%			PVC 0.5%			PVC 0.25%
		0:00:00	107000000	107000000	134000000	107000000	107000000	134000000	107000000	107000000	134000000	107000000	107000000	134000000	107000000	107000000	134000000	107000000	107000000	134000000
		3:00:00	131000000	131000000	130000000	126000000	124000000	113000000	139000000	139000000	127000000	129000000	127000000	119000000	124000000	124000000	117000000	132000000	132000000	117000000
		24:00:00	257000000	255000000	252000000	87200000	67900000	62500000	77100000	65700000	61500000	182000000	175000000	175000000	185000000	177000000	177000000	202000000	201000000	190000000
		48:00:00	397000000	409000000	388000000	2700000	2050000	1820000	5380000	2780000	2140000	43100000	21600000	21500000	125000000	114000000	122000000	224000000	234000000	224000000
		72:00:00	476000000	498000000	421000000	846000	972000	1290000	2030000	1410000	724000	3500000	1750000	1420000	15800000	13700000	13400000	115000000	41600000	116000000
	Data: Figure 1(D)	Growth curve data for NATL2A in presence of diluted HDPE leachate
		Time(hour)	NAT CONTROL			PVC 10%			PVC 2%			PVC 1%			PVC 0.5%			PVC 0.25%
		0:00:00	70700000	47600000	50400000	70700000	47600000	50400000	70700000	47600000	50400000	70700000	47600000	50400000	70700000	47600000	50400000	70700000	47600000	50400000
		3:00:00	65400000	85500000	74900000	76500000	98800000	77400000	71800000	49100000	65600000	70600000	61400000	65500000	68000000	71100000	64000000	67800000	58300000	64700000
		24:00:00	130000000	127000000	126000000	118000000	104000000	111000000	60800000	69400000	76000000	64600000	62600000	65700000	64700000	59300000	48800000	39100000	39700000	38600000
		48:00:00	113000000	115000000	188000000	79800000	85800000	50400000	98500000	106000000	85000000	75400000	72600000	73400000	43800000	43900000	44000000	25900000	35600000	20300000
		72:00:00	318000000	316000000	237000000	215000000	210000000	166000000	130000000	138000000	128000000	86300000	89100000	93200000	23400000	23400000	22900000	16200000	9960000	14100000
	Data: Figure 1(E)	Growth Rate data for NATL2A and MIT9312 in presence of diluted HDPE leachate
			0% leachate		HDPE 3.125%		HDPE 6.25%		HDPE 12.5%		HDPE 25%		HDPE 50%
			Mean	SD	Mean	SD	Mean	SD	Mean	SD	Mean	SD	Mean	SD
		NATL2A	0.3627	0.09044	-0.001575	0.1227	-0.004756	0.1163	-0.137	0.1666	-0.7861	0.2607	-1.181	0.2889
		MIT9312	0.6515	0.01222	0.4812	0.01603	0.2235	0.04425	-0.03072	0.111	-0.3748	0.2287	-0.6977	0.291
	Data: Figure 1(F)	Growth Rate data for NATL2A and MIT9312 in presence of diluted PVC leachate
			0% leachate		PVC 0.25%		PVC 0.5%		PVC 1%		PVC 2%		PVC 10%
			Mean	SD	Mean	SD	Mean	SD	Mean	SD	Mean	SD	Mean	SD
		NATL2A	0.4753	0.08001	0.2787	0.1498	0.2776	0.02264	0.131	0.0289	-0.2992	0.07689	-0.4903	0.0476
		MIT9312	0.4782	0.07425	-0.04626	0.1853	-0.589	0.3059	-1.298	0.3648	-1.663	0.2406	-1.754	0.2947
Results of one way ANOVA followed by Tukey's multiple comparison tests
HDPE				PVC
Strain	Time	Comparison	p value		Comparison	p value
MIT9312	3h	MIT9312 Control vs. HDPE 3.125%	0.9956		MIT9312 Control vs. PVC 0.25%	0.9715
		MIT9312 Control vs. HDPE 6.25%	0.9985		MIT9312 Control vs. PVC 0.5%	0.4814
		MIT9312 Control vs. HDPE 12.5%	>0.9999		MIT9312 Control vs. PVC 1%	0.8492
		MIT9312 Control vs. HDPE 25%	0.9648		MIT9312 Control vs. PVC 2%	0.9436
		MIT9312 Control vs. HDPE 50%	0.5179		MIT9312 Control vs. PVC 10%	0.4103
		HDPE 3.125% vs. HDPE 6.25%	>0.9999		PVC 0.25% vs. PVC 0.5%	0.8775
		HDPE 3.125% vs. HDPE 12.5%	0.9992		PVC 0.25% vs. PVC 1%	0.9982
		HDPE 3.125% vs. HDPE 25%	0.7917		PVC 0.25% vs. PVC 2%	0.5959
		HDPE 3.125% vs. HDPE 50%	0.2811		PVC 0.25% vs. PVC 10%	0.8181
		HDPE 6.25% vs. HDPE 12.5%	0.9998		PVC 0.5% vs. PVC 1%	0.981
		HDPE 6.25% vs. HDPE 25%	0.8387		PVC 0.5% vs. PVC 2%	0.1423
		HDPE 6.25% vs. HDPE 50%	0.3214		PVC 0.5% vs. PVC 10%	>0.9999
		HDPE 12.5% vs. HDPE 25%	0.9301		PVC 1% vs. PVC 2%	0.377
		HDPE 12.5% vs. HDPE 50%	0.4384		PVC 1% vs. PVC 10%	0.9591
		HDPE 25% vs. HDPE 50%	0.9151		PVC 2% vs. PVC 10%	0.1147
	24h	MIT9312 Control vs. HDPE 3.125%	0.8061		MIT9312 Control vs. PVC 0.25%	<0.0001
		MIT9312 Control vs. HDPE 6.25%	0.011		MIT9312 Control vs. PVC 0.5%	<0.0001
		MIT9312 Control vs. HDPE 12.5%	0.0004		MIT9312 Control vs. PVC 1%	<0.0001
		MIT9312 Control vs. HDPE 25%	0.0076		MIT9312 Control vs. PVC 2%	<0.0001
		MIT9312 Control vs. HDPE 50%	0.2431		MIT9312 Control vs. PVC 10%	<0.0001
		HDPE 3.125% vs. HDPE 6.25%	0.0894		PVC 0.25% vs. PVC 0.5%	0.0893
		HDPE 3.125% vs. HDPE 12.5%	0.0028		PVC 0.25% vs. PVC 1%	0.0468
		HDPE 3.125% vs. HDPE 25%	0.062		PVC 0.25% vs. PVC 2%	<0.0001
		HDPE 3.125% vs. HDPE 50%	0.8666		PVC 0.25% vs. PVC 10%	<0.0001
		HDPE 6.25% vs. HDPE 12.5%	0.3611		PVC 0.5% vs. PVC 1%	0.9985
		HDPE 6.25% vs. HDPE 25%	>0.9999		PVC 0.5% vs. PVC 2%	<0.0001
		HDPE 6.25% vs. HDPE 50%	0.4496		PVC 0.5% vs. PVC 10%	<0.0001
		HDPE 12.5% vs. HDPE 25%	0.4733		PVC 1% vs. PVC 2%	<0.0001
		HDPE 12.5% vs. HDPE 50%	0.018		PVC 1% vs. PVC 10%	<0.0001
		HDPE 25% vs. HDPE 50%	0.3408		PVC 2% vs. PVC 10%	0.9725
	48h	MIT9312 Control vs. HDPE 3.125%	0.0001		MIT9312 Control vs. PVC 0.25%	<0.0001
		MIT9312 Control vs. HDPE 6.25%	<0.0001		MIT9312 Control vs. PVC 0.5%	<0.0001
		MIT9312 Control vs. HDPE 12.5%	<0.0001		MIT9312 Control vs. PVC 1%	<0.0001
		MIT9312 Control vs. HDPE 25%	<0.0001		MIT9312 Control vs. PVC 2%	<0.0001
		MIT9312 Control vs. HDPE 50%	<0.0001		MIT9312 Control vs. PVC 10%	<0.0001
		HDPE 3.125% vs. HDPE 6.25%	0.0009		PVC 0.25% vs. PVC 0.5%	<0.0001
		HDPE 3.125% vs. HDPE 12.5%	<0.0001		PVC 0.25% vs. PVC 1%	<0.0001
		HDPE 3.125% vs. HDPE 25%	<0.0001		PVC 0.25% vs. PVC 2%	<0.0001
		HDPE 3.125% vs. HDPE 50%	<0.0001		PVC 0.25% vs. PVC 10%	<0.0001
		HDPE 6.25% vs. HDPE 12.5%	0.2596		PVC 0.5% vs. PVC 1%	<0.0001
		HDPE 6.25% vs. HDPE 25%	0.0055		PVC 0.5% vs. PVC 2%	<0.0001
		HDPE 6.25% vs. HDPE 50%	<0.0001		PVC 0.5% vs. PVC 10%	<0.0001
		HDPE 12.5% vs. HDPE 25%	0.2449		PVC 1% vs. PVC 2%	0.0094
		HDPE 12.5% vs. HDPE 50%	0.0012		PVC 1% vs. PVC 10%	0.0132
		HDPE 25% vs. HDPE 50%	0.0581		PVC 2% vs. PVC 10%	>0.9999
	72h	MIT9312 Control vs. HDPE 3.125%	<0.0001		MIT9312 Control vs. PVC 0.25%	<0.0001
		MIT9312 Control vs. HDPE 6.25%	<0.0001		MIT9312 Control vs. PVC 0.5%	<0.0001
		MIT9312 Control vs. HDPE 12.5%	<0.0001		MIT9312 Control vs. PVC 1%	<0.0001
		MIT9312 Control vs. HDPE 25%	<0.0001		MIT9312 Control vs. PVC 2%	<0.0001
		MIT9312 Control vs. HDPE 50%	<0.0001		MIT9312 Control vs. PVC 10%	<0.0001
		HDPE 3.125% vs. HDPE 6.25%	<0.0001		PVC 0.25% vs. PVC 0.5%	0.0187
		HDPE 3.125% vs. HDPE 12.5%	<0.0001		PVC 0.25% vs. PVC 1%	0.0062
		HDPE 3.125% vs. HDPE 25%	<0.0001		PVC 0.25% vs. PVC 2%	0.006
		HDPE 3.125% vs. HDPE 50%	<0.0001		PVC 0.25% vs. PVC 10%	0.0066
		HDPE 6.25% vs. HDPE 12.5%	0.0321		PVC 0.5% vs. PVC 1%	0.9827
		HDPE 6.25% vs. HDPE 25%	0.002		PVC 0.5% vs. PVC 2%	0.9806
		HDPE 6.25% vs. HDPE 50%	0.0008		PVC 0.5% vs. PVC 10%	0.9871
		HDPE 12.5% vs. HDPE 25%	0.5616		PVC 1% vs. PVC 2%	>0.9999
		HDPE 12.5% vs. HDPE 50%	0.2626		PVC 1% vs. PVC 10%	>0.9999
		HDPE 25% vs. HDPE 50%	0.9875		PVC 2% vs. PVC 10%	>0.9999
NATL2A	3h	NATL2A Control vs. HDPE 3.125%	0.1316		NATL2A Control vs. PVC 0.25%	0.7999
		NATL2A Control vs. HDPE 6.25%	0.2058		NATL2A Control vs. PVC 0.5%	0.4775
		NATL2A Control vs. HDPE 12.5%	0.0483		NATL2A Control vs. PVC 1%	0.7664
		NATL2A Control vs. HDPE 25%	0.8704		NATL2A Control vs. PVC 2%	0.8865
		NATL2A Control vs. HDPE 50%	0.6047		NATL2A Control vs. PVC 10%	0.5905
		HDPE 3.125% vs. HDPE 6.25%	0.9996		PVC 0.25% vs. PVC 0.5%	0.0766
		HDPE 3.125% vs. HDPE 12.5%	0.988		PVC 0.25% vs. PVC 1%	0.1742
		HDPE 3.125% vs. HDPE 25%	0.5775		PVC 0.25% vs. PVC 2%	0.2565
		HDPE 3.125% vs. HDPE 50%	0.8504		PVC 0.25% vs. PVC 10%	0.1064
		HDPE 6.25% vs. HDPE 12.5%	0.9381		PVC 0.5% vs. PVC 1%	0.9945
		HDPE 6.25% vs. HDPE 25%	0.7426		PVC 0.5% vs. PVC 2%	0.9663
		HDPE 6.25% vs. HDPE 50%	0.9491		PVC 0.5% vs. PVC 10%	>0.9999
		HDPE 12.5% vs. HDPE 25%	0.2749		PVC 1% vs. PVC 2%	0.9998
		HDPE 12.5% vs. HDPE 50%	0.5197		PVC 1% vs. PVC 10%	0.9995
		HDPE 25% vs. HDPE 50%	0.9947		PVC 2% vs. PVC 10%	0.9908
	24h	NATL2A Control vs. HDPE 3.125%	>0.9999		NATL2A Control vs. PVC 0.25%	0.0267
		NATL2A Control vs. HDPE 6.25%	0.6649		NATL2A Control vs. PVC 0.5%	<0.0001
		NATL2A Control vs. HDPE 12.5%	0.4229		NATL2A Control vs. PVC 1%	<0.0001
		NATL2A Control vs. HDPE 25%	0.3408		NATL2A Control vs. PVC 2%	<0.0001
		NATL2A Control vs. HDPE 50%	0.5831		NATL2A Control vs. PVC 10%	<0.0001
		HDPE 3.125% vs. HDPE 6.25%	0.8437		PVC 0.25% vs. PVC 0.5%	<0.0001
		HDPE 3.125% vs. HDPE 12.5%	0.6373		PVC 0.25% vs. PVC 1%	<0.0001
		HDPE 3.125% vs. HDPE 25%	0.5488		PVC 0.25% vs. PVC 2%	<0.0001
		HDPE 3.125% vs. HDPE 50%	0.7822		PVC 0.25% vs. PVC 10%	<0.0001
		HDPE 6.25% vs. HDPE 12.5%	0.9973		PVC 0.5% vs. PVC 1%	0.9118
		HDPE 6.25% vs. HDPE 25%	0.9875		PVC 0.5% vs. PVC 2%	0.2007
		HDPE 6.25% vs. HDPE 50%	>0.9999		PVC 0.5% vs. PVC 10%	0.0003
		HDPE 12.5% vs. HDPE 25%	>0.9999		PVC 1% vs. PVC 2%	0.6708
		HDPE 12.5% vs. HDPE 50%	0.9996		PVC 1% vs. PVC 10%	0.0012
		HDPE 25% vs. HDPE 50%	0.9963		PVC 2% vs. PVC 10%	0.0135
	48h	NATL2A Control vs. HDPE 3.125%	0.0721		NATL2A Control vs. PVC 0.25%	0.0699
		NATL2A Control vs. HDPE 6.25%	0.0278		NATL2A Control vs. PVC 0.5%	0.1518
		NATL2A Control vs. HDPE 12.5%	0.0116		NATL2A Control vs. PVC 1%	0.0151
		NATL2A Control vs. HDPE 25%	0.0021		NATL2A Control vs. PVC 2%	0.0009
		NATL2A Control vs. HDPE 50%	0.0003		NATL2A Control vs. PVC 10%	0.0002
		HDPE 3.125% vs. HDPE 6.25%	>0.9999		PVC 0.25% vs. PVC 0.5%	0.9645
		HDPE 3.125% vs. HDPE 12.5%	0.9798		PVC 0.25% vs. PVC 1%	0.9944
		HDPE 3.125% vs. HDPE 25%	0.5679		PVC 0.25% vs. PVC 2%	0.2982
		HDPE 3.125% vs. HDPE 50%	0.1166		PVC 0.25% vs. PVC 10%	0.072
		HDPE 6.25% vs. HDPE 12.5%	0.9925		PVC 0.5% vs. PVC 1%	0.697
		HDPE 6.25% vs. HDPE 25%	0.5793		PVC 0.5% vs. PVC 2%	0.0534
		HDPE 6.25% vs. HDPE 50%	0.0967		PVC 0.5% vs. PVC 10%	0.0097
		HDPE 12.5% vs. HDPE 25%	0.8661		PVC 1% vs. PVC 2%	0.4418
		HDPE 12.5% vs. HDPE 50%	0.2208		PVC 1% vs. PVC 10%	0.0988
		HDPE 25% vs. HDPE 50%	0.7629		PVC 2% vs. PVC 10%	0.8851
	72h	NATL2A Control vs. HDPE 3.125%	<0.0001		NATL2A Control vs. PVC 0.25%	0.0024
		NATL2A Control vs. HDPE 6.25%	<0.0001		NATL2A Control vs. PVC 0.5%	<0.0001
		NATL2A Control vs. HDPE 12.5%	<0.0001		NATL2A Control vs. PVC 1%	<0.0001
		NATL2A Control vs. HDPE 25%	<0.0001		NATL2A Control vs. PVC 2%	<0.0001
		NATL2A Control vs. HDPE 50%	<0.0001		NATL2A Control vs. PVC 10%	<0.0001
		HDPE 3.125% vs. HDPE 6.25%	0.001		PVC 0.25% vs. PVC 0.5%	0.0326
		HDPE 3.125% vs. HDPE 12.5%	0.0001		PVC 0.25% vs. PVC 1%	0.0007
		HDPE 3.125% vs. HDPE 25%	<0.0001		PVC 0.25% vs. PVC 2%	<0.0001
		HDPE 3.125% vs. HDPE 50%	<0.0001		PVC 0.25% vs. PVC 10%	<0.0001
		HDPE 6.25% vs. HDPE 12.5%	0.3701		PVC 0.5% vs. PVC 1%	0.2433
		HDPE 6.25% vs. HDPE 25%	0.009		PVC 0.5% vs. PVC 2%	0.0006
		HDPE 6.25% vs. HDPE 50%	0.0062		PVC 0.5% vs. PVC 10%	0.0003
		HDPE 12.5% vs. HDPE 25%	0.1988		PVC 1% vs. PVC 2%	0.0288
		HDPE 12.5% vs. HDPE 50%	0.136		PVC 1% vs. PVC 10%	0.0115
		HDPE 25% vs. HDPE 50%	0.9998		PVC 2% vs. PVC 10%	0.9928
