# Supplementary material for: Plastic leachates impair growth and oxygen production in Prochlorococcus, the ocean’s most abundant photosynthetic bacteria
Source: Commun Biol. 2019 May 14;2:184. doi: 10.1038/s42003-019-0410-x (PMC6517427; doi:10.1038/s42003-019-0410-x)
Supplement: Supplementary file 5 — Supplementary Data 2 [file 42003_2019_410_MOESM5_ESM.xlsx]

## Sheet: Sheet1
Supplementary Dataset 2: Source data for Fig. 2 (effective quantum yield of PSII (ΦPSII) and oxygen production rates) and results of statiscal analysis of this data (one way ANOVA followed by Tukey's multiple comparison tests).
Figure 2 source data	Effective quantum yield of PSII (ΦPSII) (A-D) and oxygen production rates (E-G) for Prochlorococcus MIT9312 and NATL2A in the presence of diluted HDPE and PVC leachates
	Data: Figure 2(A)	Effective quantum yield data for MIT9312 in presence of diluted HDPE leachate
		Time(hour)	MIT CONTROL			HDPE 3.125%			HDPE 6.25%			HDPE 12.5%			HDPE 25%			HDPE 50%
		3:00:00	0.59	0.62	0.6	0.6	0.6	0.6	0.59	0.6	0.58	0.59	0.6	0.58	0.59	0.61	0.61	0.58	0.61	0.59
		24:00:00	0.6	0.61	0.58	0.61	0.59	0.59	0.58	0.57	0.57	0.45	0.47	0.48	0.08	0.11	0.09	0	0	0
		48:00:00	0.61	0.58	0.58	0.55	0.53	0.53	0.34	0.34	0.34	0	0	0	0	0	0	0	0	0
	Data: Figure 2(B)	Effective quantum yield data for NATL2A in presence of diluted HDPE leachate
		Time(hour)	NAT CONTROL			HDPE 3.125%			HDPE 6.25%			HDPE 12.5%			HDPE 25%			HDPE 50%
		3:00:00	0.61	0.6	0.59	0.62	0.61	0.67	0.63	0.63	0.61	0.62	0.62	0.6	0.58	0.59	0.59	0.58	0.59	0.57
		24:00:00	0.58	0.6	0.58	0.58	0.59	0.43	0.54	0.59	0.57	0.5	0.47	0.46	0.33	0.32	0.29	0	0	0
		48:00:00	0.6	0.57	0.57	0.52	0.55	0.53	0.43	0.46	0.44	0.32	0.25	0.25	0	0	0	0	0	0
	Data: Figure 2(C)	Effective quantum yield data for MIT9312 in presence of diluted PVC leachate
		Time(hour)	MIT CONTROL			PVC 10%			PVC 2%			PVC 1%			PVC 0.5%			PVC 0.25%
		3:00:00	0.61	0.59	0.58	0.63	0.63	0.65	0.6	0.63	0.62	0.6	0.59	0.59	0.31	0.25	0.23	0	0	0
		24:00:00	0.59	0.59	0.57	0.55	0.53	0.53	0.31	0.3	0.26	0	0.09	0	0	0	0	0	0	0
		48:00:00	0.46	0.44	0.43	0.28	0.21	0.17	0	0	0	0	0	0	0	0	0	0	0	0
	Data: Figure 2(D)	Effective quantum yield data for NATL2A in presence of diluted PVC leachate
		Time(hour)	NAT CONTROL			PVC 10%			PVC 2%			PVC 1%			PVC 0.5%			PVC 0.25%
		3:00:00	0.58	0.56	0.57	0.53	0.51	0.59	0.55	0.56	0.56	0.48	0.55	0.56	0.48	0.49	0.44	0	0	0
		24:00:00	0.57	0.6	0.61	0.6	0.59	0.59	0.55	0.55	0.53	0.41	0.43	0.43	0.3	0.19	0.26	0	0	0
		48:00:00	0.56	0.49	0.54	0.52	0.51	0.5	0.44	0.41	0.41	0.22	0.22	0.18	0	0	0	0	0	0
	Data: Figure 2(E)	Oxygen production rate data for MIT9312 in presence of diluted HDPE leachate
		Time(hour)	MIT CONTROL			HDPE 6.25%			HDPE 12.5%			HDPE 50%
		3:00:00	0.0101	0.0102	0.013	0.0189	0.0224	0.0221	0.0102	0.00795	0.0139	0.0074	0.00746	0.0107
		24:00:00	0.0129	0.0172	0.0175	0.00708	0.0158	0.0131	-0.00307	0.00215	0.00484	-0.00401	-0.00206	-0.000875
		48:00:00	0.00882	0.0098	0.0105	-0.00226	0.0121	0.00158	-0.0292	-0.00217	-0.0027
	Data: Figure 2(F)	Oxygen production rate data for NATL2A in presence of diluted HDPE leachate
		Time(hour)	NAT CONTROL			HDPE 6.25%			HDPE 12.5%			HDPE 50%
		3:00:00	0.0339	-0.00756*	0.0428	0.0422	0.0407	0.0506	0.0709	0.0396	0.0389	0.0168	0.0158	0.0255
		24:00:00	0.0346	0.035	0.0629	0.0255	0.0394	0.026	0.0152	0.00159	0.0118	0.000373	-0.00812	-0.00121
		48:00:00	0.0428	0.0357	0.0257	0.00631	0.00602	0.00537	-0.012	-0.00922	-0.00723
	Data: Figure 2(G)	Oxygen production rate data for MIT9312 in presence of diluted PVC leachate
		Time(hour)	MIT CONTROL			PVC 0.5%			PVC 1%			PVC 2%			PVC 10%
		3:00:00	0.0243	0.0215	0.0233	0.0209	0.018	0.0261	0.0233	0.0197	0.0252	0.0061	0.00522	0.00284	-7.93e-05	0.00185	0.00124
		24:00:00	0.0208	0.0183	0.0178	-0.000916	-0.00107	-0.00228	-0.00228	0.000399	-0.00243	-0.00443	-0.00343	-0.00322
		48:00:00	0.00658	0.00519	0.000375
	Data: Figure 2(H)	Oxygen production rate data for NATL2A in presence of diluted PVC leachate
		Time(hour)	NAT CONTROL			PVC 0.5%			PVC 1%			PVC 2%			PVC 10%
		3:00:00	0.0322	0.0355	0.0386	0.0293	0.0525	0.0372	0.0298	0.042	0.0372	0.00853	0.00485	0.00453	-0.0119	-0.017	-0.0146
		24:00:00	0.0326	0.032	0.038	0.0386	0.0269	0.0263	0.00402	0.00487	0.00716	-0.00982	-0.0199	-0.0127
		48:00:00	0.0392	0.0413	0.0283	0.00315	0.00608	0.00541	-0.00577	-0.00454	-0.00177
Results of one way ANOVA followed by Tukey's multiple comparison tests
HDPE					PVC
Strain	Measurement	Time	Comparison	p value		Comparison	p value
MIT9312	ΦPSII	3h	MIT9312 Control vs. HDPE 3.125%	0.9991		MIT9312 Control vs. PVC 0.25%	0.1527
			MIT9312 Control vs. HDPE 6.25%	0.7189		MIT9312 Control vs. PVC 0.5%	0.7052
			MIT9312 Control vs. HDPE 12.5%	0.7189		MIT9312 Control vs. PVC 1%	>0.9999
			MIT9312 Control vs. HDPE 25%	>0.9999		MIT9312 Control vs. PVC 2%	<0.0001
			MIT9312 Control vs. HDPE 50%	0.8877		MIT9312 Control vs. PVC 10%	<0.0001
			HDPE 3.125% vs. HDPE 6.25%	0.8877		PVC 0.25% vs. PVC 0.5%	0.8131
			HDPE 3.125% vs. HDPE 12.5%	0.8877		PVC 0.25% vs. PVC 1%	0.1527
			HDPE 3.125% vs. HDPE 25%	0.9991		PVC 0.25% vs. PVC 2%	<0.0001
			HDPE 3.125% vs. HDPE 50%	0.9774		PVC 0.25% vs. PVC 10%	<0.0001
			HDPE 6.25% vs. HDPE 12.5%	>0.9999		PVC 0.5% vs. PVC 1%	0.7052
			HDPE 6.25% vs. HDPE 25%	0.7189		PVC 0.5% vs. PVC 2%	<0.0001
			HDPE 6.25% vs. HDPE 50%	0.9991		PVC 0.5% vs. PVC 10%	<0.0001
			HDPE 12.5% vs. HDPE 25%	0.7189		PVC 1% vs. PVC 2%	<0.0001
			HDPE 12.5% vs. HDPE 50%	0.9991		PVC 1% vs. PVC 10%	<0.0001
			HDPE 25% vs. HDPE 50%	0.8877		PVC 2% vs. PVC 10%	<0.0001
		24h	MIT9312 Control vs. HDPE 3.125%	>0.9999		MIT9312 Control vs. PVC 0.25%	0.2609
			MIT9312 Control vs. HDPE 6.25%	0.2375		MIT9312 Control vs. PVC 0.5%	<0.0001
			MIT9312 Control vs. HDPE 12.5%	<0.0001		MIT9312 Control vs. PVC 1%	<0.0001
			MIT9312 Control vs. HDPE 25%	<0.0001		MIT9312 Control vs. PVC 2%	<0.0001
			MIT9312 Control vs. HDPE 50%	<0.0001		MIT9312 Control vs. PVC 10%	<0.0001
			HDPE 3.125% vs. HDPE 6.25%	0.2375		PVC 0.25% vs. PVC 0.5%	<0.0001
			HDPE 3.125% vs. HDPE 12.5%	<0.0001		PVC 0.25% vs. PVC 1%	<0.0001
			HDPE 3.125% vs. HDPE 25%	<0.0001		PVC 0.25% vs. PVC 2%	<0.0001
			HDPE 3.125% vs. HDPE 50%	<0.0001		PVC 0.25% vs. PVC 10%	<0.0001
			HDPE 6.25% vs. HDPE 12.5%	<0.0001		PVC 0.5% vs. PVC 1%	<0.0001
			HDPE 6.25% vs. HDPE 25%	<0.0001		PVC 0.5% vs. PVC 2%	<0.0001
			HDPE 6.25% vs. HDPE 50%	<0.0001		PVC 0.5% vs. PVC 10%	<0.0001
			HDPE 12.5% vs. HDPE 25%	<0.0001		PVC 1% vs. PVC 2%	0.6785
			HDPE 12.5% vs. HDPE 50%	<0.0001		PVC 1% vs. PVC 10%	0.6785
			HDPE 25% vs. HDPE 50%	<0.0001		PVC 2% vs. PVC 10%	>0.9999
		48h	MIT9312 Control vs. HDPE 3.125%	<0.0001		MIT9312 Control vs. PVC 0.25%	<0.0001
			MIT9312 Control vs. HDPE 6.25%	<0.0001		MIT9312 Control vs. PVC 0.5%	<0.0001
			MIT9312 Control vs. HDPE 12.5%	<0.0001		MIT9312 Control vs. PVC 1%	<0.0001
			MIT9312 Control vs. HDPE 25%	<0.0001		MIT9312 Control vs. PVC 2%	<0.0001
			MIT9312 Control vs. HDPE 50%	<0.0001		MIT9312 Control vs. PVC 10%	<0.0001
			HDPE 3.125% vs. HDPE 6.25%	<0.0001		PVC 0.25% vs. PVC 0.5%	<0.0001
			HDPE 3.125% vs. HDPE 12.5%	<0.0001		PVC 0.25% vs. PVC 1%	<0.0001
			HDPE 3.125% vs. HDPE 25%	<0.0001		PVC 0.25% vs. PVC 2%	<0.0001
			HDPE 3.125% vs. HDPE 50%	<0.0001		PVC 0.25% vs. PVC 10%	<0.0001
			HDPE 6.25% vs. HDPE 12.5%	<0.0001		PVC 0.5% vs. PVC 1%	>0.9999
			HDPE 6.25% vs. HDPE 25%	<0.0001		PVC 0.5% vs. PVC 2%	>0.9999
			HDPE 6.25% vs. HDPE 50%	<0.0001		PVC 0.5% vs. PVC 10%	>0.9999
			HDPE 12.5% vs. HDPE 25%	>0.9999		PVC 1% vs. PVC 2%	>0.9999
			HDPE 12.5% vs. HDPE 50%	>0.9999		PVC 1% vs. PVC 10%	>0.9999
			HDPE 25% vs. HDPE 50%	>0.9999		PVC 2% vs. PVC 10%	>0.9999
	Oxygen production rate	3h	MIT9312 Control vs. HDPE 6.25%	0.0022		MIT9312 Control vs. PVC 0.5%	0.9569
			MIT9312 Control vs. HDPE 12.5%	0.9951		MIT9312 Control vs. PVC 1%	0.9999
			MIT9312 Control vs. HDPE 50%	0.5076		MIT9312 Control vs. PVC 2%	<0.0001
			HDPE 6.25% vs. HDPE 12.5%	0.0017		MIT9312 Control vs. PVC 10%	<0.0001
			HDPE 6.25% vs. HDPE 50%	0.0005		PVC 0.5% vs. PVC 1%	0.9822
			HDPE 12.5% vs. HDPE 50%	0.636		PVC 0.5% vs. PVC 2%	<0.0001
						PVC 0.5% vs. PVC 10%	<0.0001
						PVC 1% vs. PVC 2%	<0.0001
						PVC 1% vs. PVC 10%	<0.0001
						PVC 2% vs. PVC 10%	0.4025
		24h	MIT9312 Control vs. HDPE 6.25%	0.5271		MIT9312 Control vs. PVC 0.5%	<0.0001
			MIT9312 Control vs. HDPE 12.5%	0.0032		MIT9312 Control vs. PVC 1%	<0.0001
			MIT9312 Control vs. HDPE 50%	0.0008		MIT9312 Control vs. PVC 2%	<0.0001
			HDPE 6.25% vs. HDPE 12.5%	0.0193		PVC 0.5% vs. PVC 1%	>0.9999
			HDPE 6.25% vs. HDPE 50%	0.0036		PVC 0.5% vs. PVC 2%	<0.0001
			HDPE 12.5% vs. HDPE 50%	0.5772		PVC 1% vs. PVC 2%	<0.0001
		48h	MIT9312 Control vs. HDPE 6.25%	0.29		MIT9312 Control vs. PVC 0.5%	0.0026
			MIT9312 Control vs. HDPE 12.5%	0.0163		MIT9312 Control vs. PVC 1%
			MIT9312 Control vs. HDPE 50%	0.0321		MIT9312 Control vs. PVC 2%
			HDPE 6.25% vs. HDPE 12.5%	0.2344		MIT9312 Control vs. PVC 10%
			HDPE 6.25% vs. HDPE 50%	0.4335		PVC 0.5% vs. PVC 1%
			HDPE 12.5% vs. HDPE 50%	0.9572		PVC 0.5% vs. PVC 2%
						PVC 0.5% vs. PVC 10%
						PVC 1% vs. PVC 2%
						PVC 1% vs. PVC 10%
						PVC 2% vs. PVC 10%
		Time	Comparison	p value		Comparison	p value
NATL2A	ΦPSII	3h	NATL2A Control vs. HDPE 3.125%	0.1831		NATL2A Control vs. PVC 0.25%	0.8302
			NATL2A Control vs. HDPE 6.25%	0.5069		NATL2A Control vs. PVC 0.5%	0.9891
			NATL2A Control vs. HDPE 12.5%	0.9019		NATL2A Control vs. PVC 1%	0.5026
			NATL2A Control vs. HDPE 25%	0.9019		NATL2A Control vs. PVC 2%	0.0075
			NATL2A Control vs. HDPE 50%	0.6523		NATL2A Control vs. PVC 10%	<0.0001
			HDPE 3.125% vs. HDPE 6.25%	0.9683		PVC 0.25% vs. PVC 0.5%	0.9891
			HDPE 3.125% vs. HDPE 12.5%	0.6523		PVC 0.25% vs. PVC 1%	0.9891
			HDPE 3.125% vs. HDPE 25%	0.0348		PVC 0.25% vs. PVC 2%	0.0559
			HDPE 3.125% vs. HDPE 50%	0.0147		PVC 0.25% vs. PVC 10%	<0.0001
			HDPE 6.25% vs. HDPE 12.5%	0.9683		PVC 0.5% vs. PVC 1%	0.8302
			HDPE 6.25% vs. HDPE 25%	0.1231		PVC 0.5% vs. PVC 2%	0.0204
			HDPE 6.25% vs. HDPE 50%	0.0534		PVC 0.5% vs. PVC 10%	<0.0001
			HDPE 12.5% vs. HDPE 25%	0.3747		PVC 1% vs. PVC 2%	0.1477
			HDPE 12.5% vs. HDPE 50%	0.1831		PVC 1% vs. PVC 10%	<0.0001
			HDPE 25% vs. HDPE 50%	0.9947		PVC 2% vs. PVC 10%	<0.0001
		24h	NATL2A Control vs. HDPE 3.125%	0.5977		NATL2A Control vs. PVC 0.25%	>0.9999
			NATL2A Control vs. HDPE 6.25%	0.9882		NATL2A Control vs. PVC 0.5%	0.2225
			NATL2A Control vs. HDPE 12.5%	0.0502		NATL2A Control vs. PVC 1%	<0.0001
			NATL2A Control vs. HDPE 25%	<0.0001		NATL2A Control vs. PVC 2%	<0.0001
			NATL2A Control vs. HDPE 50%	<0.0001		NATL2A Control vs. PVC 10%	<0.0001
			HDPE 3.125% vs. HDPE 6.25%	0.9034		PVC 0.25% vs. PVC 0.5%	0.2225
			HDPE 3.125% vs. HDPE 12.5%	0.5397		PVC 0.25% vs. PVC 1%	<0.0001
			HDPE 3.125% vs. HDPE 25%	0.0002		PVC 0.25% vs. PVC 2%	<0.0001
			HDPE 3.125% vs. HDPE 50%	<0.0001		PVC 0.25% vs. PVC 10%	<0.0001
			HDPE 6.25% vs. HDPE 12.5%	0.136		PVC 0.5% vs. PVC 1%	0.0009
			HDPE 6.25% vs. HDPE 25%	<0.0001		PVC 0.5% vs. PVC 2%	<0.0001
			HDPE 6.25% vs. HDPE 50%	<0.0001		PVC 0.5% vs. PVC 10%	<0.0001
			HDPE 12.5% vs. HDPE 25%	0.0033		PVC 1% vs. PVC 2%	<0.0001
			HDPE 12.5% vs. HDPE 50%	<0.0001		PVC 1% vs. PVC 10%	<0.0001
			HDPE 25% vs. HDPE 50%	<0.0001		PVC 2% vs. PVC 10%	<0.0001
		48h	NATL2A Control vs. HDPE 3.125%	0.1139		NATL2A Control vs. PVC 0.25%	0.7953
			NATL2A Control vs. HDPE 6.25%	<0.0001		NATL2A Control vs. PVC 0.5%	0.0002
			NATL2A Control vs. HDPE 12.5%	<0.0001		NATL2A Control vs. PVC 1%	<0.0001
			NATL2A Control vs. HDPE 25%	<0.0001		NATL2A Control vs. PVC 2%	<0.0001
			NATL2A Control vs. HDPE 50%	<0.0001		NATL2A Control vs. PVC 10%	<0.0001
			HDPE 3.125% vs. HDPE 6.25%	0.0014		PVC 0.25% vs. PVC 0.5%	0.0011
			HDPE 3.125% vs. HDPE 12.5%	<0.0001		PVC 0.25% vs. PVC 1%	<0.0001
			HDPE 3.125% vs. HDPE 25%	<0.0001		PVC 0.25% vs. PVC 2%	<0.0001
			HDPE 3.125% vs. HDPE 50%	<0.0001		PVC 0.25% vs. PVC 10%	<0.0001
			HDPE 6.25% vs. HDPE 12.5%	<0.0001		PVC 0.5% vs. PVC 1%	<0.0001
			HDPE 6.25% vs. HDPE 25%	<0.0001		PVC 0.5% vs. PVC 2%	<0.0001
			HDPE 6.25% vs. HDPE 50%	<0.0001		PVC 0.5% vs. PVC 10%	<0.0001
			HDPE 12.5% vs. HDPE 25%	<0.0001		PVC 1% vs. PVC 2%	<0.0001
			HDPE 12.5% vs. HDPE 50%	<0.0001		PVC 1% vs. PVC 10%	<0.0001
			HDPE 25% vs. HDPE 50%	>0.9999		PVC 2% vs. PVC 10%	>0.9999
	Oxygen production rate	3h	NATL2A Control vs. HDPE 6.25%	0.9218		NATL2A Control vs. PVC 0.5%	0.9176
			NATL2A Control vs. HDPE 12.5%	0.6691		NATL2A Control vs. PVC 1%	0.9998
			NATL2A Control vs. HDPE 50%	0.3015		NATL2A Control vs. PVC 2%	0.0014
			HDPE 12.5% vs. HDPE 6.25%	0.9291		NATL2A Control vs. PVC 10%	<0.0001
			HDPE 12.5% vs. HDPE 50%	0.0922		PVC 0.5% vs. PVC 1%	0.9632
			HDPE 6.25% vs. HDPE 50%	0.0423		PVC 0.5% vs. PVC 2%	0.0005
						PVC 0.5% vs. PVC 10%	<0.0001
						PVC 1% vs. PVC 2%	0.0011
						PVC 1% vs. PVC 10%	<0.0001
						PVC 2% vs. PVC 10%	0.0173
		24h	NATL2A Control vs. HDPE 6.25%	0.3991		NATL2A Control vs. PVC 0.5%	0.7868
			NATL2A Control vs. HDPE 12.5%	0.0135		NATL2A Control vs. PVC 1%	0.0003
			NATL2A Control vs. HDPE 50%	0.0013		NATL2A Control vs. PVC 2%	<0.0001
			HDPE 12.5% vs. HDPE 6.25%	0.1356		PVC 0.5% vs. PVC 1%	0.0008
			HDPE 12.5% vs. HDPE 50%	0.0094		PVC 0.5% vs. PVC 2%	<0.0001
			HDPE 6.25% vs. HDPE 50%	0.2857		PVC 1% vs. PVC 2%	0.0042
		48h	NATL2A Control vs. HDPE 6.25%	0.0012		NATL2A Control vs. PVC 0.5%	0.0003
			NATL2A Control vs. HDPE 12.5%	0.0001		NATL2A Control vs. PVC 1%	<0.0001
			NATL2A Control vs. HDPE 50%			PVC 0.5% vs. PVC 1%	0.0968
			HDPE 12.5% vs. HDPE 6.25%	0.0248
			HDPE 12.5% vs. HDPE 50%
			HDPE 6.25% vs. HDPE 50%
