# Supplementary material for: Plastic leachates impair growth and oxygen production in Prochlorococcus, the ocean’s most abundant photosynthetic bacteria
Source: Commun Biol. 2019 May 14;2:184. doi: 10.1038/s42003-019-0410-x (PMC6517427; doi:10.1038/s42003-019-0410-x)
Supplement: Supplementary file 6 — Supplementary Data 3 [file 42003_2019_410_MOESM6_ESM.xlsx]

## Sheet: Sheet1
Supplementary Dataset 3: List of full set of Prochlorococcus MIT9312 genes for which signficant differential expression was observed on exposure to HDPE or PVC leachate (relative to AMP1 control). Gene features are provided based on current NCBI annotation (NC007577.1) and cyanobase functional information (http://genome.microbedb.jp/cyanobase/).
Gene Start	Gene End	Gene Length	MIT9312 original locus tag	MIT9312 (2017 NCBI)	product	protein_id	COG (cyanobase)	GO (cyanobase)	HDPE log2 Fold change	PVC log2 Fold change		NAT_homolog
205	1362	1158	PMT9312_0001	PMT9312_RS00005	DNA polymerase III subunit beta	WP_011375566.1	Replication, recombination and repair	DNA replication (GO:0006260)		-0.536807		WP_011293961.1
5916	8357	2442	PMT9312_0005	PMT9312_RS00025	DNA gyrase subunit A	WP_011375570.1	Replication, recombination and repair	DNA metabolic process (GO:0006259)	0.600449			WP_011293965.1
17768	18262	495	PMT9312_0015	PMT9312_RS00075	peptide-methionine (R)-S-oxide reductase	WP_011375580.1	Not in COGs	oxidation reduction (GO:0055114)	0.475214	1.03946		WP_011293975.1
18338	19057	720	PMT9312_0016	PMT9312_RS00080	nucleotide exchange factor GrpE	WP_011375581.1	Posttranslational modification, protein turnover, chaperones	protein folding (GO:0006457)	0.565726	0.679241		WP_011293976.1
20211	20441	231	PMT9312_0018	PMT9312_RS00090	SirA family protein	WP_011375583.1	Posttranslational modification, protein turnover, chaperones	tRNA processing (GO:0008033)		0.94584		WP_011293978.1
27324	27884	561	PMT9312_0026	PMT9312_RS00130	elongation factor P	WP_011375591.1	Translation	translational elongation (GO:0006414)		-0.693854		WP_011293986.1
31106	31516	411	PMT9312_0032	PMT9312_RS00160	hypothetical protein	WP_011375597.1	Not in COGs		0.278783	-0.495242		WP_011293992.1
32220	32417	198	PMT9312_0034	PMT9312_RS00170	hypothetical protein	WP_011375599.1	Not in COGs		0.694867	0.75786
42366	44147	1782	PMT9312_0043	PMT9312_RS00215	flavin oxidoreductase	WP_011375608.1	Energy production and conversion		0.332952	0.767081		WP_011294007.1
44164	45939	1776	PMT9312_0044	PMT9312_RS00220	diflavin flavoprotein A	WP_011375609.1	Energy production and conversion		0.795093	1.2882		WP_011294008.1
53900	54517	618	PMT9312_0050	PMT9312_RS00250	dephospho-CoA kinase	WP_011375615.1	Coenzyme transport and metabolism	coenzyme A biosynthetic process (GO:0015937)		0.744648		WP_011294014.1
56002	56667	666	PMT9312_0052	PMT9312_RS00260	chromosome partitioning protein ParA	WP_011375617.1	Cell cycle control, mitosis and meiosis		0.388525	-0.605372		WP_011294042.1
56820	57782	963	PMT9312_0053	PMT9312_RS00265	aldo/keto reductase	WP_036924439.1	Energy production and conversion	oxidation reduction (GO:0055114)	-0.4163	-0.794708		WP_011295506.1
58409	59533	1125	PMT9312_0054	PMT9312_RS00270	RNA methyltransferase	WP_011375619.1	Replication, recombination and repair	methylation (GO:0032259)		0.52761		WP_011294047.1
60790	61152	363	PMT9312_0058	PMT9312_RS00285	hypothetical protein	WP_011375622.1	Not in COGs		-0.803505	-0.84622		WP_011294051.1
67553	68899	1347	PMT9312_0062	PMT9312_RS00310	acetyl-CoA carboxylase biotin carboxylase subunit	WP_011375626.1	Lipid transport and metabolism	metabolic process (GO:0008152)	-0.49012	-1.0573		WP_011294055.1
69314	69499	186	PMT9312_0064	PMT9312_RS00320	photosystem II reaction center X protein	WP_011375628.1	Not in COGs	photosynthesis (GO:0015979)		-0.511956		WP_011294057.1
70507	70782	276	PMT9312_0066	PMT9312_RS00330	high light inducible protein	WP_011375630.1	Not in COGs			0.627604		WP_011294059.1
72816	73094	279	PMT9312_0068	PMT9312_RS00340	hypothetical protein	WP_011375632.1	Not in COGs			0.852518		WP_011294061.1
73142	73483	342	PMT9312_0069	PMT9312_RS00345	histidine triad nucleotide-binding protein	WP_011375633.1	Nucleotide transport and metabolism			0.651154		WP_011294062.1
77350	78567	1218	PMT9312_0073	PMT9312_RS00365	ABC transporter permease	WP_011375637.1	Not in COGs	iron-sulfur cluster assembly (GO:0016226)	-0.535734			WP_011294066.1
80915	81268	354	PMT9312_0076	PMT9312_RS00380	hypothetical protein	WP_011375640.1	Not in COGs			1.31415		WP_011294069.1
85811	86467	657	PMT9312_0081	PMT9312_RS00405	4'-phosphopantetheinyl transferase	WP_011375645.1	Not in COGs	macromolecule biosynthetic process (GO:0009059)	0.449878	0.700634		WP_049752675.1
86938	87621	684	PMT9312_0083	PMT9312_RS00415	transcriptional regulator	WP_011375647.1	Transcription	positive regulation of transcription (GO:0045941)		-0.788042		WP_049752676.1
87637	88362	726	PMT9312_0084	PMT9312_RS00420	phosphoadenosine phosphosulfate reductase	WP_011375648.1	Amino acid transport and metabolism	metabolic process (GO:0008152)	-0.57263	-0.840626		WP_011294077.1
88458	89651	1194	PMT9312_0085	PMT9312_RS00425	NADH dehydrogenase family protein	WP_036924436.1	Energy production and conversion	oxidation reduction (GO:0055114)		0.768775		WP_080502528.1
92937	93641	705	PMT9312_0088	PMT9312_RS00440	potassium transporter TrkA	WP_011375652.1	Inorganic ion transport and metabolism	metabolic process (GO:0008152)		-0.555977		WP_011294081.1
93648	93950	303	PMT9312_0089	PMT9312_RS00445	hypothetical protein	WP_011375653.1	Not in COGs		0.680357	-0.430275		WP_011294083.1
94076	94414	339	PMT9312_0090	PMT9312_RS00450	hypothetical protein	WP_011375654.1	Not in COGs		-0.265513	-0.605832		WP_011294084.1
99018	99317	300	PMT9312_0098	PMT9312_RS00485	hypothetical protein	WP_011375662.1	Not in COGs			0.835959
101126	102559	1434	PMT9312_0101	PMT9312_RS00500	TolC family protein	WP_011375665.1	Cell wall/membrane biogenesis	transport (GO:0006810)		0.585972		WP_011294097.1
106576	107511	936	PMT9312_0105	PMT9312_RS00520	thioredoxin	WP_011375669.1	Posttranslational modification, protein turnover, chaperones	cell redox homeostasis (GO:0045454)		-0.725691		WP_011294101.1
109140	109526	387	PMT9312_0107	PMT9312_RS00535	hypothetical protein	WP_011375672.1	Coenzyme transport and metabolism			0.739292		WP_011294103.1
109588	110742	1155	PMT9312_0108	PMT9312_RS00540	hypothetical protein	WP_011375673.1	Function unknown			0.740107		WP_011294105.1
113194	113904	711	PMT9312_0112	PMT9312_RS00565	hypothetical protein	WP_011375678.1	Not in COGs			0.506818		WP_011294110.1
113891	114616	726	PMT9312_0113	PMT9312_RS00570	glutathione S-transferase	WP_011375679.1	Posttranslational modification, protein turnover, chaperones		0.75855	1.1292		WP_011294111.1
114880	115272	393	PMT9312_0115	PMT9312_RS00580	ribosome-binding factor A	WP_011375681.1	Translation	rRNA processing (GO:0006364)	-0.696044	0.755957		WP_011294113.1
116049	116519	471	PMT9312_0117	PMT9312_RS00590	membrane protein	WP_011375683.1	Function unknown			0.519729		WP_011294116.1
116523	117977	1455	PMT9312_0118	PMT9312_RS00595	9,9'-di-cis-zeta-carotene desaturase	WP_036924468.1	Coenzyme transport and metabolism	carotenoid biosynthetic process (GO:0016117)	0.347144	0.6165		WP_011294117.1
120322	121248	927	PMT9312_0123	PMT9312_RS00620	epimerase	WP_011375689.1	General function prediction only	cellular metabolic process (GO:0044237)	0.859331	1.9656		WP_011294120.1
121385	121621	237	PMT9312_0124	PMT9312_RS00625	NAD(P)H-quinone oxidoreductase subunit O	WP_011375690.1	Not in COGs	oxidation reduction (GO:0055114)	0.751057	0.483684		WP_011294121.1
123727	124401	675	PMT9312_0128	PMT9312_RS00645	ABC transporter ATP-binding protein	WP_011375694.1	Inorganic ion transport and metabolism		-0.563991			WP_011294126.1
125872	126654	783	PMT9312_0130	PMT9312_RS00660	DNA-binding response regulator	WP_011375696.1	Signal transduction mechanisms	regulation of transcription, DNA-dependent (GO:0006355)		0.557449		WP_011294127.1
145257	147278	2022	PMT9312_0151	PMT9312_RS00765	oxidoreductase	WP_011375717.1	Energy production and conversion	ATP synthesis coupled electron transport (GO:0042773)	0.678225	0.692433		WP_011294148.1
147400	149004	1605	PMT9312_0152	PMT9312_RS00770	NAD(P)H-quinone oxidoreductase chain 4	WP_011375718.1	Energy production and conversion	ATP synthesis coupled electron transport (GO:0042773)		-0.529511		WP_011294149.1
149128	149949	822	PMT9312_0153	PMT9312_RS00775	hypothetical protein	WP_011375719.1	Function unknown			-0.509273		WP_011294150.1
152128	152406	279	PMT9312_0156	PMT9312_RS00790	helix-turn-helix transcriptional regulator	WP_011375722.1	Transcription	regulation of transcription, DNA-dependent (GO:0006355)	-0.345373	-0.795698		WP_011294153.1
152369	152557	189	PMT9312_1977	PMT9312_RS09400	hypothetical protein	WP_071813294.1	Not in COGs		0.992183
152620	153117	498	PMT9312_0157	PMT9312_RS00795	hypothetical protein	WP_011375723.1	Function unknown			0.632459		WP_011294155.1
154039	154359	321	PMT9312_0159	PMT9312_RS00805	NADH-quinone oxidoreductase subunit K	WP_036924418.1	Energy production and conversion	ATP synthesis coupled electron transport (GO:0042773)		0.525908		WP_011294157.1
154378	154977	600	PMT9312_0160	PMT9312_RS00810	NADH:ubiquinone oxidoreductase subunit J	WP_011375726.1	Energy production and conversion	oxidation reduction (GO:0055114)	0.579759	0.660744		WP_011294158.1
154990	155616	627	PMT9312_0161	PMT9312_RS00815	NAD(P)H-quinone oxidoreductase subunit I	WP_011375727.1	Energy production and conversion	oxidation reduction (GO:0055114)	0.823687	0.77471		WP_011294159.1
159699	160049	351	PMT9312_0165	PMT9312_RS00835	rhodanese	WP_036924463.1	Inorganic ion transport and metabolism			-1.22562		WP_011294163.1
160050	161294	1245	PMT9312_0166	PMT9312_RS00840	tryptophan synthase subunit beta	WP_011375732.1	Amino acid transport and metabolism	metabolic process (GO:0008152)	0.503631			WP_011294164.1
165611	166513	903	PMT9312_0173	PMT9312_RS00875	ribosomal RNA small subunit methyltransferase H	WP_011375739.1	Not in COGs			-0.668075		WP_011294172.1
167749	168201	453	PMT9312_0175	PMT9312_RS00885	1,4-dihydroxy-2-naphthoyl-CoA hydrolase	WP_011375741.1	General function prediction only		0.450221	0.571495		WP_011294174.1
170373	171290	918	PMT9312_0178	PMT9312_RS00900	2-carboxy-1,4-naphthoquinone phytyltransferase	WP_011375744.1	Coenzyme transport and metabolism		-0.68702	-0.72431		WP_011294177.1
171392	172804	1413	PMT9312_0179	PMT9312_RS00905	isochorismate synthase	WP_011375745.1	Coenzyme transport and metabolism	biosynthetic process (GO:0009058)		-0.650406		WP_011294178.1
176958	177683	726	PMT9312_0187	PMT9312_RS00945	MBL fold metallo-hydrolase	WP_011375753.1	General function prediction only		0.498716
177680	178789	1110	PMT9312_0188	PMT9312_RS00950	histidinol-phosphate aminotransferase	WP_011375754.1	Amino acid transport and metabolism	biosynthetic process (GO:0009058)		0.501062		WP_011294186.1
181580	182962	1383	PMT9312_0191	PMT9312_RS00965	tRNA uridine-5-carboxymethylaminomethyl(34) synthesis GTPase MnmE	WP_011375757.1	General function prediction only	small GTPase mediated signal transduction (GO:0007264)		0.587575		WP_011294189.1
183029	183472	444	PMT9312_0192	PMT9312_RS00970	hypothetical protein	WP_011375758.1	Function unknown			0.980965		WP_011294190.1
188396	189268	873	PMT9312_0196	PMT9312_RS00990	ribosome biogenesis GTPase YlqF	WP_011375762.1	General function prediction only			-0.531455		WP_011294194.1
202018	203310	1293	PMT9312_0210	PMT9312_RS01060	enolase	WP_011375776.1	Carbohydrate transport and metabolism	glycolysis (GO:0006096)		-0.850824		WP_011294208.1
205551	206507	957	PMT9312_0213	PMT9312_RS01075	thioredoxin reductase	WP_011375779.1	Posttranslational modification, protein turnover, chaperones	oxidation reduction (GO:0055114)	-0.266956	-0.626193		WP_011294211.1
206531	206812	282	PMT9312_0214	PMT9312_RS01080	hypothetical protein	WP_011375780.1	Amino acid transport and metabolism		-0.904038	-0.824042		WP_011294212.1
206815	207813	999	PMT9312_0215	PMT9312_RS01085	sodium-dependent bicarbonate transport family permease	WP_011375781.1	Not in COGs		-0.982151	-0.913652		WP_011294213.1
207820	209472	1653	PMT9312_0216	PMT9312_RS01090	sodium-independent anion transporter	WP_011375782.1	Inorganic ion transport and metabolism	transmembrane transport (GO:0055085)	-0.619723	-0.986389		WP_011294214.1
209697	210698	1002	PMT9312_0217	PMT9312_RS01095	porphobilinogen synthase	WP_011375783.1	Not in COGs	metabolic process (GO:0008152)	-0.313361	-1.16337		WP_011294216.1
210762	211148	387	PMT9312_0218	PMT9312_RS01100	glyoxalase/bleomycin resistance/dioxygenase family protein	WP_011375784.1	Amino acid transport and metabolism			-0.62088		WP_011294217.1
215280	216224	945	PMT9312_0223	PMT9312_RS01125	glutathione S-transferase	WP_011375789.1	Posttranslational modification, protein turnover, chaperones			0.497532		WP_011294223.1
217578	218660	1083	PMT9312_0225	PMT9312_RS01135	photosystem II protein D1 (PsbA)	WP_011375791.1	Not in COGs	photosynthesis, light reaction (GO:0019684)	0.800918			WP_011294225.1
219901	220527	627	PMT9312_0227	PMT9312_RS01145	2-keto-3-deoxy-6-phosphogluconate aldolase	WP_011375793.1	Carbohydrate transport and metabolism	metabolic process (GO:0008152)		1.61869		WP_011294227.1
220546	222399	1854	PMT9312_0228	PMT9312_RS01150	cell division protein FtsH	WP_011375794.1	Posttranslational modification, protein turnover, chaperones	protein catabolic process (GO:0030163)	0.586255	1.2732		WP_011294228.1
222446	223621	1176	PMT9312_0229	PMT9312_RS01155	sulfate adenylyltransferase	WP_011375795.1	Not in COGs	sulfate assimilation (GO:0000103)	-0.679093	-0.968168		WP_041711119.1
223696	224490	795	PMT9312_0230	PMT9312_RS01160	photosystem II manganese-stabilizing protein (PsbO)	WP_011375796.1	Not in COGs	photosynthesis (GO:0015979)	-0.396604	-1.01065		WP_011294230.1
226394	226594	201	PMT9312_0233	PMT9312_RS01175	hypothetical protein	WP_011375799.1	Not in COGs		0.657913	1.49411		WP_011293819.1
226606	226947	342	PMT9312_0234	PMT9312_RS01180	hypothetical protein	WP_011375800.1	Not in COGs			1.44013		WP_011294232.1
236746	237291	546	PMT9312_0244	PMT9312_RS01230	thioredoxin	WP_011375809.1	Posttranslational modification, protein turnover, chaperones	cell redox homeostasis (GO:0045454)		0.631809		WP_011294241.1
237299	237931	633	PMT9312_0245	PMT9312_RS01235	thymidylate synthase (FAD)	WP_011375810.1	Nucleotide transport and metabolism	dTMP biosynthetic process (GO:0006231)		-0.642861		WP_011294242.1
237933	238526	594	PMT9312_0246	PMT9312_RS01240	deoxycytidine triphosphate deaminase	WP_011375811.1	Nucleotide transport and metabolism	dUTP biosynthetic process (GO:0006229)		-0.72666		WP_011294243.1
238531	239112	582	PMT9312_0247	PMT9312_RS01245	cob(I)alamin adenosyltransferase	WP_011375812.1	Coenzyme transport and metabolism	cobalamin biosynthetic process (GO:0009236)	-0.416667	-1.22695		WP_011294244.1
241734	242336	603	PMT9312_0252	PMT9312_RS01270	peptidyl-tRNA hydrolase	WP_011375817.1	Not in COGs	translation (GO:0006412)	-0.579143			WP_011294249.1
242479	242679	201	PMT9312_0253	PMT9312_RS01275	photosystem II reaction center protein H (PsbH)	WP_002805661.1	Not in COGs	protein stabilization (GO:0050821)		-0.933561		WP_011294251.1
242760	242912	153	PMT9312_0254	PMT9312_RS01280	photosystem II reaction center protein PsbN	WP_011375818.1	Not in COGs	photosynthesis (GO:0015979)	1.06614	1.11885
243166	245097	1932	PMT9312_0256	PMT9312_RS01290	hypothetical protein	WP_011375819.1	Cell wall/membrane biogenesis		-0.669479			WP_011294253.1
245098	245721	624	PMT9312_0257	PMT9312_RS01295	3-isopropylmalate dehydratase small subunit	WP_011375820.1	Amino acid transport and metabolism	leucine biosynthetic process (GO:0009098)	-0.662251	-1.08517		WP_011294254.1
245718	247127	1410	PMT9312_0258	PMT9312_RS01300	3-isopropylmalate dehydratase large subunit	WP_011375821.1	Not in COGs	cellular amino acid biosynthetic process (GO:0008652)	-0.498609	-1.08852		WP_011294255.1
248411	249682	1272	PMT9312_0260	PMT9312_RS01310	serine hydroxymethyltransferase	WP_011375823.1	Amino acid transport and metabolism	glycine metabolic process (GO:0006544)	0.534089	0.404716		WP_011294257.1
252129	252869	741	PMT9312_0264	PMT9312_RS01335	DNA/RNA nuclease SfsA	WP_011375827.1	Not in COGs			0.971623		WP_011294261.1
253049	254512	1464	PMT9312_0265	PMT9312_RS01340	ammonium transporter	WP_011375828.1	Not in COGs	transmembrane transport (GO:0055085)	0.662893	0.836282		WP_011294262.1
262394	262534	141	PMT9312_0274	PMT9312_RS01385	photosystem II reaction center protein K (PsbK)	WP_011375837.1	Not in COGs	photosynthesis (GO:0015979)	-0.820178			WP_011294271.1
262560	263564	1005	PMT9312_0275	PMT9312_RS01390	gfo/Idh/MocA family oxidoreductase	WP_011375838.1	General function prediction only	metabolic process (GO:0008152)		-0.835078		WP_049752687.1
265116	265676	561	PMT9312_0277	PMT9312_RS01405	orotate phosphoribosyltransferase	WP_011375840.1	Nucleotide transport and metabolism	pyrimidine nucleotide biosynthetic process (GO:0006221)		-0.747891		WP_041711130.1
270054	271538	1485	PMT9312_0282	PMT9312_RS01430	retinal pigment epithelial membrane protein	WP_011375845.1	Not in COGs		0.567391	1.43576		WP_011294279.1
271611	272216	606	PMT9312_0283	PMT9312_RS01435	imidazoleglycerol-phosphate dehydratase	WP_011375846.1	Not in COGs	histidine biosynthetic process (GO:0000105)	-0.372883	-0.558773		WP_011294280.1
272237	273019	783	PMT9312_0284	PMT9312_RS01440	enoyl-[acyl-carrier-protein] reductase	WP_011375847.1	Lipid transport and metabolism	fatty acid biosynthetic process (GO:0006633)		-0.754426		WP_011294281.1
274961	276397	1437	PMT9312_0287	PMT9312_RS01455	deoxyribodipyrimidine photo-lyase	WP_011375850.1	Replication, recombination and repair	DNA repair (GO:0006281)		1.20793		WP_011294284.1
276394	276957	564	PMT9312_0288	PMT9312_RS01460	NUDIX hydrolase	WP_011375851.1	Replication, recombination and repair			1.1539		WP_011294285.1
277005	277571	567	PMT9312_0289	PMT9312_RS01465	2-amino-4-hydroxy-6- hydroxymethyldihydropteridine pyrophosphokinase	WP_011375852.1	Coenzyme transport and metabolism	folic acid and derivative biosynthetic process (GO:0009396)	0.730001	1.0627		WP_011294286.1
283490	284224	735	PMT9312_0295	PMT9312_RS01495	NAD(P)H-quinone oxidoreductase subunit K	WP_011375858.1	Energy production and conversion	oxidation reduction (GO:0055114)		0.519737		WP_011294292.1
284668	285096	429	PMT9312_0297	PMT9312_RS01505	rubredoxin	WP_011375860.1	Energy production and conversion			1.18676		WP_011294294.1
285106	286122	1017	PMT9312_0298	PMT9312_RS01510	photosynthesis system II assembly factor Ycf48	WP_011375861.1	General function prediction only			0.539716		WP_011294295.1
286258	286506	249	PMT9312_0299	PMT9312_RS01515	cytochrome b559 subunit alpha	WP_002806020.1	Not in COGs	photosynthesis (GO:0015979)	-0.451697	-0.595111		WP_011294296.1
286509	286655	147	PMT9312_0300	PMT9312_RS01520	cytochrome b559 subunit beta	WP_011375863.1	Not in COGs	photosynthesis (GO:0015979)	-0.513085	-0.474813
286667	286786	120	PMT9312_0301	PMT9312_RS09410	photosystem II reaction center L (PsbL)	WP_002806119.1	Not in COGs	photosynthesis (GO:0015979)		-0.565789		WP_011294297.1
286796	286993	198	PMT9312_0302	PMT9312_RS01525	photosystem II reaction center protein J (PsbJ)	WP_011375864.1	Not in COGs	photosynthesis (GO:0015979)	-0.531112	-0.753498		WP_011294298.1
287941	290112	2172	PMT9312_0304	PMT9312_RS01535	bifunctional NADH dehydrogenase FAD-containing subunit/selenide, water dikinase SelD	WP_011375866.1	Amino acid transport and metabolism		0.362156	0.510808		WP_011294300.1
294182	294694	513	PMT9312_0307	PMT9312_RS01555	phycobilisome protein	WP_011375869.1	Not in COGs	photosynthesis (GO:0015979)		-0.781077		WP_011294304.1
294678	295229	552	PMT9312_0308	PMT9312_RS01560	phycobiliprotein lyase	WP_011375870.1	Not in COGs		-0.587227	-0.841447		WP_011294310.1
295204	295383	180	PMT9312_0309	PMT9312_RS01565	hypothetical protein	WP_011375871.1	Not in COGs			-1.18133
298682	300541	1860	PMT9312_0315	PMT9312_RS01590	hypothetical protein	WP_011375877.1	Posttranslational modification, protein turnover, chaperones	biosynthetic process (GO:0009058)	0.552073	0.271895
301054	302283	1230	PMT9312_0316	PMT9312_RS01600	sugar kinase	WP_011375878.1	Carbohydrate transport and metabolism	carbohydrate metabolic process (GO:0005975)	-0.414424	-0.74263		WP_011294320.1
302296	303537	1242	PMT9312_0317	PMT9312_RS01605	S-adenosylmethionine synthase	WP_011375879.1	Coenzyme transport and metabolism	one-carbon metabolic process (GO:0006730)	-0.369826	-0.865644		WP_011294321.1
303668	304759	1092	PMT9312_0318	PMT9312_RS01610	30S ribosomal protein S1	WP_036924226.1	Translation	translation (GO:0006412)	0.631806			WP_011294323.1
304868	305347	480	PMT9312_0319	PMT9312_RS01615	transcriptional regulator NrdR	WP_011375881.1	Not in COGs		0.568143	-0.282296		WP_011294324.1
305448	305546	99	PMT9312_0320	PMT9312_RS01620	photosystem II reaction center protein T (PsbT)	WP_011131951.1	Not in COGs	photosynthesis (GO:0015979)	-0.713036	-0.873736		WP_011294325.1
305570	307093	1524	PMT9312_0321	PMT9312_RS01625	photosystem II chlorophyll-binding protein CP47 (PsbB)	WP_011375882.1	Not in COGs	photosynthesis, light reaction (GO:0019684)	-0.480739	-0.979198		WP_011294326.1
307318	307680	363	PMT9312_0322	PMT9312_RS01630	ferredoxin	WP_011375883.1	Energy production and conversion		0.914756	0.431139
307783	307935	153	PMT9312_0323	PMT9312_RS01635	photosystem II reaction center protein M (PsbM)	WP_011375884.1	Not in COGs	photosynthesis, light reaction (GO:0019684)		-0.912243		WP_011294327.1
307947	308816	870	PMT9312_0324	PMT9312_RS01640	protein-(glutamine-N5) methyltransferase, release factor-specific	WP_011375885.1	Translation	methylation (GO:0032259)		-0.608548		WP_011294329.1
322684	323565	882	PMT9312_0334	PMT9312_RS01720	formamidopyrimidine-DNA glycosylase	WP_011375895.1	Replication, recombination and repair	base-excision repair (GO:0006284)	-0.782275	-1.09227		WP_011294339.1
323570	323779	210	PMT9312_0335	PMT9312_RS01725	photosystem I reaction center subunit IV (PsaE)	WP_011375896.1	Not in COGs	photosynthesis (GO:0015979)	-0.31297	-1.06972		WP_011294340.1
323860	324618	759	PMT9312_0336	PMT9312_RS01730	peptidoglycan-binding protein	WP_036924183.1	Cell wall/membrane biogenesis	cell wall macromolecule catabolic process (GO:0016998)	0.681624			WP_011294342.1
324692	326083	1392	PMT9312_0337	PMT9312_RS01735	aldehyde dehydrogenase family protein	WP_011375898.1	Energy production and conversion	cellular aldehyde metabolic process (GO:0006081)	0.738942			WP_011294343.1
326243	327133	891	PMT9312_0338	PMT9312_RS01740	N-acetyltransferase	WP_011375899.1	Not in COGs	metabolic process (GO:0008152)		0.741306		WP_011293741.1
328426	328860	435	PMT9312_0340	PMT9312_RS01755	hypothetical protein	WP_011375901.1	Not in COGs		-0.412861	-0.509135		WP_011295233.1
328857	329366	510	PMT9312_0341	PMT9312_RS01760	plastoquinol terminal oxidase	WP_011375902.1	Not in COGs	oxidation reduction (GO:0055114)		0.64777		WP_011294528.1
329943	330251	309	PMT9312_0343	PMT9312_RS01765	hypothetical protein	WP_011375904.1	Not in COGs		0.717583			WP_011294033.1
331143	331346	204	PMT9312_1823	PMT9312_RS01780	hypothetical protein	WP_036924173.1	Not in COGs			-1.25217		WP_041711040.1
331468	332997	1530	PMT9312_0345	PMT9312_RS01785	NAD(P)/FAD-dependent oxidoreductase	WP_011375906.1	Secondary metabolites biosynthesis, transport and catabolism		1.13695	3.48149		WP_011294587.1
333325	333810	486	PMT9312_0346	PMT9312_RS01790	hypothetical protein	WP_011375907.1	Not in COGs		1.20272	2.22154		WP_011294573.1
334448	334840	393	PMT9312_0349	PMT9312_RS01805	hypothetical protein	WP_036924170.1	Not in COGs			-1.01348		WP_011293923.1
334845	335135	291	PMT9312_0350	PMT9312_RS01810	protein translocase TatA	WP_011375911.1	Intracellular trafficking and secretion	protein secretion (GO:0009306)		-0.542486
336077	336526	450	PMT9312_0353	PMT9312_RS01820	peroxiredoxin	WP_011375914.1	Posttranslational modification, protein turnover, chaperones	cell redox homeostasis (GO:0045454)		1.40068		WP_011294816.1
336995	337294	300	PMT9312_0355	PMT9312_RS01830	hypothetical protein	WP_011375916.1	Not in COGs		1.23551	1.66555		WP_011294633.1
337522	337758	237	PMT9312_0356	PMT9312_RS01835	hypothetical protein	WP_011375917.1	Not in COGs		1.38441	1.15676		WP_011294565.1
337963	338391	429	PMT9312_0357	PMT9312_RS01840	aminoacyl-tRNA hydrolase	WP_011375918.1	Translation	translational termination (GO:0006415)		0.797438		WP_011294651.1
338972	339832	861	PMT9312_0359	PMT9312_RS01850	CPBP family intramembrane metalloprotease	WP_011375920.1	Not in COGs			0.992011		WP_011295409.1
341259	342209	951	PMT9312_0360	PMT9312_RS01860	prolyl aminopeptidase	WP_011375921.1	General function prediction only	proteolysis (GO:0006508)	0.685355			WP_011294620.1
344297	344482	186	PMT9312_0363	PMT9312_RS01875	hypothetical protein	WP_032515599.1	Not in COGs		0.740819
345431	345808	378	PMT9312_0365	PMT9312_RS01885	hypothetical protein	WP_011375926.1	Not in COGs			0.520313
349115	349897	783	PMT9312_0370	PMT9312_RS01915	SIMPL domain-containing protein	WP_011375931.1	Function unknown		0.715103	0.875457
350503	350919	417	PMT9312_0372	PMT9312_RS01925	very short patch repair endonuclease	WP_011375933.1	Not in COGs	mismatch repair (GO:0006298)		0.69275
350974	353700	2727	PMT9312_0373	PMT9312_RS01930	endonuclease	WP_011375934.1	Not in COGs		0.681704
358468	360528	2061	PMT9312_0378	PMT9312_RS01955	DNA cytosine methyltransferase	WP_011375939.1	Replication, recombination and repair	DNA methylation (GO:0006306)	-0.561944	-1.14082
360525	361238	714	PMT9312_0379	PMT9312_RS01960	hypothetical protein	WP_011375940.1	Not in COGs		-0.551575	-1.15109
361235	362266	1032	PMT9312_0380	PMT9312_RS01965	hypothetical protein	WP_011375941.1	Not in COGs			-1.13564
362269	364233	1965	PMT9312_0381	PMT9312_RS01970	hypothetical protein	WP_011375942.1	Not in COGs		-0.378873	-1.31311
366841	367596	756	PMT9312_0385	PMT9312_RS02000	precorrin-2 C(20)-methyltransferase	WP_011375946.1	Coenzyme transport and metabolism	cobalamin biosynthetic process (GO:0009236)	-0.826372	-0.716185		WP_011294356.1
371518	372093	576	PMT9312_0391	PMT9312_RS02030	cell division protein SepF	WP_011375952.1	Function unknown	barrier septum formation (GO:0000917)		-0.597824		WP_011294363.1
374947	375606	660	PMT9312_0395	PMT9312_RS02050	deoxyribose-phosphate aldolase	WP_011375956.1	Nucleotide transport and metabolism	metabolic process (GO:0008152)	-1.03426	-0.727897		WP_011294367.1
375619	376203	585	PMT9312_0396	PMT9312_RS02055	ribosome-associated inhibitor A/sigma 54 modulation protein	WP_011375957.1	Translation	primary metabolic process (GO:0044238)		-1.13852		WP_011294368.1
376926	378869	1944	PMT9312_0398	PMT9312_RS02065	long-chain fatty acid--CoA ligase	WP_011375959.1	Lipid transport and metabolism	metabolic process (GO:0008152)		-0.569291		WP_011294370.1
380940	382076	1137	PMT9312_0401	PMT9312_RS02080	tRNA preQ1(34) S-adenosylmethionine ribosyltransferase-isomerase QueA	WP_011375962.1	Not in COGs	queuosine biosynthetic process (GO:0008616)	-0.577171			WP_011294373.1
382066	383052	987	PMT9312_0402	PMT9312_RS02085	cysteine synthase A	WP_011375963.1	Amino acid transport and metabolism	cysteine biosynthetic process from serine (GO:0006535)	0.667632	0.617156		WP_011294374.1
388724	389428	705	PMT9312_0409	PMT9312_RS02120	short-chain dehydrogenase	WP_011375970.1	Lipid transport and metabolism	metabolic process (GO:0008152)		1.70646		WP_011293929.1
390671	391465	795	PMT9312_0411	PMT9312_RS02130	SAM-dependent methyltransferase	WP_011375972.1	Secondary metabolites biosynthesis, transport and catabolism	metabolic process (GO:0008152)		0.513942
391542	391733	192	PMT9312_0412	PMT9312_RS09415	hypothetical protein	WP_011375973.1	Not in COGs			-0.625645		WP_011294599.1
396854	397525	672	PMT9312_0418	PMT9312_RS02160	tRNA (guanosine(18)-2'-O)-methyltransferase TrmH	WP_011375978.1	Translation	RNA processing (GO:0006396)	-0.519231			WP_011294389.1
398023	398415	393	PMT9312_0420	PMT9312_RS02170	DUF393 domain-containing protein	WP_011375980.1	Function unknown		1.052	1.57802		WP_011294804.1
398418	398654	237	PMT9312_0421	PMT9312_RS02175	TIGR03643 family protein	WP_011375981.1	Not in COGs		1.42904	1.47457		WP_071813652.1
398658	398783	126	PMT9312_0422	PMT9312_RS09420	DUF2256 domain-containing protein	WP_011375982.1	Function unknown			1.41282		WP_011294814.1
398786	400276	1491	PMT9312_0423	PMT9312_RS02180	cryptochrome/photolyase family protein	WP_011375983.1	General function prediction only	DNA repair (GO:0006281)		1.27779		WP_011294815.1
400381	400560	180	PMT9312_0424	PMT9312_RS02185	hypothetical protein	WP_011375984.1	Not in COGs		0.92915	0.914501		WP_011294682.1
406636	407094	459	PMT9312_0431	PMT9312_RS02220	hypothetical protein	WP_011375991.1	Not in COGs		0.526555			WP_011294396.1
412959	413579	621	PMT9312_0436	PMT9312_RS02245	hypothetical protein	WP_011375996.1	Not in COGs			1.42737
413602	414240	639	PMT9312_0437	PMT9312_RS02250	hypothetical protein	WP_011375997.1	Not in COGs		-0.835937			WP_011294403.1
414254	415411	1158	PMT9312_0438	PMT9312_RS02255	TIGR00303 family protein	WP_011375998.1	Coenzyme transport and metabolism	cobalamin biosynthetic process (GO:0009236)	-0.615946			WP_011294404.1
416399	417541	1143	PMT9312_0440	PMT9312_RS02265	aldo/keto reductase	WP_011376000.1	General function prediction only	oxidation reduction (GO:0055114)		-0.603569
418772	419374	603	PMT9312_0443	PMT9312_RS02280	heme-copper oxidase subunit III	WP_011376003.1	Energy production and conversion	mitochondrial electron transport, cytochrome c to oxygen (GO:0006123)	-0.847231			WP_011294408.1
419381	421006	1626	PMT9312_0444	PMT9312_RS02285	cytochrome c oxidase subunit I	WP_011376004.1	Energy production and conversion	aerobic respiration (GO:0009060)	-0.381243	-0.60951		WP_011294409.1
421003	421806	804	PMT9312_0445	PMT9312_RS02290	cytochrome c oxidase subunit II	WP_011376005.1	Energy production and conversion	electron transport chain (GO:0022900)	-0.303869	-0.650858		WP_011294410.1
422069	422995	927	PMT9312_0446	PMT9312_RS02295	cytochrome c oxidase assembly protein	WP_011376006.1	Posttranslational modification, protein turnover, chaperones	protein complex assembly (GO:0006461)	-0.410047	-0.6317		WP_011294411.1
422992	423993	1002	PMT9312_0447	PMT9312_RS02300	protoheme IX farnesyltransferase	WP_011376007.1	Posttranslational modification, protein turnover, chaperones	heme O biosynthetic process (GO:0048034)		-0.529642		WP_011294412.1
426322	428076	1755	PMT9312_0451	PMT9312_RS02320	molecular chaperone GroEL	WP_011376011.1	Posttranslational modification, protein turnover, chaperones	cellular protein metabolic process (GO:0044267)	0.693371	0.467691		WP_011294416.1
428388	429137	750	PMT9312_0453	PMT9312_RS02330	beta-ketoacyl-ACP reductase	WP_011376013.1	Lipid transport and metabolism	fatty acid biosynthetic process (GO:0006633)		-0.637648		WP_011294418.1
431799	433394	1596	PMT9312_0457	PMT9312_RS02350	exopolyphosphatase	WP_011376017.1	Nucleotide transport and metabolism		-0.382881	-0.931978		WP_011294422.1
433391	433882	492	PMT9312_0458	PMT9312_RS02355	transcriptional regulator	WP_036924124.1	Function unknown		0.467113	0.533639		WP_011294423.1
434686	435579	894	PMT9312_0460	PMT9312_RS02365	prolipoprotein diacylglyceryl transferase	WP_011376020.1	Not in COGs	lipoprotein biosynthetic process (GO:0042158)	-0.977838	-0.792414		WP_011294425.1
435592	436545	954	PMT9312_0461	PMT9312_RS02370	apocytochrome f	WP_011376021.1	Not in COGs	photosynthesis (GO:0015979)		-1.27533		WP_011294426.1
436549	437085	537	PMT9312_0462	PMT9312_RS02375	cytochrome b6-f complex iron-sulfur subunit	WP_011376022.1	Energy production and conversion	oxidation reduction (GO:0055114)		-1.00565		WP_011294427.1
437209	437526	318	PMT9312_0463	PMT9312_RS02380	hypothetical protein	WP_011376023.1	Not in COGs			0.651624		WP_011294428.1
440970	441104	135	PMT9312_0468	PMT9312_RS02405	photosystem I reaction center subunit IX (PsaJ)	WP_011376028.1	Not in COGs	photosynthesis (GO:0015979)		-1.91024		WP_011294433.1
441134	441688	555	PMT9312_0469	PMT9312_RS02410	photosystem I PsaF protein (subunit III)	WP_011376029.1	Not in COGs	photosynthesis (GO:0015979)		-2.06665		WP_011294434.1
443174	444373	1200	PMT9312_0472	PMT9312_RS02425	sodium:proton antiporter	WP_011376032.1	Inorganic ion transport and metabolism	cation transport (GO:0006812)		-0.612774		WP_011294438.1
444370	445809	1440	PMT9312_0473	PMT9312_RS02430	glutamate--tRNA ligase	WP_011376033.1	Translation	glutamyl-tRNA aminoacylation (GO:0006424)	-0.500413	-0.741357		WP_011294439.1
446908	447216	309	PMT9312_0476	PMT9312_RS02455	PepSY domain-containing protein	WP_011376035.1	Not in COGs			-0.77912
447308	448147	840	PMT9312_0477	PMT9312_RS02460	type I methionyl aminopeptidase	WP_011376036.1	Translation	cellular process (GO:0009987)	0.671242	0.695438		WP_011294441.1
457084	458040	957	PMT9312_0489	PMT9312_RS02520	hypothetical protein	WP_011376048.1	Not in COGs			0.655284		WP_011294453.1
461622	463127	1506	PMT9312_0494	PMT9312_RS02545	carboxypeptidase M32	WP_011376053.1	Amino acid transport and metabolism	proteolysis (GO:0006508)	0.319533	0.828329		WP_011294458.1
463780	464730	951	PMT9312_0496	PMT9312_RS02555	hydroxymethylbilane synthase	WP_011376055.1	Not in COGs	tetrapyrrole biosynthetic process (GO:0033014)	-0.591186	-0.591578		WP_011294460.1
471394	471819	426	PMT9312_0503	PMT9312_RS02590	single-stranded DNA-binding protein	WP_011376062.1	Replication, recombination and repair		0.665842	-0.4199		WP_011294467.1
472968	473972	1005	PMT9312_0506	PMT9312_RS02605	adenosine kinase	WP_011376065.1	Carbohydrate transport and metabolism	D-ribose metabolic process (GO:0006014)	-0.677881	-0.55523		WP_011294470.1
475841	477643	1803	PMT9312_0509	PMT9312_RS02620	proline--tRNA ligase	WP_011376068.1	Translation	prolyl-tRNA aminoacylation (GO:0006433)	0.331464	0.698611		WP_011294473.1
477818	478168	351	PMT9312_0510	PMT9312_RS02625	hypothetical protein	WP_011376069.1	Not in COGs		0.504262	0.77688		WP_011294474.1
479063	479419	357	PMT9312_0513	PMT9312_RS02640	hypothetical protein	WP_011376072.1	Inorganic ion transport and metabolism			1.06775		WP_011294477.1
479449	480108	660	PMT9312_0514	PMT9312_RS02645	signal peptidase I	WP_011376073.1	Intracellular trafficking and secretion	proteolysis (GO:0006508)	0.642878	0.658797		WP_011294478.1
492156	493919	1764	PMT9312_0526	PMT9312_RS02705	acetolactate synthase	WP_011376085.1	Amino acid transport and metabolism	branched chain family amino acid biosynthetic process (GO:0009082)		-0.673662		WP_011294490.1
502728	503384	657	PMT9312_0537	PMT9312_RS02760	phosphoribosylanthranilate isomerase	WP_011376096.1	Amino acid transport and metabolism	metabolic process (GO:0008152)	0.497668			WP_011294499.1
503440	504663	1224	PMT9312_0538	PMT9312_RS02765	hypothetical protein	WP_011376097.1	Not in COGs	proteolysis (GO:0006508)	-0.615107			WP_080502539.1
505704	506051	348	PMT9312_0541	PMT9312_RS02780	hypothetical protein	WP_011376100.1	Not in COGs		-0.881652			WP_011294502.1
506105	507109	1005	PMT9312_0542	PMT9312_RS02785	protochlorophyllide oxidoreductase	WP_011376101.1	Lipid transport and metabolism	metabolic process (GO:0008152)		-0.639298		WP_011294503.1
507116	508003	888	PMT9312_0543	PMT9312_RS02790	ferredoxin:protochlorophyllide reductase (ATP-dependent) iron-sulfur ATP-binding protein	WP_011376102.1	Inorganic ion transport and metabolism	chlorophyll biosynthetic process (GO:0015995)	-0.374999	-1.23162		WP_011294504.1
508196	509773	1578	PMT9312_0544	PMT9312_RS02795	ferredoxin:protochlorophyllide reductase (ATP-dependent) subunit B	WP_011376103.1	Energy production and conversion	chlorophyll biosynthetic process (GO:0015995)	-0.611047	-1.16723		WP_011294506.1
509778	511034	1257	PMT9312_0545	PMT9312_RS02800	ferredoxin:protochlorophyllide reductase (ATP-dependent) subunit N	WP_011376104.1	Energy production and conversion	chlorophyll biosynthetic process (GO:0015995)	-0.547531	-0.862076		WP_011294505.1
511658	512428	771	PMT9312_0547	PMT9312_RS02810	BMC domain-containing protein	WP_011376106.1	Not in COGs			-0.557008		WP_011294508.1
513352	513663	312	PMT9312_0549	PMT9312_RS02820	carbon dioxide-concentrating mechanism protein CcmK	WP_002807869.1	Secondary metabolites biosynthesis, transport and catabolism		-1.94599	-1.32915		WP_011130577.1
513733	515148	1416	PMT9312_0550	PMT9312_RS02825	ribulose bisphosphate carboxylase large chain	WP_002805854.1	Carbohydrate transport and metabolism	carbon utilization by fixation of carbon dioxide (GO:0015977)	-2.32472	-1.58667		WP_011294510.1
515243	515584	342	PMT9312_0551	PMT9312_RS02830	ribulose bisphosphate carboxylase small subunit	WP_011376108.1	Not in COGs	carbon utilization by fixation of carbon dioxide (GO:0015977)	-2.50433	-1.67551		WP_011294511.1
515664	517964	2301	PMT9312_0552	PMT9312_RS02835	carboxysome shell protein	WP_011376109.1	Not in COGs		-2.09623	-1.48573		WP_011294512.1
517972	519501	1530	PMT9312_0553	PMT9312_RS02840	carboxysome shell protein	WP_011376110.1	Not in COGs		-2.13344	-1.65475		WP_011294513.1
519504	519755	252	PMT9312_0554	PMT9312_RS02845	carboxysome peptide A	WP_011376111.1	Not in COGs			-0.576644		WP_011294514.1
520344	520571	228	PMT9312_0557	PMT9312_RS02860	hypothetical protein	WP_002806681.1	Not in COGs		-0.551703	-0.758984		WP_011294518.1
521074	521814	741	PMT9312_0559	PMT9312_RS02870	hydroxyacylglutathione hydrolase	WP_011376115.1	General function prediction only		0.513073	0.491635		WP_041711155.1
522505	524301	1797	PMT9312_0561	PMT9312_RS02880	ABC transporter ATP-binding protein	WP_011376117.1	Defense mechanisms	transmembrane transport (GO:0055085)		1.02909		WP_011294522.1
524301	524831	531	PMT9312_0562	PMT9312_RS02885	N-acetyltransferase	WP_011376118.1	Not in COGs	metabolic process (GO:0008152)		1.18903		WP_011294523.1
527726	528952	1227	PMT9312_0566	PMT9312_RS02905	glutathione S-transferase	WP_011376122.1	Posttranslational modification, protein turnover, chaperones		0.390371	0.514005		WP_011293536.1
530371	531450	1080	PMT9312_0568	PMT9312_RS02915	C50 carotenoid epsilon cyclase	WP_011376124.1	Inorganic ion transport and metabolism	transmembrane transport (GO:0055085)	-0.71155	-0.699721		WP_011293538.1
533472	534314	843	PMT9312_0572	PMT9312_RS02940	tryptophan synthase subunit alpha	WP_011376128.1	Amino acid transport and metabolism	metabolic process (GO:0008152)	-0.533635			WP_011293542.1
534391	534747	357	PMT9312_0573	PMT9312_RS02945	AbrB family transcriptional regulator	WP_011376129.1	Not in COGs		0.602886			WP_011293945.1
535668	536036	369	PMT9312_0576	PMT9312_RS02960	hypothetical protein	WP_011376132.1	Function unknown			-0.5864		WP_011293546.1
541453	542436	984	PMT9312_0582	PMT9312_RS02990	NAD(P)-dependent oxidoreductase	WP_011376138.1	Cell wall/membrane biogenesis	cellular metabolic process (GO:0044237)	-0.950743	-0.841225		WP_011293552.1
542445	543485	1041	PMT9312_0583	PMT9312_RS02995	uroporphyrinogen decarboxylase	WP_011376139.1	Coenzyme transport and metabolism	porphyrin biosynthetic process (GO:0006779)	-0.868687	-1.43885		WP_011293553.1
547514	547780	267	PMT9312_0586	PMT9312_RS03010	hypothetical protein	WP_011376142.1	Not in COGs		0.873763			WP_011293556.1
555243	557330	2088	PMT9312_0593	PMT9312_RS03045	peptidase M3	WP_011376149.1	Amino acid transport and metabolism	proteolysis (GO:0006508)	0.590937	1.2496		WP_011293563.1
557351	558889	1539	PMT9312_0594	PMT9312_RS03050	NAD(P)H-quinone oxidoreductase subunit 4	WP_011376150.1	Energy production and conversion	ATP synthesis coupled electron transport (GO:0042773)	0.422719	0.674858		WP_011293564.1
558968	559915	948	PMT9312_0595	PMT9312_RS03055	homoserine kinase	WP_011376151.1	Amino acid transport and metabolism	phosphorylation (GO:0016310)	-0.378233	-0.558993		WP_011293565.1
564481	565815	1335	PMT9312_0600	PMT9312_RS03080	hypothetical protein	WP_011376156.1	Not in COGs		-0.326745	-0.753864		WP_011293570.1
565835	566743	909	PMT9312_0601	PMT9312_RS03085	metal ABC transporter substrate-binding protein	WP_011376157.1	Inorganic ion transport and metabolism	cell adhesion (GO:0007155)	-0.733439	-1.11689		WP_011293571.1
566747	567511	765	PMT9312_0602	PMT9312_RS03090	manganese transporter	WP_011376158.1	Inorganic ion transport and metabolism		-0.626883	-1.18201		WP_011293572.1
567524	568399	876	PMT9312_0603	PMT9312_RS03095	metal ABC transporter permease	WP_011376159.1	Inorganic ion transport and metabolism	transport (GO:0006810)	-0.778895	-0.639598		WP_011293573.1
568399	569565	1167	PMT9312_0604	PMT9312_RS03100	hypothetical protein	WP_011376160.1	Not in COGs		-1.04163	-0.750847		WP_011293574.1
572390	573247	858	PMT9312_0608	PMT9312_RS03120	1,4-dihydroxy-2-naphthoyl-CoA synthase	WP_011376164.1	Coenzyme transport and metabolism	menaquinone biosynthetic process (GO:0009234)	-0.557798	-0.530907		WP_041711157.1
573283	574734	1452	PMT9312_0609	PMT9312_RS03125	glycogen synthase	WP_011376165.1	Carbohydrate transport and metabolism	biosynthetic process (GO:0009058)		-0.578677		WP_011293579.1
577496	578401	906	PMT9312_0612	PMT9312_RS03140	SAM-dependent methyltransferase	WP_011376168.1	Function unknown		-0.57221			WP_011293582.1
578414	579724	1311	PMT9312_0613	PMT9312_RS03145	3-phosphoshikimate 1-carboxyvinyltransferase	WP_011376169.1	Amino acid transport and metabolism	aromatic amino acid family biosynthetic process (GO:0009073)	-0.367747	-0.707092		WP_011293583.1
583347	584318	972	PMT9312_0618	PMT9312_RS03170	solanesyl diphosphate synthase	WP_011376174.1	Coenzyme transport and metabolism	isoprenoid biosynthetic process (GO:0008299)	0.422593	0.846309		WP_011293589.1
584413	586395	1983	PMT9312_0619	PMT9312_RS03175	acetyl-coenzyme A synthetase	WP_011376175.1	Lipid transport and metabolism	metabolic process (GO:0008152)	-0.421738	-0.837229		WP_011293591.1
586392	587114	723	PMT9312_0620	PMT9312_RS03180	alpha/beta hydrolase	WP_011376176.1	Not in COGs			0.875215		WP_011293592.1
587244	588023	780	PMT9312_0621	PMT9312_RS03185	3'-5' exonuclease	WP_011376177.1	Replication, recombination and repair			-0.632365		WP_011293593.1
588054	588476	423	PMT9312_0622	PMT9312_RS03190	hypothetical protein	WP_011376178.1	Not in COGs		-0.474064	-0.990177
589852	590145	294	PMT9312_0624	PMT9312_RS03200	hypothetical protein	WP_036924605.1	Not in COGs			1.15963
591367	592425	1059	PMT9312_0627	PMT9312_RS03215	chlorophyll a/b binding light-harvesting protein	WP_011376183.1	Not in COGs	photosynthesis, light reaction (GO:0019684)	-0.493677	-1.23525		WP_011293600.1
596188	597471	1284	PMT9312_0633	PMT9312_RS03245	lycopene cyclase family protein	WP_011376189.1	Energy production and conversion	carotenoid biosynthetic process (GO:0016117)	-0.40707	-1.14667		WP_011293607.1
599778	600344	567	PMT9312_0636	PMT9312_RS03260	hydrolase	WP_011376192.1	Secondary metabolites biosynthesis, transport and catabolism	metabolic process (GO:0008152)	1.0669	0.962386		WP_011293610.1
600466	600918	453	PMT9312_0637	PMT9312_RS03265	transcriptional repressor	WP_011376193.1	Inorganic ion transport and metabolism	regulation of transcription, DNA-dependent (GO:0006355)	0.692669	0.391221		WP_080502540.1
605612	606940	1329	PMT9312_0642	PMT9312_RS03290	O-acetylhomoserine aminocarboxypropyltransferase	WP_011376198.1	Amino acid transport and metabolism	cellular amino acid metabolic process (GO:0006520)		-0.636065		WP_011293617.1
606954	607844	891	PMT9312_0643	PMT9312_RS03295	homoserine O-succinyltransferase	WP_036924645.1	Amino acid transport and metabolism	L-methionine biosynthetic process from homoserine via O-succinyl-L-homoserine and cystathionine (GO:0019281)	-0.313934	-0.739213		WP_011293618.1
607850	609415	1566	PMT9312_0644	PMT9312_RS03300	sodium-independent anion transporter	WP_011376200.1	Inorganic ion transport and metabolism	transmembrane transport (GO:0055085)		-0.523482		WP_049752693.1
609446	610723	1278	PMT9312_0645	PMT9312_RS03305	FAD-binding oxidoreductase	WP_011376201.1	Energy production and conversion			0.664623		WP_071813621.1
610732	611904	1173	PMT9312_0646	PMT9312_RS03310	sirohydrochlorin chelatase	WP_080503126.1	Function unknown	cobalamin biosynthetic process (GO:0009236)		0.673321		WP_011293620.1
615906	616295	390	PMT9312_0652	PMT9312_RS03340	lactoylglutathione lyase	WP_011376208.1	Amino acid transport and metabolism		0.563385
616428	616862	435	PMT9312_0653	PMT9312_RS03345	hypothetical protein	WP_011376209.1	Not in COGs			0.800662		WP_011295658.1
616893	617222	330	PMT9312_0654	PMT9312_RS03350	hypothetical protein	WP_011376210.1	Not in COGs			0.763686		WP_011294616.1
617230	617814	585	PMT9312_0655	PMT9312_RS03355	hypothetical protein	WP_011376211.1	Not in COGs			1.16018		WP_041710989.1
617868	618068	201	PMT9312_1838	PMT9312_RS09430	hypothetical protein	WP_071813300.1	Not in COGs			1.14191		WP_011295118.1
619565	620311	747	PMT9312_0659	PMT9312_RS03375	hypothetical protein	WP_011376215.1	Not in COGs		-0.536268	-0.7041
621431	621532	102		PMT9312_RS09435	hypothetical protein	WP_071813302.1	#N/A		0.986217			WP_071813615.1
621845	622045	201	PMT9312_1840	PMT9312_RS03385	hypothetical protein	WP_036924597.1	Not in COGs			-0.972759
622042	622308	267	PMT9312_0660	PMT9312_RS03390	RNA recognition motif-containing protein	WP_011376216.1	Not in COGs		-0.326709	-1.07177		WP_011293626.1
622397	624730	2334	PMT9312_0661	PMT9312_RS03395	ribonucleoside-triphosphate reductase, adenosylcobalamin-dependent	WP_011376217.1	Not in COGs	oxidation reduction (GO:0055114)		-1.00872		WP_011293627.1
627279	627953	675	PMT9312_0664	PMT9312_RS03410	hypothetical protein	WP_011376220.1	Not in COGs		0.366291	0.783706		WP_011293630.1
634507	635400	894	PMT9312_0673	PMT9312_RS03455	putative selenate ABC transporter substrate-binding protein	WP_011376229.1	Inorganic ion transport and metabolism	phosphonate transport (GO:0015716)	-0.577514			WP_011293639.1
635414	636592	1179	PMT9312_0674	PMT9312_RS03460	pyridoxal phosphate-dependent aminotransferase	WP_011376230.1	Amino acid transport and metabolism	biosynthetic process (GO:0009058)	-0.6659	-0.843257		WP_011293640.1
640942	641754	813	PMT9312_0679	PMT9312_RS03485	TIGR04168 family protein	WP_071813306.1	Not in COGs		0.551012	0.548222		WP_011293647.1
641778	642575	798	PMT9312_0680	PMT9312_RS03490	hypothetical protein	WP_011376236.1	General function prediction only			1.10771		WP_011293648.1
642607	643797	1191	PMT9312_0681	PMT9312_RS03495	SAM-dependent methyltransferase	WP_011376237.1	Function unknown			-0.675617		WP_011293649.1
646552	646734	183	PMT9312_1841	PMT9312_RS03510	hypothetical protein	WP_036924592.1	Not in COGs		0.525194			WP_011294630.1
647468	647695	228	PMT9312_0685	PMT9312_RS03515	M protein	WP_011376240.1	Not in COGs		1.44958	4.57822
647697	647825	129	PMT9312_0686	PMT9312_RS03520	high light inducible protein	WP_011376241.1	Not in COGs		3.04409	4.37872		WP_011294351.1
648073	648255	183	PMT9312_1843	PMT9312_RS03525	hypothetical protein	WP_036924589.1	Not in COGs		2.28664	4.24853
648255	648395	141	PMT9312_0687	PMT9312_RS03530	high light inducible protein	WP_011376242.1	Not in COGs		2.66032	3.71996		WP_011293953.1
648395	648502	108	PMT9312_0688	PMT9312_RS03535	high light inducible protein	WP_011376243.1	Not in COGs		2.28072	2.70082		WP_011125327.1
649383	649703	321	PMT9312_0690	PMT9312_RS03545	hypothetical protein	WP_036924586.1	Not in COGs		0.616584
649863	651461	1599	PMT9312_0691	PMT9312_RS03550	DNA recombination protein RmuC	WP_011376246.1	Cell cycle control, mitosis and meiosis		0.50424	-0.361083
651696	651884	189	PMT9312_0692	PMT9312_RS03555	hypothetical protein	WP_011376247.1	Not in COGs			-0.962148
652279	652578	300	PMT9312_0693	PMT9312_RS03560	phospholipase	WP_011376248.1	Not in COGs		0.579927
652995	653744	750	PMT9312_0694	PMT9312_RS03565	NAD-dependent DNA ligase	WP_011376249.1	Replication, recombination and repair		-0.624271	-0.656503		WP_011293958.1
655821	656003	183	PMT9312_1848	PMT9312_RS03595	hypothetical protein	WP_036924581.1	Not in COGs		0.676621	1.33545
656010	656207	198	PMT9312_0699	PMT9312_RS03600	hypothetical protein	WP_011376254.1	Not in COGs			1.3816		WP_011294663.1
656300	656554	255	PMT9312_0700	PMT9312_RS03605	high light inducible protein	WP_011376255.1	Not in COGs			1.85273
657346	657558	213	PMT9312_0702	PMT9312_RS03610	hypothetical protein	WP_011376257.1	Not in COGs		-0.658604			WP_011294554.1
659782	660036	255	PMT9312_0706	PMT9312_RS03630	hypothetical protein	WP_011376261.1	Not in COGs		0.811274	1.50272		WP_041710994.1
660036	660263	228	PMT9312_0707	PMT9312_RS03635	hypothetical protein	WP_011376262.1	Not in COGs		0.650639	1.52885		WP_011294566.1
660527	660778	252	PMT9312_0709	PMT9312_RS03640	hypothetical protein	WP_011376264.1	Not in COGs			1.3832
661732	661968	237	PMT9312_0710	PMT9312_RS03645	hypothetical protein	WP_011376265.1	Not in COGs		0.843753	2.26843		WP_011294001.1
661991	662233	243	PMT9312_0711	PMT9312_RS03650	hypothetical protein	WP_011376266.1	Not in COGs		0.96019	2.40309		WP_011293661.1
663874	664227	354	PMT9312_0714	PMT9312_RS03670	DUF1499 domain-containing protein	WP_011376269.1	Function unknown		1.38729	2.08901		WP_011294595.1
665730	666083	354	PMT9312_0716	PMT9312_RS03680	cytochrome c	WP_011376271.1	Not in COGs			-0.520212		WP_011293544.1
666279	667007	729	PMT9312_0717	PMT9312_RS03685	DNA-binding response regulator (phoB)	WP_011376272.1	Signal transduction mechanisms	regulation of transcription, DNA-dependent (GO:0006355)		-0.602301		WP_011294535.1
668577	670859	2283	PMT9312_0720	PMT9312_RS03700	alkaline phosphatase	WP_011376275.1	Function unknown		0.568489	1.07533		WP_011294538.1
671007	672329	1323	PMT9312_0721	PMT9312_RS03705	porin	WP_011376276.1	Not in COGs	transport (GO:0006810)	-0.35747	0.868768
672680	673666	987	PMT9312_0722	PMT9312_RS03710	phosphate ABC transporter substrate-binding protein PstS	WP_036924572.1	Inorganic ion transport and metabolism	phosphate transport (GO:0006817)	0.601449	1.34766		WP_011294540.1
674969	676228	1260	PMT9312_0724	PMT9312_RS03720	MFS transporter	WP_011376279.1	Not in COGs	transmembrane transport (GO:0055085)	0.616734	-0.484858		WP_011294543.1
676240	677262	1023	PMT9312_0725	PMT9312_RS03725	type I glyceraldehyde-3-phosphate dehydrogenase	WP_036924641.1	Carbohydrate transport and metabolism	glucose metabolic process (GO:0006006)	1.35601	-0.349895		WP_011294544.1
681464	681766	303	PMT9312_0730	PMT9312_RS03755	hypothetical protein	WP_011376285.1	Not in COGs		0.541137
685111	686751	1641	PMT9312_0733	PMT9312_RS03770	ATP-dependent DNA ligase	WP_011376288.1	Replication, recombination and repair	DNA recombination (GO:0006310)		1.00687
686754	687740	987	PMT9312_0734	PMT9312_RS03775	DNA ligase-associated DEXH box helicase	WP_011376289.1	Translation			1.43068
687776	688189	414	PMT9312_0735	PMT9312_RS03780	hypothetical protein	WP_011376290.1	Not in COGs			2.27799
694059	694337	279	PMT9312_0747	PMT9312_RS03840	hypothetical protein	WP_036924638.1	Not in COGs			1.04493		WP_011293823.1
694454	694555	102	PMT9312_0748	PMT9312_RS03845	cytochrome b6-f complex subunit 8	WP_011376303.1	Not in COGs	cytochrome complex assembly (GO:0017004)		-0.622872		WP_011293824.1
694702	695352	651	PMT9312_0749	PMT9312_RS03850	photosystem II biogenesis protein Psp29	WP_011376304.1	Not in COGs			0.953555		WP_011293825.1
695388	695975	588	PMT9312_0750	PMT9312_RS03855	ATP-dependent Clp protease proteolytic subunit	WP_011376305.1	Posttranslational modification, protein turnover, chaperones	proteolysis (GO:0006508)	0.58466	0.641357		WP_011293826.1
695972	697885	1914	PMT9312_0751	PMT9312_RS03860	cell division protein FtsH	WP_011376306.1	Posttranslational modification, protein turnover, chaperones	protein catabolic process (GO:0030163)	0.763066	1.21759		WP_011293827.1
697993	698202	210	PMT9312_0752	PMT9312_RS03865	hypothetical protein	WP_011376307.1	Not in COGs		0.542784	0.571937		WP_011293682.1
700722	701447	726	PMT9312_0755	PMT9312_RS03880	phycocyanobilin:ferredoxin oxidoreductase	WP_011376310.1	Not in COGs	oxidation reduction (GO:0055114)		1.13797		WP_011293685.1
701447	702361	915	PMT9312_0756	PMT9312_RS03885	lipid ABC transporter permease	WP_011376311.1	Cell wall/membrane biogenesis		0.460146	0.655682		WP_011293686.1
710559	711242	684	PMT9312_0765	PMT9312_RS03925	D-Ala-D-Ala dipeptidase	WP_011376320.1	Cell wall/membrane biogenesis	proteolysis (GO:0006508)	0.814879	0.587448		WP_011293695.1
715264	716604	1341	PMT9312_0768	PMT9312_RS03940	geranylgeranyl reductase	WP_011376323.1	Energy production and conversion	chlorophyll biosynthetic process (GO:0015995)		-0.963735		WP_011293698.1
720665	721594	930	PMT9312_0773	PMT9312_RS03965	cytochrome c biogenesis protein CcsA	WP_011376328.1	Posttranslational modification, protein turnover, chaperones	protein complex assembly (GO:0006461)	-0.535096	-0.960715		WP_011293705.1
722565	723566	1002	PMT9312_0775	PMT9312_RS03975	fructose 1,6-bisphosphatase	WP_025926367.1	Not in COGs	glycerol metabolic process (GO:0006071)	-0.343031	-0.732032		WP_011293707.1
723585	724895	1311	PMT9312_0776	PMT9312_RS03980	glutamyl-tRNA reductase	WP_011376331.1	Coenzyme transport and metabolism	metabolic process (GO:0008152)	-0.768771	-0.619994		WP_011293708.1
728590	729138	549	PMT9312_0780	PMT9312_RS04000	epimerase	WP_011376335.1	Not in COGs		0.825614	1.04298		WP_011293712.1
729128	729514	387	PMT9312_0781	PMT9312_RS04005	hypothetical protein	WP_011376336.1	Not in COGs			1.16072		WP_011293713.1
734129	734383	255	PMT9312_0787	PMT9312_RS04035	phosphoribosylformylglycinamidine synthase subunit PurS	WP_011376342.1	Nucleotide transport and metabolism		0.398765	-0.637804		WP_011293720.1
736266	737363	1098	PMT9312_0790	PMT9312_RS04050	gfo/Idh/MocA family oxidoreductase	WP_011376345.1	General function prediction only	metabolic process (GO:0008152)	-0.392046	-0.529404		WP_011293723.1
737366	737758	393	PMT9312_0791	PMT9312_RS04055	hypothetical protein	WP_011376346.1	Not in COGs		-0.688446			WP_011293724.1
737761	738642	882	PMT9312_0792	PMT9312_RS04060	acetyl-CoA carboxylase carboxyl transferase subunit beta	WP_011376347.1	Lipid transport and metabolism	fatty acid biosynthetic process (GO:0006633)		-0.543238		WP_011293725.1
738787	739686	900	PMT9312_0793	PMT9312_RS04065	phosphoribulokinase	WP_011376348.1	Energy production and conversion	carbohydrate metabolic process (GO:0005975)	-0.383955	-0.956042		WP_011293727.1
743013	743507	495	PMT9312_0797	PMT9312_RS04085	haloacid dehalogenase	WP_011376352.1	General function prediction only			0.763592		WP_071813622.1
744535	745590	1056	PMT9312_0800	PMT9312_RS04100	hypothetical protein	WP_011376355.1	Not in COGs			0.743846		WP_011293734.1
749033	749800	768	PMT9312_0804	PMT9312_RS04120	1-(5-phosphoribosyl)-5-((5- phosphoribosylamino)methylideneamino)imidazole-4- carboxamide isomerase	WP_011376359.1	Amino acid transport and metabolism	histidine biosynthetic process (GO:0000105)	-0.468279	-1.01302		WP_011293738.1
751513	752124	612	PMT9312_0807	PMT9312_RS04135	glutaredoxin	WP_011376362.1	Posttranslational modification, protein turnover, chaperones	cell redox homeostasis (GO:0045454)		-0.502361		WP_011294679.1
752349	753008	660	PMT9312_0809	PMT9312_RS04145	NAD(P)-dependent oxidoreductase	WP_011376364.1	Cell wall/membrane biogenesis	cellular metabolic process (GO:0044237)		0.7159		WP_011293743.1
753794	754852	1059	PMT9312_0811	PMT9312_RS04155	ABC transporter ATP-binding protein	WP_011376366.1	Amino acid transport and metabolism		-1.14188			WP_011293745.1
755097	755651	555	PMT9312_0812	PMT9312_RS04160	ferritin	WP_011376367.1	Inorganic ion transport and metabolism	cellular iron ion homeostasis (GO:0006879)	0.875027	0.490293		WP_011293746.1
755932	756519	588	PMT9312_0814	PMT9312_RS04170	Crp/Fnr family transcriptional regulator	WP_011376369.1	Signal transduction mechanisms	regulation of transcription (GO:0045449)	-0.660133	-0.629337		WP_011293748.1
757751	759073	1323	PMT9312_0817	PMT9312_RS04185	(2Fe-2S)-binding protein	WP_011376372.1	Inorganic ion transport and metabolism	oxidation reduction (GO:0055114)		-0.866814		WP_011293752.1
759231	759425	195	PMT9312_0818	PMT9312_RS04190	hypothetical protein	WP_011376373.1	Not in COGs			-0.711028		WP_011293753.1
763066	763245	180	PMT9312_0824	PMT9312_RS04225	hypothetical protein	WP_011376379.1	Not in COGs			1.37984		WP_011293777.1
763992	764741	750	PMT9312_0826	PMT9312_RS04235	ABC transporter ATP-binding protein	WP_011376381.1	General function prediction only			0.687314		WP_011295390.1
764734	765864	1131	PMT9312_0827	PMT9312_RS04240	urea ABC transporter permease subunit UrtC	WP_011376382.1	Amino acid transport and metabolism	transport (GO:0006810)		0.574419		WP_011295391.1
765864	767018	1155	PMT9312_0828	PMT9312_RS04245	branched-chain amino acid ABC transporter permease	WP_011376383.1	Amino acid transport and metabolism	transport (GO:0006810)		0.73284		WP_011295392.1
767099	768376	1278	PMT9312_0829	PMT9312_RS04250	urea ABC transporter substrate-binding protein (UrtA)	WP_011376384.1	Amino acid transport and metabolism			1.20767		WP_011295393.1
769799	770248	450	PMT9312_0832	PMT9312_RS04265	urease accessory protein UreE	WP_011376387.1	Posttranslational modification, protein turnover, chaperones	enzyme active site formation (GO:0018307)	0.756254			WP_011295396.1
770297	771199	903	PMT9312_0833	PMT9312_RS04270	urease accessory protein UreD	WP_011376388.1	Not in COGs	nitrogen compound metabolic process (GO:0006807)		-0.760954		WP_011295397.1
771555	771875	321	PMT9312_0835	PMT9312_RS04280	urease subunit beta	WP_011376390.1	Not in COGs	nitrogen compound metabolic process (GO:0006807)	0.495534			WP_011295399.1
779221	780027	807	PMT9312_0843	PMT9312_RS04315	undecaprenyl-diphosphatase	WP_011376398.1	Not in COGs	dephosphorylation (GO:0016311)		0.933455		WP_011293786.1
780335	781063	729	PMT9312_0844	PMT9312_RS04325	peptide-methionine (S)-S-oxide reductase	WP_011376399.1	Not in COGs	oxidation reduction (GO:0055114)		0.561439		WP_011293788.1
781100	782845	1746	PMT9312_0845	PMT9312_RS04330	ABC transporter ATP-binding protein (# multidrug efflux from transportDB2.0)	WP_011376400.1	Defense mechanisms	transmembrane transport (GO:0055085)	1.00409	1.47413		WP_011293790.1
783257	784306	1050	PMT9312_0847	PMT9312_RS04340	anthranilate phosphoribosyltransferase	WP_011376402.1	Amino acid transport and metabolism	metabolic process (GO:0008152)	-0.563838	-0.922986		WP_011293792.1
784306	785445	1140	PMT9312_0848	PMT9312_RS04345	carbamoyl phosphate synthase small subunit	WP_011376403.1	Amino acid transport and metabolism	biosynthetic process (GO:0009058)	-0.673494	-0.967072		WP_011293793.1
794531	795421	891	PMT9312_0859	PMT9312_RS04400	EamA family transporter	WP_011376414.1	Carbohydrate transport and metabolism			0.69877		WP_011293804.1
795516	797549	2034	PMT9312_0860	PMT9312_RS04405	DNA primase	WP_011376415.1	Replication, recombination and repair	DNA metabolic process (GO:0006259)		-0.609696		WP_011293805.1
797566	798033	468	PMT9312_0861	PMT9312_RS04410	hypothetical protein	WP_011376416.1	Not in COGs			0.646787		WP_011293807.1
799850	800266	417	PMT9312_0864	PMT9312_RS04425	ribosomal RNA large subunit methyltransferase H	WP_011376419.1	Function unknown	rRNA processing (GO:0006364)		1.11902		WP_041711182.1
806551	807594	1044	PMT9312_0873	PMT9312_RS04465	AI-2E family transporter	WP_011376428.1	General function prediction only			0.73485		WP_011293668.1
807608	807961	354	PMT9312_0874	PMT9312_RS04470	photosystem II reaction center protein Psb28	WP_011376429.1	Not in COGs	photosynthesis (GO:0015979)	0.871044	1.30619		WP_011293669.1
810281	810544	264	PMT9312_0878	PMT9312_RS04490	hypothetical protein	WP_011376433.1	Not in COGs			1.14821		WP_011293673.1
810557	811612	1056	PMT9312_0879	PMT9312_RS04495	methyltransferase	WP_011376434.1	Secondary metabolites biosynthesis, transport and catabolism	metabolic process (GO:0008152)	0.747172	1.56712		WP_011293674.1
813349	814533	1185	PMT9312_0881	PMT9312_RS04505	alanine--glyoxylate aminotransferase family protein	WP_011376436.1	Amino acid transport and metabolism	metabolic process (GO:0008152)		-0.829629		WP_011293676.1
822209	822538	330	PMT9312_0889	PMT9312_RS04545	hypothetical protein	WP_011376444.1	General function prediction only			0.516352		WP_011293830.1
822541	822819	279	PMT9312_0890	PMT9312_RS04550	YggT family protein	WP_002807500.1	Function unknown			0.88713		WP_011293831.1
826998	827258	261	PMT9312_0894	PMT9312_RS04570	photosystem I reaction center subunit PsaK	WP_011376448.1	Not in COGs	photosynthesis (GO:0015979)		-1.60292		WP_011293835.1
827960	828493	534	PMT9312_0897	PMT9312_RS04585	peroxiredoxin	WP_011376451.1	Posttranslational modification, protein turnover, chaperones	cell redox homeostasis (GO:0045454)	-0.600202			WP_011293838.1
828775	830679	1905	PMT9312_0899	PMT9312_RS04595	molecular chaperone HtpG	WP_011376453.1	Posttranslational modification, protein turnover, chaperones	protein folding (GO:0006457)	0.450637	0.548318		WP_011293840.1
839166	840221	1056	PMT9312_0908	PMT9312_RS04645	N-acetyl-gamma-glutamyl-phosphate reductase	WP_011376462.1	Amino acid transport and metabolism	arginine biosynthetic process (GO:0006526)	-0.3915	-0.974837		WP_011293852.1
841041	842624	1584	PMT9312_0910	PMT9312_RS04655	glucose-6-phosphate isomerase	WP_011376464.1	Carbohydrate transport and metabolism	gluconeogenesis (GO:0006094)		-0.657681		WP_011293854.1
852269	852835	567	PMT9312_0919	PMT9312_RS04700	membrane protein	WP_011376473.1	Function unknown			-0.71506		WP_011293863.1
861792	862010	219	PMT9312_0924	PMT9312_RS04725	hypothetical protein	WP_011376478.1	Not in COGs		0.67694	-0.433499		WP_011293868.1
862108	862491	384	PMT9312_0925	PMT9312_RS04730	hypothetical protein	WP_011376479.1	Function unknown		0.43387	0.591411		WP_011294034.1
863374	863553	180	PMT9312_0927	PMT9312_RS04740	hypothetical protein	WP_011376481.1	Not in COGs		0.850442	1.4143		WP_011293870.1
868491	869675	1185	PMT9312_0933	PMT9312_RS04770	ribonuclease II	WP_011376485.1	Transcription		-0.539863	0.648337		WP_011293875.1
871314	871895	582	PMT9312_0935	PMT9312_RS04780	LPS export ABC transporter periplasmic protein LptC	WP_011376487.1	Not in COGs			0.958769
881076	881840	765	PMT9312_0949	PMT9312_RS04860	haloacid dehalogenase	WP_011376501.1	General function prediction only	metabolic process (GO:0008152)		-0.661342		WP_011293890.1
882011	882358	348	PMT9312_0950	PMT9312_RS04865	zinc/iron-chelating domain-containing protein	WP_011376502.1	General function prediction only			0.578164
885860	886438	579	PMT9312_0955	PMT9312_RS04890	hypothetical protein	WP_011376507.1	Not in COGs			1.13141		WP_049752690.1
892268	895792	3525	PMT9312_0961	PMT9312_RS04920	transcription-repair coupling factor	WP_011376513.1	Replication, recombination and repair	DNA repair (GO:0006281)	0.26165	0.782388		WP_011293903.1
896477	897064	588	PMT9312_0963	PMT9312_RS04930	hypothetical protein	WP_036924625.1	Not in COGs			0.747652		WP_011293907.1
904622	905467	846	PMT9312_0970	PMT9312_RS04965	dihydropteroate synthase	WP_036924619.1	Coenzyme transport and metabolism	cellular metabolic process (GO:0044237)	-0.731833	-1.11528		WP_011293915.1
905451	906176	726	PMT9312_0971	PMT9312_RS04970	triose-phosphate isomerase	WP_011376523.1	Carbohydrate transport and metabolism	metabolic process (GO:0008152)	-0.410095	-0.825363		WP_011293916.1
912813	913307	495	PMT9312_0978	PMT9312_RS05005	hypothetical protein	WP_036924616.1	Not in COGs			0.498387		WP_011293757.1
916436	917230	795	PMT9312_0982	PMT9312_RS05030	multidrug ABC transporter permease	WP_011376534.1	General function prediction only			0.503347		WP_011293769.1
917227	918021	795	PMT9312_0983	PMT9312_RS05035	ABC transporter permease	WP_011376535.1	General function prediction only			0.964641		WP_011293770.1
918295	918522	228	PMT9312_0985	PMT9312_RS05045	hypothetical protein	WP_011376537.1	Not in COGs			-0.55299
919922	920263	342	PMT9312_0987	PMT9312_RS05055	HNH endonuclease	WP_011376539.1	Defense mechanisms		1.02675
921123	921344	222	PMT9312_1878	PMT9312_RS05070	hypothetical protein	WP_036924509.1	Not in COGs		-0.439316	-1.06183		WP_011294718.1
921817	922320	504	PMT9312_0990	PMT9312_RS05080	hypothetical protein	WP_011376542.1	Not in COGs			-0.60336		WP_011293772.1
922974	923438	465	PMT9312_0992	PMT9312_RS05095	nucleoside 2-deoxyribosyltransferase	WP_011376544.1	Nucleotide transport and metabolism			0.781784		WP_011293658.1
926135	926932	798	PMT9312_0997	PMT9312_RS05120	hypothetical protein	WP_011376548.1	Not in COGs		0.854726	1.97155		WP_011293659.1
930385	930654	270	PMT9312_1004	PMT9312_RS05160	hypothetical protein	WP_011376555.1	Not in COGs		0.667929	1.37595		WP_011294629.1
931111	931491	381	PMT9312_1006	PMT9312_RS05165	hypothetical protein	WP_011376557.1	Not in COGs			0.909412		WP_011293944.1
931825	932127	303	PMT9312_1008	PMT9312_RS05175	hypothetical protein	WP_011376559.1	Not in COGs		-0.498086			WP_011293806.1
932194	932910	717	PMT9312_1009	PMT9312_RS05180	hypothetical protein	WP_011376560.1	General function prediction only		0.754683	1.45828		WP_011293930.1
933062	933346	285	PMT9312_1010	PMT9312_RS05185	hypothetical protein	WP_011376561.1	Not in COGs			0.797657		WP_011295286.1
936570	936767	198	PMT9312_1013	PMT9312_RS05205	hypothetical protein	WP_011376564.1	Not in COGs			0.982827
938049	938291	243	PMT9312_1015	PMT9312_RS05215	hypothetical protein	WP_011376566.1	Not in COGs			-0.763289
938437	938916	480	PMT9312_1016	PMT9312_RS05220	glutathione peroxidase	WP_011376567.1	Posttranslational modification, protein turnover, chaperones	oxidation reduction (GO:0055114)		0.921953		WP_011295553.1
939048	939722	675	PMT9312_1017	PMT9312_RS05225	hypothetical protein	WP_011376568.1	Not in COGs		0.604406	0.555071
939770	940162	393	PMT9312_1018	PMT9312_RS05230	hypothetical protein	WP_011376569.1	Not in COGs			1.4542		WP_011294030.1
944289	944693	405	PMT9312_1027	PMT9312_RS05275	MAPEG family protein	WP_011376577.1	Function unknown			0.924919		WP_011294562.1
948459	948773	315	PMT9312_1032	PMT9312_RS05315	hypothetical protein	WP_011376582.1	Not in COGs			-1.26181		WP_011294002.1
951523	951906	384	PMT9312_1038	PMT9312_RS05345	DUF1499 domain-containing protein	WP_011376588.1	Function unknown			1.11592		WP_011294614.1
952775	953023	249	PMT9312_1039	PMT9312_RS05350	hypothetical protein	WP_011376589.1	Not in COGs		0.971328			WP_011294874.1
953254	954039	786	PMT9312_1040	PMT9312_RS05355	metal ABC transporter permease	WP_011376590.1	Inorganic ion transport and metabolism	transport (GO:0006810)	-0.626663	-0.468557		WP_011295377.1
960191	960466	276	PMT9312_1046	PMT9312_RS05385	DNA gyrase	WP_011376596.1	Not in COGs		1.1305			WP_011293957.1
964551	965024	474	PMT9312_1052	PMT9312_RS05415	hypothetical protein	WP_011376602.1	Not in COGs			0.613945
965108	965626	519	PMT9312_1053	PMT9312_RS05420	pentapeptide repeat protein	WP_011376603.1	Function unknown			-0.604764		WP_011294801.1
972864	973136	273	PMT9312_1061	PMT9312_RS05465	hypothetical protein	WP_036923944.1	Not in COGs			1.00661		WP_011294792.1
974532	974951	420	PMT9312_1063	PMT9312_RS05475	cysteine desufuration protein SufE	WP_011376613.1	General function prediction only			0.779931		WP_011294790.1
978434	978553	120	PMT9312_1069	PMT9312_RS05505	cytochrome b6-f complex subunit 5	WP_011376619.1	Not in COGs			-1.27601		WP_011294783.1
978530	979129	600	PMT9312_1070	PMT9312_RS05510	16S rRNA (guanine(966)-N(2))-methyltransferase RsmD	WP_011376620.1	Replication, recombination and repair	methylation (GO:0032259)	-0.479105	-0.668337		WP_011294782.1
980322	981485	1164	PMT9312_1073	PMT9312_RS05525	GuaB3 family IMP dehydrogenase-related protein	WP_011376623.1	Nucleotide transport and metabolism	metabolic process (GO:0008152)	0.606659	0.260707		WP_011294779.1
985502	987085	1584	PMT9312_1076	PMT9312_RS05540	glycoside hydrolase family 57	WP_011376626.1	Function unknown	carbohydrate metabolic process (GO:0005975)	-0.665873	-1.21915		WP_011294776.1
989034	989426	393	PMT9312_1078	PMT9312_RS05550	hypothetical protein	WP_011376628.1	Not in COGs			-0.945196		WP_011294773.1
990982	991878	897	PMT9312_1080	PMT9312_RS05560	bifunctional 5,10-methylene-tetrahydrofolate dehydrogenase/5,10-methylene-tetrahydrofolate cyclohydrolase	WP_011376630.1	Coenzyme transport and metabolism	folic acid and derivative biosynthetic process (GO:0009396)		-0.656263		WP_011294771.1
992832	993311	480	PMT9312_1082	PMT9312_RS05570	divergent PAP2 family protein	WP_011376632.1	Not in COGs		-0.740034	-0.588235		WP_011294769.1
1001402	1001872	471	PMT9312_1090	PMT9312_RS05615	hypothetical protein	WP_011376640.1	Not in COGs			-0.645084		WP_011294761.1
1001882	1002877	996	PMT9312_1091	PMT9312_RS05620	ribose-phosphate pyrophosphokinase	WP_011376641.1	Nucleotide transport and metabolism	cellular biosynthetic process (GO:0044249)		-0.54622		WP_011294759.1
1005283	1006941	1659	PMT9312_1094	PMT9312_RS05635	hypothetical protein	WP_011376644.1	General function prediction only	protein amino acid phosphorylation (GO:0006468)		0.718687		WP_011294755.1
1010190	1011281	1092	PMT9312_1098	PMT9312_RS05655	oxidoreductase	WP_011376648.1	Energy production and conversion	oxidation reduction (GO:0055114)	0.819199	0.81665		WP_011294750.1
1011296	1013824	2529	PMT9312_1099	PMT9312_RS05660	ATP-dependent Clp protease ATP-binding subunit ClpC	WP_011376649.1	Posttranslational modification, protein turnover, chaperones	nucleotide-excision repair (GO:0006289)	0.770704	0.821198		WP_011294749.1
1021705	1022262	558	PMT9312_1109	PMT9312_RS05710	photosystem II oxygen evolving complex protein PsbP	WP_011376659.1	Not in COGs	photosynthesis (GO:0015979)	0.528036			WP_011294739.1
1022278	1024050	1773	PMT9312_1110	PMT9312_RS05715	ABC transporter ATP-binding protein	WP_011376660.1	Defense mechanisms	transmembrane transport (GO:0055085)	-0.609561	-0.350666		WP_011294738.1
1024361	1026142	1782	PMT9312_1112	PMT9312_RS05725	cold-shock protein	WP_011376662.1	Replication, recombination and repair		-0.76161	-0.570686		WP_011294736.1
1032099	1035281	3183	PMT9312_1116	PMT9312_RS05745	exodeoxyribonuclease V subunit chi	WP_011376666.1	Replication, recombination and repair		-0.773909			WP_011294732.1
1035299	1035616	318	PMT9312_1117	PMT9312_RS05750	hypothetical protein	WP_011376667.1	Not in COGs		-0.325371	-0.622003
1035625	1036341	717	PMT9312_1118	PMT9312_RS05755	pyridoxine 5'-phosphate synthase	WP_011376668.1	Not in COGs	metabolic process (GO:0008152)		-0.55228		WP_011294731.1
1036502	1037116	615	PMT9312_1119	PMT9312_RS05760	1-acyl-sn-glycerol-3-phosphate acyltransferase	WP_036923956.1	Lipid transport and metabolism	metabolic process (GO:0008152)	1.13772	0.938566		WP_011294730.1
1037160	1037675	516	PMT9312_1120	PMT9312_RS05765	hypothetical protein	WP_011376670.1	Not in COGs		0.874358
1037688	1037918	231	PMT9312_1121	PMT9312_RS05770	BolA family transcriptional regulator	WP_011376671.1	Signal transduction mechanisms		0.593458			WP_011294729.1
1039384	1039890	507	PMT9312_1125	PMT9312_RS05790	hypothetical protein	WP_011376675.1	Not in COGs		-0.51779
1043779	1043886	108		PMT9312_RS05815	high light inducible protein	WP_011132751.1	#N/A		1.99694	2.54906		WP_011125327.1
1044540	1045694	1155	PMT9312_1130	PMT9312_RS05825	porin	WP_011376680.1	Not in COGs		0.387949	-0.540449
1045860	1046975	1116	PMT9312_1131	PMT9312_RS05830	porin	WP_011376681.1	Not in COGs	transport (GO:0006810)	0.371115	-0.563199
1051556	1052521	966	PMT9312_1135	PMT9312_RS05850	hypothetical protein	WP_011376685.1	Not in COGs			-0.571807
1053412	1053798	387	PMT9312_1137	PMT9312_RS05865	hypothetical protein	WP_011376687.1	Not in COGs			-0.712025
1053894	1054415	522	PMT9312_1138	PMT9312_RS05870	molecular chaperone DnaJ	WP_011376688.1	Posttranslational modification, protein turnover, chaperones	protein folding (GO:0006457)		0.630036
1057780	1057914	135	PMT9312_1143	PMT9312_RS05895	high light inducible protein	WP_011376693.1	Not in COGs			1.85071		WP_011294606.1
1058239	1059321	1083	PMT9312_1144	PMT9312_RS05900	photosystem II protein D1 (PsbA)	WP_011375791.1	Not in COGs	photosynthesis, light reaction (GO:0019684)	0.801236			WP_011294225.1
1060448	1061224	777	PMT9312_1146	PMT9312_RS05915	hypothetical protein	WP_011376695.1	Not in COGs			0.717104
1061228	1061812	585	PMT9312_1147	PMT9312_RS05920	N-acetyltransferase	WP_011376696.1	Not in COGs		0.761588
1072307	1072912	606	PMT9312_1156	PMT9312_RS05965	hypothetical protein	WP_036923975.1	Not in COGs		0.446252	0.821183		WP_011294819.1
1073052	1073474	423	PMT9312_1157	PMT9312_RS05970	hypothetical protein	WP_011376706.1	Not in COGs		0.537824
1073910	1074203	294	PMT9312_1158	PMT9312_RS05980	hypothetical protein	WP_011376707.1	Not in COGs		0.912685	0.585967
1074511	1074696	186	PMT9312_1159	PMT9312_RS09480	hypothetical protein	WP_011376708.1	Not in COGs		1.03542	2.46281		WP_011294574.1
1074708	1074896	189	PMT9312_1160	PMT9312_RS05985	hypothetical protein	WP_011376709.1	Not in COGs		1.14543	2.61809
1079190	1079930	741	PMT9312_1165	PMT9312_RS06010	amino acid ABC transporter ATP-binding protein	WP_011376714.1	Amino acid transport and metabolism		-0.50153			WP_011294700.1
1084774	1085784	1011	PMT9312_1169	PMT9312_RS06030	NmrA family transcriptional regulator	WP_011376718.1	Cell wall/membrane biogenesis	metabolic process (GO:0008152)	2.56816	3.70976		WP_011293924.1
1086217	1086822	606	PMT9312_1170	PMT9312_RS06035	hypothetical protein	WP_011376719.1	Function unknown		0.541773	0.432209
1088986	1089240	255	PMT9312_1173	PMT9312_RS06055	high light inducible protein	WP_011376722.1	Not in COGs		1.16357	1.80127
1090291	1090704	414	PMT9312_1175	PMT9312_RS06065	hypothetical protein	WP_011376724.1	Not in COGs		-2.05425			WP_011294879.1
1091505	1091801	297	PMT9312_1176	PMT9312_RS06075	PsbF-like protein	WP_011376725.1	Not in COGs	photosynthesis (GO:0015979)	-1.25421			WP_011294880.1
1093035	1093349	315	PMT9312_1178	PMT9312_RS06085	hypothetical protein	WP_011376727.1	Not in COGs			-0.689901
1093815	1094933	1119	PMT9312_1179	PMT9312_RS06090	inverse autotransporter beta-barrel domain-containing protein	WP_011376728.1	Not in COGs		0.661761	0.32475
1110460	1110933	474	PMT9312_1190	PMT9312_RS06145	hypothetical protein	WP_011376739.1	Not in COGs			1.66405
1117237	1117860	624	PMT9312_1196	PMT9312_RS06175	prepilin-type cleavage/methylation domain-containing protein	WP_011376745.1	Not in COGs		-0.336596	-0.588286
1120689	1121354	666	PMT9312_1199	PMT9312_RS06190	prepilin-type cleavage/methylation domain-containing protein	WP_011376748.1	Cell motility		0.637679
1121821	1122390	570	PMT9312_1201	PMT9312_RS06200	Tfp pilus assembly protein PilE-like	WP_011376750.1	Not in COGs			-0.771332
1129553	1129738	186	PMT9312_pseudoVIMSS1362712	PMT9312_RS09490	hypothetical protein	WP_071813338.1	#N/A		1.33422	2.66736
1130689	1131000	312	PMT9312_1209	PMT9312_RS06240	hypothetical protein	WP_011376758.1	Not in COGs		0.644615			WP_011294641.1
1132508	1133026	519	PMT9312_1212	PMT9312_RS06255	metal-binding protein	WP_036924260.1	General function prediction only		0.82064			WP_011294549.1
1133556	1133756	201	PMT9312_1215	PMT9312_RS06270	hypothetical protein	WP_011376764.1	Not in COGs		0.933853	1.02775
1135963	1136178	216	PMT9312_1218	PMT9312_RS06285	hypothetical protein	WP_011376767.1	Not in COGs		-0.61609			WP_011294666.1
1139772	1141115	1344	PMT9312_1223	PMT9312_RS06320	sodium-dependent transporter	WP_036924299.1	General function prediction only	neurotransmitter transport (GO:0006836)		-0.890543		WP_011294838.1
1143167	1143589	423	PMT9312_1225	PMT9312_RS06330	cupin	WP_011376774.1	Function unknown		0.847864
1144209	1144478	270	PMT9312_1227	PMT9312_RS06340	phospholipase	WP_011376776.1	Not in COGs		0.565618
1144707	1144913	207	PMT9312_1228	PMT9312_RS06345	high light inducible protein	WP_011376777.1	Not in COGs		3.36754	3.99039		WP_011294349.1
1144913	1145173	261	PMT9312_1229	PMT9312_RS06350	high light inducible protein	WP_036924266.1	Not in COGs		3.33661	4.30006		WP_011293953.1
1145207	1145335	129	PMT9312_1230	PMT9312_RS06355	high light inducible protein	WP_011376779.1	Not in COGs		3.2313	4.22226		WP_011294351.1
1145337	1145516	180	PMT9312_1231	PMT9312_RS06360	hypothetical protein	WP_011376780.1	Not in COGs		2.62688	4.62571
1147114	1148205	1092	PMT9312_1234	PMT9312_RS06380	GTP-binding protein YchF	WP_011376783.1	Translation		-0.277391	-0.552729		WP_011294834.1
1153915	1155141	1227	PMT9312_1238	PMT9312_RS06400	1-deoxy-D-xylulose-5-phosphate reductoisomerase	WP_011376787.1	Not in COGs	isoprenoid biosynthetic process (GO:0008299)		-0.712206		WP_011294839.1
1155913	1156047	135	PMT9312_1239	PMT9312_RS06405	high light inducible protein	WP_011376693.1	Not in COGs			1.85021		WP_011294606.1
1156286	1156636	351	PMT9312_1240	PMT9312_RS06410	ferredoxin	WP_011376788.1	Energy production and conversion			0.958004
1160702	1161280	579	PMT9312_1245	PMT9312_RS06435	hypothetical protein	WP_011376793.1	Not in COGs			-0.732364		WP_011294844.1
1161435	1161659	225	PMT9312_1246	PMT9312_RS06440	hypothetical protein	WP_011376794.1	Not in COGs			-0.766208		WP_011294845.1
1164965	1165915	951	PMT9312_1252	PMT9312_RS06470	alpha/beta hydrolase	WP_011376799.1	General function prediction only			-0.513263		WP_011294851.1
1171009	1172538	1530	PMT9312_1259	PMT9312_RS06505	cobyric acid synthase CobQ	WP_011376805.1	Coenzyme transport and metabolism	cobalamin biosynthetic process (GO:0009236)	0.601758			WP_011294859.1
1173901	1174923	1023	PMT9312_1261	PMT9312_RS06520	iron ABC transporter substrate-binding protein	WP_036924302.1	Inorganic ion transport and metabolism	transport (GO:0006810)	-2.28787			WP_011294862.1
1175026	1175691	666	PMT9312_1262	PMT9312_RS06525	PKHD-type hydroxylase	WP_011376808.1	Function unknown	oxidation reduction (GO:0055114)	1.02309			WP_011294863.1
1175764	1175991	228	PMT9312_1263	PMT9312_RS06530	hypothetical protein	WP_011376809.1	Not in COGs		-0.805788			WP_011294864.1
1176075	1177388	1314	PMT9312_1264	PMT9312_RS06535	porin	WP_011376810.1	Not in COGs	transport (GO:0006810)	-1.42096			WP_011294865.1
1177541	1178416	876	PMT9312_1265	PMT9312_RS06540	glycine--tRNA ligase subunit alpha	WP_036924276.1	Not in COGs	glycyl-tRNA aminoacylation (GO:0006426)	-0.797969	-0.331184		WP_011294866.1
1179645	1180283	639	PMT9312_1268	PMT9312_RS06555	SAM-dependent methyltransferase	WP_011376814.1	Not in COGs	metabolic process (GO:0008152)		1.48677		WP_011293906.1
1180632	1181288	657	PMT9312_1270	PMT9312_RS06565	hypothetical protein	WP_011376816.1	Not in COGs		0.554284	1.33388		WP_011295290.1
1181364	1182422	1059	PMT9312_1271	PMT9312_RS06570	chlorophyll a/b binding light-harvesting protein	WP_011376817.1	Not in COGs	photosynthesis, light reaction (GO:0019684)	-3.11365			WP_011293749.1
1182568	1183092	525	PMT9312_1272	PMT9312_RS06575	flavodoxin	WP_011376818.1	Energy production and conversion		-2.44896			WP_011294882.1
1184328	1184552	225	PMT9312_1275	PMT9312_RS06590	hypothetical protein	WP_011376821.1	Not in COGs			-0.630034		WP_011295406.1
1185630	1185881	252	PMT9312_1277	PMT9312_RS06600	hypothetical protein	WP_011376823.1	Not in COGs			-0.935792		WP_011294883.1
1191680	1191817	138	PMT9312_1284	PMT9312_RS06635	50S ribosomal protein L34	WP_002808184.1	Not in COGs	translation (GO:0006412)		-0.585756		WP_011294890.1
1191830	1192216	387	PMT9312_1285	PMT9312_RS06640	ribonuclease P protein component	WP_011376830.1	Not in COGs	tRNA processing (GO:0008033)	-0.775856	-0.720008		WP_011294891.1
1192213	1192626	414	PMT9312_1286	PMT9312_RS06645	ribonuclease P	WP_011376831.1	Not in COGs	oxidation reduction (GO:0055114)		0.921905		WP_011294892.1
1193857	1195323	1467	PMT9312_1288	PMT9312_RS06655	hypothetical protein	WP_011376833.1	Posttranslational modification, protein turnover, chaperones		-0.745391			WP_011294894.1
1205096	1205719	624	PMT9312_1298	PMT9312_RS06710	N-acetyltransferase	WP_011376843.1	General function prediction only		-0.695648	-0.817666
1205763	1207088	1326	PMT9312_1299	PMT9312_RS06715	nucleotide sugar dehydrogenase	WP_011376844.1	Cell wall/membrane biogenesis	metabolic process (GO:0008152)	-0.4798	-1.03484
1207101	1208192	1092	PMT9312_1300	PMT9312_RS06720	gfo/Idh/MocA family oxidoreductase	WP_011376845.1	General function prediction only	metabolic process (GO:0008152)	-0.682573	-0.761306
1208196	1209452	1257	PMT9312_1301	PMT9312_RS06725	glycosyltransferase WbuB	WP_011376846.1	Cell wall/membrane biogenesis	biosynthetic process (GO:0009058)	-0.606063	-0.707172
1218554	1219945	1392	PMT9312_1310	PMT9312_RS06770	hypothetical protein	WP_011376855.1	Not in COGs			-0.546361
1221700	1223124	1425	PMT9312_1312	PMT9312_RS06780	nucleotide sugar dehydrogenase	WP_011376857.1	Cell wall/membrane biogenesis	metabolic process (GO:0008152)		-1.05887		WP_011293596.1
1226341	1227339	999	PMT9312_1315	PMT9312_RS06795	GDP-fucose synthetase	WP_011376860.1	Cell wall/membrane biogenesis	cellular metabolic process (GO:0044237)		-0.613874
1227408	1228511	1104	PMT9312_1316	PMT9312_RS06800	GDP-mannose 4,6-dehydratase	WP_011376861.1	Cell wall/membrane biogenesis	cellular metabolic process (GO:0044237)	-0.28602	-0.979125		WP_011295565.1
1228713	1229771	1059	PMT9312_1317	PMT9312_RS06805	UDP-glucose 4-epimerase GalE	WP_011376862.1	Cell wall/membrane biogenesis	cellular metabolic process (GO:0044237)	-0.412351	-0.952049		WP_011293755.1
1233668	1234411	744	PMT9312_1321	PMT9312_RS06825	hypothetical protein	WP_011376866.1	Not in COGs		-0.871997	-0.955649
1234411	1235592	1182	PMT9312_1322	PMT9312_RS06830	hypothetical protein	WP_011376867.1	Not in COGs			-0.958401
1235653	1236765	1113	PMT9312_1323	PMT9312_RS06835	glycosyl transferase	WP_011376868.1	Cell wall/membrane biogenesis	biosynthetic process (GO:0009058)		-0.783108
1240067	1240987	921	PMT9312_1326	PMT9312_RS06850	hypothetical protein	WP_011376871.1	Not in COGs		-0.577476	-0.916819
1241058	1242014	957	PMT9312_1327	PMT9312_RS06855	hypothetical protein	WP_011376872.1	Not in COGs			-0.644103
1244072	1244410	339	PMT9312_1329	PMT9312_RS06870	mannose-6-phosphate isomerase	WP_011376875.1	Carbohydrate transport and metabolism	polysaccharide metabolic process (GO:0005976)		-0.763292
1245822	1247552	1731	PMT9312_1332	PMT9312_RS06880	ABC transporter ATP-binding protein	WP_011376878.1	Defense mechanisms	transmembrane transport (GO:0055085)		-0.764139		WP_011294043.1
1248757	1249716	960	PMT9312_1334	PMT9312_RS06890	hypothetical protein	WP_071813314.1	Cell wall/membrane biogenesis	cellular metabolic process (GO:0044237)		0.500424		WP_011294313.1
1251986	1252606	621	PMT9312_1337	PMT9312_RS06905	phosphoheptose isomerase	WP_011376883.1	Carbohydrate transport and metabolism			-0.633347
1258440	1258952	513	PMT9312_1342	PMT9312_RS06935	hypothetical protein	WP_011376888.1	Not in COGs			-1.19661
1262379	1263248	870	PMT9312_1346	PMT9312_RS06955	N-acetylneuraminate synthase	WP_011376892.1	Cell wall/membrane biogenesis	carbohydrate biosynthetic process (GO:0016051)		-0.563147
1267165	1267980	816	PMT9312_1352	PMT9312_RS06990	oxidoreductase	WP_011376898.1	Lipid transport and metabolism	metabolic process (GO:0008152)	-0.627923	-0.431432
1267988	1269496	1509	PMT9312_1353	PMT9312_RS06995	hypothetical protein	WP_036924333.1	Not in COGs		-0.849152
1274731	1275657	927	PMT9312_1357	PMT9312_RS07020	ornithine carbamoyltransferase	WP_011376903.1	Amino acid transport and metabolism	cellular amino acid metabolic process (GO:0006520)	0.599898	0.675876		WP_011294917.1
1275686	1277548	1863	PMT9312_1358	PMT9312_RS07025	cell division protein FtsH	WP_011376904.1	Posttranslational modification, protein turnover, chaperones	protein catabolic process (GO:0030163)	0.825048	1.13954		WP_011294918.1
1279249	1279500	252	PMT9312_1361	PMT9312_RS07040	hypothetical protein	WP_036924349.1	Not in COGs			0.983871		WP_011294921.1
1279584	1280858	1275	PMT9312_1362	PMT9312_RS07045	bifunctional cobalt-precorrin-7 (C(5))-methyltransferase/cobalt-precorrin-6B (C(15))-methyltransferase	WP_011376908.1	Coenzyme transport and metabolism	cobalamin biosynthetic process (GO:0009236)		0.519501		WP_011294922.1
1282928	1283737	810	PMT9312_1365	PMT9312_RS07060	5'/3'-nucleotidase SurE	WP_011376911.1	General function prediction only		-0.67002			WP_011294925.1
1284319	1285242	924	PMT9312_1367	PMT9312_RS07070	bifunctional riboflavin kinase/FMN adenylyltransferase	WP_011376913.1	Coenzyme transport and metabolism	riboflavin biosynthetic process (GO:0009231)	-0.537069			WP_011294927.1
1296135	1298240	2106	PMT9312_1383	PMT9312_RS07140	molecular chaperone DnaJ	WP_011376929.1	Not in COGs			-0.522003		WP_011294942.1
1299429	1300370	942	PMT9312_1385	PMT9312_RS07150	RNA polymerase sigma factor RpoD	WP_011376931.1	Transcription	regulation of transcription, DNA-dependent (GO:0006355)		0.674666		WP_011294944.1
1300512	1302077	1566	PMT9312_1386	PMT9312_RS07155	bifunctional ADP-dependent NAD(P)H-hydrate dehydratase/NAD(P)H-hydrate epimerase	WP_011376932.1	Function unknown		0.502274	0.286105		WP_080502535.1
1307071	1307958	888	PMT9312_1393	PMT9312_RS07190	indole-3-glycerol-phosphate synthase	WP_011376939.1	Amino acid transport and metabolism	metabolic process (GO:0008152)	-0.551418			WP_011294951.1
1307971	1309410	1440	PMT9312_1394	PMT9312_RS07195	dihydrolipoyl dehydrogenase	WP_011376940.1	Energy production and conversion	cell redox homeostasis (GO:0045454)	-0.61842	-0.382989		WP_011294952.1
1316261	1317496	1236	PMT9312_1400	PMT9312_RS07230	cytosine deaminase	WP_011376946.1	Nucleotide transport and metabolism			0.717185		WP_011294958.1
1319174	1320241	1068	PMT9312_1402	PMT9312_RS07245	D-alanine--D-alanine ligase	WP_011376948.1	Cell wall/membrane biogenesis	peptidoglycan biosynthetic process (GO:0009252)	-0.49858			WP_011294960.1
1325728	1326837	1110	PMT9312_1409	PMT9312_RS07280	PIN/TRAM domain-containing protein	WP_011376955.1	General function prediction only		0.499525			WP_011295226.1
1326878	1327540	663	PMT9312_1410	PMT9312_RS07285	ATP-dependent Clp protease proteolytic subunit (ClpP)	WP_011376956.1	Posttranslational modification, protein turnover, chaperones	proteolysis (GO:0006508)	0.970064	1.16115		WP_011295227.1
1327567	1328178	612	PMT9312_1411	PMT9312_RS07290	ATP-dependent Clp protease proteolytic subunit (ClpP)	WP_002807795.1	Posttranslational modification, protein turnover, chaperones	proteolysis (GO:0006508)	0.947803	1.1587		WP_011295228.1
1330336	1330581	246	PMT9312_1414	PMT9312_RS07305	high light inducible protein	WP_011376959.1	Not in COGs		0.776362	0.825063		WP_011295234.1
1330584	1330796	213	PMT9312_1415	PMT9312_RS07310	hypothetical protein	WP_011376960.1	Not in COGs			0.9637		WP_011295235.1
1337096	1337500	405	PMT9312_1423	PMT9312_RS07355	hypothetical protein	WP_011376967.1	Not in COGs			0.738879		WP_011295244.1
1339864	1341102	1239	PMT9312_1427	PMT9312_RS07375	tyrosine--tRNA ligase	WP_011376971.1	Translation	translation (GO:0006412)	-0.57858	-0.452482		WP_011295248.1
1341597	1342208	612	PMT9312_1429	PMT9312_RS07385	hypothetical protein	WP_011376973.1	Not in COGs		0.505992	0.475582		WP_011295250.1
1343717	1344319	603	PMT9312_1431	PMT9312_RS07395	peptide methionine sulfoxide reductase MsrA	WP_011376975.1	Not in COGs	oxidation reduction (GO:0055114)	-0.340105	-0.497873		WP_011295252.1
1344336	1345514	1179	PMT9312_1432	PMT9312_RS07400	lipid-A-disaccharide synthase	WP_011376976.1	Cell wall/membrane biogenesis	lipid A biosynthetic process (GO:0009245)	-0.811658	-0.571345		WP_011295253.1
1345511	1346353	843	PMT9312_1433	PMT9312_RS07405	acyl-[acyl-carrier-protein]--UDP-N- acetylglucosamine O-acyltransferase	WP_011376977.1	Cell wall/membrane biogenesis	lipid biosynthetic process (GO:0008610)	-0.639575	-0.664771		WP_011295254.1
1346358	1346816	459	PMT9312_1434	PMT9312_RS07410	beta-hydroxyacyl-ACP dehydratase	WP_011376978.1	Lipid transport and metabolism	fatty acid biosynthetic process (GO:0006633)	-0.711526	-0.951472		WP_071813637.1
1349856	1350584	729	PMT9312_1437	PMT9312_RS07425	phosphoribosylaminoimidazolesuccinocarboxamide synthase	WP_011376981.1	Not in COGs	purine nucleotide biosynthetic process (GO:0006164)		0.536654		WP_011295258.1
1350717	1352048	1332	PMT9312_1438	PMT9312_RS07430	phosphoribosylamine--glycine ligase	WP_011376982.1	Nucleotide transport and metabolism	purine base biosynthetic process (GO:0009113)	0.379381	0.674825		WP_011295259.1
1356886	1357560	675	PMT9312_1444	PMT9312_RS07460	SAM-dependent methyltransferase	WP_011376988.1	Not in COGs	metabolic process (GO:0008152)	-0.60475	-0.557814		WP_011295265.1
1360920	1361468	549	PMT9312_1448	PMT9312_RS07480	hypothetical protein	WP_036924038.1	Function unknown		-0.425463	-1.04151		WP_011295269.1
1361487	1361843	357	PMT9312_1449	PMT9312_RS07485	hypothetical protein	WP_011376993.1	Not in COGs			-0.508972		WP_011295271.1
1361924	1362223	300	PMT9312_1450	PMT9312_RS07490	ferredoxin	WP_011376994.1	Energy production and conversion	electron transport chain (GO:0022900)	1.04198			WP_011295272.1
1366521	1367138	618	PMT9312_1455	PMT9312_RS07520	steroid 5-alpha reductase-like	WP_011376999.1	Not in COGs	lipid metabolic process (GO:0006629)	0.684255	1.35333
1367131	1367682	552	PMT9312_1456	PMT9312_RS07525	pyridoxamine 5'-phosphate oxidase	WP_011377000.1	Function unknown		0.840316	0.918739		WP_011293884.1
1367721	1367930	210	PMT9312_1938	PMT9312_RS07530	hypothetical protein	WP_036924041.1	Not in COGs			-1.35865
1367927	1368475	549	PMT9312_1457	PMT9312_RS07535	DoxX family membrane protein	WP_011377001.1	Function unknown		0.669139	1.81915		WP_011293665.1
1369920	1370849	930	PMT9312_1459	PMT9312_RS07545	short-chain dehydrogenase/reductase	WP_011377003.1	Lipid transport and metabolism	metabolic process (GO:0008152)	1.03257	1.82334		WP_011294818.1
1371211	1372617	1407	PMT9312_1461	PMT9312_RS07555	UDP-N-acetylmuramoyl-L-alanine--D-glutamate ligase	WP_011377005.1	Cell wall/membrane biogenesis	biosynthetic process (GO:0009058)		0.653376		WP_011295277.1
1372734	1373048	315	PMT9312_1462	PMT9312_RS07560	hypothetical protein	WP_011377006.1	Not in COGs			1.14474		WP_011295278.1
1373057	1373785	729	PMT9312_1463	PMT9312_RS07565	pirin family protein	WP_011377007.1	General function prediction only			0.565678
1374612	1375097	486	PMT9312_1465	PMT9312_RS07575	membrane protein	WP_011377009.1	Function unknown		0.619771			WP_041711028.1
1375190	1375939	750	PMT9312_1466	PMT9312_RS07580	diguanylate cyclase	WP_011377010.1	Signal transduction mechanisms		-0.52417	-1.98919		WP_011295282.1
1377463	1377699	237	PMT9312_1940	PMT9312_RS07590	hypothetical protein	WP_036924045.1	Not in COGs			0.736976
1379778	1379960	183	PMT9312_1944	PMT9312_RS07605	hypothetical protein	WP_036924046.1	Not in COGs		-2.93511	-0.859024
1380192	1380374	183	PMT9312_1945	PMT9312_RS07610	hypothetical protein	WP_036924047.1	Not in COGs			1.93161
1381193	1381555	363	PMT9312_1470	PMT9312_RS07615	DUF805 domain-containing protein	WP_011377014.1	Not in COGs		-0.582093
1381683	1382036	354	PMT9312_1471	PMT9312_RS07620	hypothetical protein	WP_011377015.1	Not in COGs			-1.07031
1382220	1382438	219	PMT9312_1472	PMT9312_RS07625	hypothetical protein	WP_011377016.1	Not in COGs			1.14584
1382796	1383902	1107	PMT9312_1473	PMT9312_RS07630	fatty acid desaturase	WP_011377017.1	Lipid transport and metabolism	lipid metabolic process (GO:0006629)		0.78505
1385670	1386845	1176	PMT9312_1476	PMT9312_RS07635	fatty acid desaturase	WP_011377020.1	Lipid transport and metabolism	lipid metabolic process (GO:0006629)	-0.966513	-0.908463		WP_011293927.1
1387156	1387779	624	PMT9312_1477	PMT9312_RS07640	SAM-dependent methyltransferase	WP_011377021.1	Not in COGs		-0.725739			WP_011293956.1
1388360	1388467	108	PMT9312_1479	PMT9312_RS07650	high light inducible protein	WP_011132751.1	Not in COGs		1.92223	2.61905		WP_011125327.1
1388467	1388607	141	PMT9312_1480	PMT9312_RS07655	high light inducible protein	WP_011377023.1	Not in COGs		1.51104	3.00857		WP_011294350.1
1389249	1389455	207	PMT9312_1481	PMT9312_RS07660	high light inducible protein	WP_011377024.1	Not in COGs		1.94147	2.11616		WP_011295293.1
1391732	1392259	528	PMT9312_1483	PMT9312_RS07670	hypothetical protein	WP_049751257.1	Not in COGs		1.10848	1.03583		WP_011293645.1
1393584	1394060	477	PMT9312_1485	PMT9312_RS07680	hypothetical protein	WP_011377028.1	Not in COGs			1.25738
1394264	1394644	381	PMT9312_1486	PMT9312_RS07685	DoxX family membrane protein	WP_011377029.1	Not in COGs			0.520951		WP_011295284.1
1394770	1394967	198	PMT9312_1487	PMT9312_RS07690	hypothetical protein	WP_011377030.1	Not in COGs			2.32591		WP_011294581.1
1399188	1399373	186	PMT9312_1490	PMT9312_RS07705	hypothetical protein	WP_011377033.1	Not in COGs			2.17213
1401510	1402028	519	PMT9312_1493	PMT9312_RS07715	hemagglutinin	WP_011377036.1	Not in COGs		0.828736			WP_011295291.1
1402078	1403469	1392	PMT9312_1494	PMT9312_RS07720	hypothetical protein	WP_011377037.1	Signal transduction mechanisms		0.557955
1403518	1404393	876	PMT9312_1495	PMT9312_RS07725	cytochrome D ubiquinol oxidase subunit II	WP_011377038.1	General function prediction only		0.834441			WP_011294560.1
1404720	1405034	315	PMT9312_1496	PMT9312_RS07730	hypothetical protein	WP_011377039.1	Not in COGs		-0.676098	-0.962929		WP_011294033.1
1405346	1406062	717	PMT9312_1497	PMT9312_RS07735	dienelactone hydrolase	WP_011377040.1	Secondary metabolites biosynthesis, transport and catabolism			-0.801527
1407588	1407890	303	PMT9312_1499	PMT9312_RS07745	RNA-binding protein	WP_011377042.1	General function prediction only		-0.550019			WP_011295404.1
1409157	1409471	315	PMT9312_1502	PMT9312_RS09545	hypothetical protein	WP_011377045.1	Not in COGs			-1.2495
1410284	1410841	558	PMT9312_1504	PMT9312_RS07770	hypothetical protein	WP_011377047.1	Not in COGs			0.717761		WP_011294613.1
1411730	1411909	180	PMT9312_1507	PMT9312_RS07785	hypothetical protein	WP_011377050.1	Not in COGs		1.90911	4.69075
1412006	1412242	237		PMT9312_RS09510	hypothetical protein	WP_071813320.1	#N/A		2.35854	4.84754
1412167	1412457	291		PMT9312_RS07795	high light inducible protein	WP_036924051.1	#N/A		2.39324	5.1261
1412429	1412638	210	PMT9312_1510	PMT9312_RS07800	high light inducible protein	WP_011377053.1	Not in COGs		3.11519	4.19959		WP_011295293.1
1412638	1412745	108		PMT9312_RS07805	high light inducible protein	WP_011132751.1	#N/A		2.26664	2.86675		WP_011125327.1
1413180	1414475	1296	PMT9312_1512	PMT9312_RS07810	hypothetical protein	WP_011377055.1	Not in COGs		0.599203	0.403483		WP_011294390.1
1415688	1416305	618	PMT9312_1514	PMT9312_RS07820	hypothetical protein	WP_011377057.1	Not in COGs			0.759309		WP_011295376.1
1417670	1417927	258	PMT9312_1516	PMT9312_RS07830	hypothetical protein	WP_011377059.1	Not in COGs		1.21531	1.26771		WP_011295374.1
1417935	1418378	444	PMT9312_1517	PMT9312_RS07835	hypothetical protein	WP_011377060.1	Not in COGs		0.855133	1.13022		WP_011295375.1
1419333	1419587	255	PMT9312_1520	PMT9312_RS07845	hypothetical protein	WP_011377063.1	Not in COGs			1.0558
1420324	1420575	252	PMT9312_1522	PMT9312_RS07855	hypothetical protein	WP_011377065.1	Not in COGs		-0.499055	-0.706597		WP_011295308.1
1425792	1427429	1638	PMT9312_1529	PMT9312_RS07890	molecular chaperone GroEL	WP_011377072.1	Posttranslational modification, protein turnover, chaperones	cellular protein metabolic process (GO:0044267)	1.01032	0.900107		WP_011295314.1
1427481	1427792	312	PMT9312_1530	PMT9312_RS07895	co-chaperone GroES	WP_011377073.1	Posttranslational modification, protein turnover, chaperones	protein folding (GO:0006457)	0.610031	0.509901		WP_011295315.1
1430718	1432043	1326	PMT9312_1535	PMT9312_RS07915	Xaa-Pro aminopeptidase	WP_011377078.1	Amino acid transport and metabolism	cellular process (GO:0009987)		0.632307		WP_011295319.1
1434349	1434927	579	PMT9312_1538	PMT9312_RS07930	nicotinate-nicotinamide nucleotide adenylyltransferase	WP_011377081.1	Coenzyme transport and metabolism	biosynthetic process (GO:0009058)	-0.565309			WP_011295322.1
1436618	1437676	1059	PMT9312_1540	PMT9312_RS07940	hypothetical protein	WP_011377083.1	Not in COGs		-0.66335			WP_011295324.1
1437707	1437898	192	PMT9312_1541	PMT9312_RS07945	hypothetical protein	WP_011377084.1	Not in COGs			1.13427		WP_011295325.1
1437895	1438221	327	PMT9312_1542	PMT9312_RS07950	ferredoxin	WP_011377085.1	Energy production and conversion	electron transport chain (GO:0022900)	-0.96596			WP_011294690.1
1445555	1446211	657	PMT9312_1552	PMT9312_RS08000	cytochrome C biogenesis protein CcdA	WP_011377094.1	Posttranslational modification, protein turnover, chaperones	cytochrome complex assembly (GO:0017004)		0.869451		WP_011295334.1
1446212	1447498	1287	PMT9312_1553	PMT9312_RS08005	cytochrome c biogenesis protein CcsB	WP_011377095.1	Posttranslational modification, protein turnover, chaperones			0.884352		WP_011295335.1
1449788	1451083	1296	PMT9312_1558	PMT9312_RS08030	adenylosuccinate lyase	WP_011377100.1	Nucleotide transport and metabolism	purine ribonucleotide biosynthetic process (GO:0009152)		-0.74855		WP_011295341.1
1457991	1458656	666	PMT9312_1564	PMT9312_RS08060	dethiobiotin synthase	WP_011377106.1	Coenzyme transport and metabolism	biotin biosynthetic process (GO:0009102)		-0.539024		WP_011295347.1
1459967	1460224	258	PMT9312_1566	PMT9312_RS08070	hypothetical protein	WP_011377108.1	Not in COGs			0.841251
1460241	1460681	441	PMT9312_1567	PMT9312_RS08075	molecular chaperone DnaJ	WP_011377109.1	Posttranslational modification, protein turnover, chaperones			0.940704		WP_011295349.1
1462689	1463048	360	PMT9312_1570	PMT9312_RS08090	ferredoxin	WP_011377112.1	Energy production and conversion			0.891628		WP_011295352.1
1463058	1463450	393	PMT9312_1571	PMT9312_RS08095	hypothetical protein	WP_011377113.1	Not in COGs			1.09938		WP_011295353.1
1463437	1463652	216	PMT9312_1572	PMT9312_RS08100	hypothetical protein	WP_011377114.1	Not in COGs		0.485646	0.921005		WP_011295354.1
1463802	1464569	768	PMT9312_1573	PMT9312_RS08105	hypothetical protein	WP_011377115.1	Energy production and conversion		0.542043			WP_011295355.1
1476485	1476778	294	PMT9312_1580	PMT9312_RS08140	30S ribosomal protein S20	WP_011377122.1	Translation	translation (GO:0006412)		0.662641		WP_011295363.1
1478941	1480071	1131	PMT9312_1583	PMT9312_RS08155	serine protease	WP_011377125.1	Posttranslational modification, protein turnover, chaperones	proteolysis (GO:0006508)	0.78485	1.13649		WP_011295366.1
1487571	1489190	1620	PMT9312_1590	PMT9312_RS08195	radical SAM protein	WP_011377132.1	Energy production and conversion	metabolic process (GO:0008152)	0.512734	0.571579		WP_011295408.1
1489560	1490786	1227	PMT9312_1592	PMT9312_RS08205	LL-diaminopimelate aminotransferase	WP_011377134.1	Amino acid transport and metabolism	biosynthetic process (GO:0009058)	-0.248608	-0.595573		WP_011295411.1
1491074	1492891	1818	PMT9312_1593	PMT9312_RS08210	ribonuclease E/G	WP_011377135.1	Translation	RNA processing (GO:0006396)	-0.594571	0.486792		WP_011295412.1
1493451	1493969	519	PMT9312_1595	PMT9312_RS08220	hypothetical protein	WP_011377137.1	Not in COGs		-0.674342	-1.29327		WP_011295414.1
1494869	1495804	936	PMT9312_1597	PMT9312_RS08230	delta(24)-sterol C-methyltransferase	WP_011377139.1	Secondary metabolites biosynthesis, transport and catabolism	metabolic process (GO:0008152)	0.328338	0.718172		WP_011295416.1
1495805	1496461	657	PMT9312_1598	PMT9312_RS08235	ATP-dependent protease	WP_011377140.1	Posttranslational modification, protein turnover, chaperones	proteolysis (GO:0006508)	0.525669	0.549241		WP_011295417.1
1506000	1506293	294	PMT9312_1605	PMT9312_RS08270	hypothetical protein	WP_011377147.1	Not in COGs			0.804358		WP_011295423.1
1509285	1510043	759	PMT9312_1610	PMT9312_RS08295	hydrolase	WP_011377152.1	Cell wall/membrane biogenesis			0.636929		WP_011295432.1
1510092	1510682	591	PMT9312_1611	PMT9312_RS08300	photosystem I reaction center protein subunit XI (PsaL)	WP_011377153.1	Not in COGs	photosynthesis (GO:0015979)	-0.548264	-1.14964		WP_011295428.1
1510713	1510826	114		PMT9312_RS09520	photosystem I reaction center subunit VIII	WP_011377154.1	#N/A		-0.453167	-1.43336		WP_011295429.1
1511295	1512269	975	PMT9312_1614	PMT9312_RS08310	glycosyltransferase	WP_011377156.1	Cell wall/membrane biogenesis		0.332811	0.561952		WP_011295431.1
1512374	1514602	2229	PMT9312_1615	PMT9312_RS08315	photosystem I P700 chlorophyll a apoprotein A2 (PsaB)	WP_011377157.1	Not in COGs	photosynthesis (GO:0015979)		-1.20928		WP_011295427.1
1514630	1516933	2304	PMT9312_1616	PMT9312_RS08320	photosystem I P700 chlorophyll a apoprotein A1 (PsaA)	WP_011377158.1	Not in COGs	photosynthesis (GO:0015979)		-1.14267		WP_011295426.1
1522104	1522661	558	PMT9312_1621	PMT9312_RS08350	HNH endonuclease	WP_011377163.1	Defense mechanisms		0.987507	0.625865		WP_011295443.1
1522674	1523768	1095	PMT9312_1622	PMT9312_RS08355	peptide chain release factor 1	WP_011377164.1	Translation	translational termination (GO:0006415)	-0.779649	-0.420584		WP_011295444.1
1528249	1528797	549	PMT9312_1631	PMT9312_RS08400	adenylate kinase	WP_011377174.1	Nucleotide transport and metabolism	nucleobase, nucleoside, nucleotide and nucleic acid metabolic process (GO:0006139)	-1.02072			WP_011295454.1
1528797	1530116	1320	PMT9312_1632	PMT9312_RS08405	preprotein translocase subunit SecY	WP_011377175.1	Intracellular trafficking and secretion	protein transport (GO:0015031)	-0.805358	-0.235054		WP_011295455.1
1530611	1531234	624	PMT9312_1634	PMT9312_RS08415	30S ribosomal protein S5	WP_011377177.1	Translation	translation (GO:0006412)	-0.630625			WP_011295457.1
1532186	1532587	402	PMT9312_1637	PMT9312_RS08430	30S ribosomal protein S8	WP_011377180.1	Not in COGs	translation (GO:0006412)	-0.632748	-0.308807		WP_011295460.1
1532597	1533136	540	PMT9312_1638	PMT9312_RS08435	50S ribosomal protein L5	WP_011377181.1	Translation	translation (GO:0006412)	-0.584762	-0.262112		WP_011295461.1
1533211	1533567	357	PMT9312_1639	PMT9312_RS08440	50S ribosomal protein L24	WP_011377182.1	Translation	translation (GO:0006412)	-0.618443			WP_011295462.1
1533568	1533933	366	PMT9312_1640	PMT9312_RS08445	50S ribosomal protein L14	WP_002807235.1	Not in COGs	translation (GO:0006412)	-0.633881	-0.350413		WP_011295463.1
1533930	1534196	267	PMT9312_1641	PMT9312_RS08450	30S ribosomal protein S17	WP_011377183.1	Translation	translation (GO:0006412)	-0.579865	-0.410998		WP_011295464.1
1534207	1534425	219	PMT9312_1642	PMT9312_RS08455	50S ribosomal protein L29	WP_011377184.1	Not in COGs	translation (GO:0006412)	-0.661373			WP_011295465.1
1534422	1534904	483	PMT9312_1643	PMT9312_RS08460	50S ribosomal protein L16	WP_011377185.1	Translation	translation (GO:0006412)	-0.535419			WP_011295466.1
1537520	1538152	633	PMT9312_1649	PMT9312_RS08490	50S ribosomal protein L4	WP_011377191.1	Not in COGs	translation (GO:0006412)	-0.535495	-0.217006		WP_011295472.1
1538149	1538802	654	PMT9312_1650	PMT9312_RS08495	50S ribosomal protein L3	WP_011377192.1	Not in COGs	translation (GO:0006412)	-0.517859			WP_011295473.1
1543020	1544468	1449	PMT9312_1656	PMT9312_RS08530	DNA helicase	WP_011377198.1	Transcription			0.646115		WP_011295479.1
1545392	1546897	1506	PMT9312_1658	PMT9312_RS08540	C-3',4' desaturase CrtD	WP_011377200.1	Secondary metabolites biosynthesis, transport and catabolism	metabolic process (GO:0008152)		0.862728		WP_011295481.1
1558045	1559565	1521	PMT9312_1669	PMT9312_RS08605	anthranilate synthase component I	WP_011377211.1	Amino acid transport and metabolism	biosynthetic process (GO:0009058)	-0.41917	-1.36397		WP_011295493.1
1559625	1560047	423	PMT9312_1670	PMT9312_RS08610	photosystem I protein PsaD	WP_011377212.1	Not in COGs	photosynthesis (GO:0015979)		-1.71843		WP_011295494.1
1564023	1565051	1029	PMT9312_1674	PMT9312_RS08630	coproporphyrinogen III oxidase	WP_011377216.1	Not in COGs	oxidation reduction (GO:0055114)		-0.802992		WP_011295498.1
1568606	1568788	183		PMT9312_RS08660	hypothetical protein	WP_036923847.1	#N/A		1.67895
1569981	1571024	1044	PMT9312_1681	PMT9312_RS08670	phosphoribosylformylglycinamidine cyclo-ligase	WP_011377223.1	Nucleotide transport and metabolism	de novo' IMP biosynthetic process (GO:0006189)		-0.619895		WP_011295508.1
1573926	1574636	711	PMT9312_1685	PMT9312_RS08690	15,16-dihydrobiliverdin:ferredoxin oxidoreductase	WP_011377227.1	Not in COGs	oxidation reduction (GO:0055114)		0.824376		WP_011295512.1
1578844	1579698	855	PMT9312_1690	PMT9312_RS08715	galactose mutarotase	WP_011377232.1	Carbohydrate transport and metabolism	carbohydrate metabolic process (GO:0005975)		0.807053		WP_011295517.1
1580651	1582018	1368	PMT9312_1692	PMT9312_RS08725	cation:proton antiporter	WP_011377234.1	Inorganic ion transport and metabolism	cation transport (GO:0006812)	-0.354777	-1.16195		WP_011295519.1
1582171	1584717	2547	PMT9312_1693	PMT9312_RS08730	glycogen/starch/alpha-glucan family phosphorylase	WP_011377235.1	Carbohydrate transport and metabolism	carbohydrate metabolic process (GO:0005975)	0.687369	0.384187		WP_011295520.1
1585197	1585529	333	PMT9312_1695	PMT9312_RS08740	hypothetical protein	WP_011377237.1	Not in COGs			-0.728683		WP_011295522.1
1587656	1589551	1896	PMT9312_1699	PMT9312_RS08765	glutamine--fructose-6-phosphate aminotransferase	WP_011377241.1	Cell wall/membrane biogenesis	carbohydrate biosynthetic process (GO:0016051)		-0.607485		WP_011295527.1
1589632	1589877	246	PMT9312_1700	PMT9312_RS08770	photosystem I iron-sulfur center protein PsaC	WP_011377242.1	Energy production and conversion	photosynthetic electron transport in photosystem I (GO:0009773)	-0.457703	-1.65056		WP_011295528.1
1590011	1590250	240	PMT9312_1701	PMT9312_RS08775	acyl carrier protein	WP_011377243.1	Lipid transport and metabolism	fatty acid biosynthetic process (GO:0006633)		-0.700467		WP_011295529.1
1590257	1591501	1245	PMT9312_1702	PMT9312_RS08780	beta-ketoacyl-[acyl-carrier-protein] synthase II	WP_011377244.1	Lipid transport and metabolism	biosynthetic process (GO:0009058)	-0.49815	-0.755424		WP_011295530.1
1593565	1594935	1371	PMT9312_1704	PMT9312_RS08790	phosphomethylpyrimidine synthase	WP_011377246.1	Not in COGs	thiamin biosynthetic process (GO:0009228)	-0.328647	-0.786753		WP_011295532.1
1603004	1604056	1053	PMT9312_1715	PMT9312_RS08845	rod shape-determining protein	WP_011377257.1	Cell cycle control, mitosis and meiosis	cell morphogenesis (GO:0000902)	0.597305			WP_011295543.1
1604190	1604564	375	PMT9312_1716	PMT9312_RS08850	single-stranded DNA-binding protein	WP_036923880.1	Replication, recombination and repair	DNA replication (GO:0006260)	0.522292	-0.644384		WP_011295544.1
1604561	1605220	660	PMT9312_1717	PMT9312_RS08855	DedA family protein	WP_011377259.1	Function unknown			0.924578		WP_011295545.1
1605223	1606641	1419	PMT9312_1718	PMT9312_RS08860	adenosylhomocysteinase	WP_011377260.1	Coenzyme transport and metabolism	metabolic process (GO:0008152)	0.517639	0.876478		WP_011295546.1
1607088	1608086	999	PMT9312_1720	PMT9312_RS08870	carbohydrate kinase	WP_011377262.1	Carbohydrate transport and metabolism			-1.0548		WP_011295548.1
1608177	1609091	915	PMT9312_1721	PMT9312_RS08875	alpha/beta hydrolase	WP_011377263.1	General function prediction only		0.444708	1.30939		WP_011295550.1
1609076	1610077	1002	PMT9312_1722	PMT9312_RS08880	RNA polymerase sigma factor, RpoD/SigA family	WP_036923838.1	Transcription	regulation of transcription, DNA-dependent (GO:0006355)	0.792799	0.7822		WP_011295551.1
1612328	1612657	330	PMT9312_1726	PMT9312_RS08900	hypothetical protein	WP_011377268.1	Not in COGs		-0.507753	-0.559394		WP_011295556.1
1614761	1615660	900	PMT9312_1728	PMT9312_RS08910	tRNA (adenosine(37)-N6)-dimethylallyltransferaseMiaA	WP_011377270.1	Translation	tRNA processing (GO:0008033)		0.526323		WP_011295558.1
1621108	1621563	456	PMT9312_1733	PMT9312_RS08935	N-acetyltransferase	WP_011377275.1	Not in COGs	metabolic process (GO:0008152)	-0.491982	-1.10211		WP_011295575.1
1621585	1622016	432	PMT9312_1734	PMT9312_RS08940	nuclear transport factor 2 family protein	WP_011377276.1	Not in COGs		0.730737	1.17839		WP_011294872.1
1622720	1622917	198	PMT9312_1736	PMT9312_RS08955	photosystem II core protein PsbZ	WP_011377278.1	Not in COGs	photosystem II stabilization (GO:0042549)		-0.743132		WP_011295586.1
1626516	1627517	1002	PMT9312_1739	PMT9312_RS08970	DNA polymerase III subunit delta	WP_011377281.1	Replication, recombination and repair	DNA replication (GO:0006260)		0.906475		WP_011295589.1
1629325	1631364	2040	PMT9312_1741	PMT9312_RS08980	excinuclease ABC subunit B	WP_011377283.1	Replication, recombination and repair	DNA repair (GO:0006281)	0.36357	0.566652		WP_011295591.1
1632256	1633266	1011	PMT9312_1743	PMT9312_RS08990	tRNA(Ile)-lysidine synthetase	WP_011377285.1	Cell cycle control, mitosis and meiosis	translation (GO:0006412)		-0.599964		WP_011295593.1
1639640	1641007	1368	PMT9312_1749	PMT9312_RS09020	ATP-dependent Clp protease ATP-binding subunit ClpX	WP_011377291.1	Posttranslational modification, protein turnover, chaperones	protein folding (GO:0006457)		-0.971855		WP_011295599.1
1641066	1642805	1740	PMT9312_1750	PMT9312_RS09025	DNA polymerase III subunit gamma/tau	WP_011377292.1	Replication, recombination and repair	DNA replication (GO:0006260)	-0.573357	-0.85916		WP_011295600.1
1642807	1644108	1302	PMT9312_1751	PMT9312_RS09030	glycosyl transferase family 2	WP_011377293.1	Cell wall/membrane biogenesis			-0.836074		WP_011295601.1
1646376	1646933	558	PMT9312_1755	PMT9312_RS09050	hypothetical protein	WP_011377297.1	Not in COGs		-0.597402			WP_011295605.1
1647901	1649094	1194	PMT9312_1757	PMT9312_RS09060	NAD-dependent dehydratase	WP_011377299.1	Cell wall/membrane biogenesis	cellular metabolic process (GO:0044237)	-0.412519	-0.628768		WP_011295608.1
1649122	1650255	1134	PMT9312_1758	PMT9312_RS09065	glycosyl transferase	WP_011377300.1	Cell wall/membrane biogenesis	biosynthetic process (GO:0009058)	-0.58925	-0.739616		WP_011295609.1
1653599	1653988	390	PMT9312_1761	PMT9312_RS09080	glycine cleavage system protein H	WP_011377303.1	Amino acid transport and metabolism	glycine catabolic process (GO:0006546)		0.768192		WP_011295612.1
1653991	1655283	1293	PMT9312_1762	PMT9312_RS09085	hypothetical protein	WP_011377304.1	Inorganic ion transport and metabolism		-0.5153	1.14235		WP_011295613.1
1655287	1656000	714	PMT9312_1763	PMT9312_RS09090	hypothetical protein	WP_011377305.1	Not in COGs			1.72744		WP_011295614.1
1656076	1657014	939	PMT9312_1764	PMT9312_RS09095	acyl-CoA desaturase	WP_011377306.1	Lipid transport and metabolism	lipid metabolic process (GO:0006629)		2.07264		WP_011295615.1
1661515	1662078	564	PMT9312_1769	PMT9312_RS09120	hypothetical protein	WP_011377311.1	Not in COGs			-0.739197		WP_011295620.1
1662775	1663194	420	PMT9312_1771	PMT9312_RS09130	hypothetical protein	WP_011377313.1	Not in COGs			0.56188		WP_011295622.1
1668259	1668645	387	PMT9312_1776	PMT9312_RS09535	AIR synthase	WP_011377318.1	Not in COGs			-0.592117		WP_011295628.1
1676093	1676764	672	PMT9312_1783	PMT9312_RS09190	7-carboxy-7-deazaguanine synthase	WP_036924377.1	Posttranslational modification, protein turnover, chaperones		-0.655488	-0.665744		WP_011295636.1
1680413	1681681	1269	PMT9312_1788	PMT9312_RS09215	tetracycline resistance MFS efflux pump	WP_011377330.1	Not in COGs	response to antibiotic (GO:0046677)	0.728141	0.850217		WP_011295647.1
1683968	1684987	1020	PMT9312_1790	PMT9312_RS09225	RNA polymerase sigma factor RpoD	WP_011377332.1	Transcription	regulation of transcription, DNA-dependent (GO:0006355)		-1.2785		WP_011295649.1
1685627	1686694	1068	PMT9312_1792	PMT9312_RS09235	phospho-2-dehydro-3-deoxyheptonate aldolase	WP_011377334.1	Amino acid transport and metabolism	aromatic amino acid family biosynthetic process (GO:0009073)	-0.497601	-1.10953		WP_011295651.1
1686792	1689365	2574	PMT9312_1793	PMT9312_RS09240	aconitate hydratase B	WP_011377335.1	Energy production and conversion	metabolic process (GO:0008152)		-0.547187		WP_011295652.1
1689375	1690733	1359	PMT9312_1794	PMT9312_RS09245	ClC family H(+)/Cl(-) exchange transporter	WP_011377336.1	Inorganic ion transport and metabolism	chloride transport (GO:0006821)	-0.658429
1692726	1694633	1908	PMT9312_1797	PMT9312_RS09260	molecular chaperone DnaK	WP_036924388.1	Posttranslational modification, protein turnover, chaperones	protein folding (GO:0006457)	0.998428	0.871509		WP_011295656.1
1694751	1695611	861	PMT9312_1798	PMT9312_RS09265	shikimate dehydrogenase	WP_011377340.1	Amino acid transport and metabolism	metabolic process (GO:0008152)	-0.449899	-0.800812		WP_011295657.1
1697432	1697626	195		PMT9312_RS09280	hypothetical protein	WP_036924374.1	#N/A			1.09849		WP_011295661.1
1699029	1699274	246	PMT9312_1816	PMT9312_RS09295	hypothetical protein	WP_011377345.1	Not in COGs		1.08069	0.660991		WP_011295664.1
1699208	1700617	1410	PMT9312_1803	PMT9312_RS09300	glycosyl transferase	WP_011377346.1	Cell wall/membrane biogenesis	biosynthetic process (GO:0009058)		-1.2619		WP_011295665.1
1700820	1703723	2904	PMT9312_1804	PMT9312_RS09305	excinuclease ABC subunit A	WP_011377347.1	Replication, recombination and repair	nucleotide-excision repair (GO:0006289)	0.386868	0.858364		WP_011295666.1
1705529	1707385	1857	PMT9312_1806	PMT9312_RS09315	hypothetical protein	WP_011377349.1	General function prediction only	protein amino acid phosphorylation (GO:0006468)		0.714187		WP_011295668.1
1707387	1707959	573	PMT9312_1807	PMT9312_RS09320	hypothetical protein	WP_011377350.1	Not in COGs		0.295838	0.807461		WP_011295669.1
# annotations refined for selected putative transporters based on transportDB 2.0 information
