# Supplementary material for: Plastic leachates impair growth and oxygen production in Prochlorococcus, the ocean’s most abundant photosynthetic bacteria
Source: Commun Biol. 2019 May 14;2:184. doi: 10.1038/s42003-019-0410-x (PMC6517427; doi:10.1038/s42003-019-0410-x)
Supplement: Supplementary file 7 — Supplementary Data 4 [file 42003_2019_410_MOESM7_ESM.xlsx]

## Sheet: Sheet1
Supplementary Dataset 4: List of full set of Prochlorococcus NATL2A genes for which signficant differential expression was observed on exposure to HDPE or PVC leachate (relative to AMP1 control). Gene features are provided based on current NCBI annotation (NC_007335.2) and cyanobase functional information (http://genome.microbedb.jp/cyanobase/).
Gene Start	Gene End	Gene Length	NATL2A original locus tag	NATL2A locus tag (2017 NCBI)	product	protein_id	COG (cyanobase)	HDPE log2 Fold change	PVC log2 Fold change
1805411	1807072	1662	PMN2A_1298	PMN2A_RS09785	ferredoxin--nitrite reductase	WP_011295642.1	Inorganic ion transport and metabolism	-1.78935
1807338	1808228	891	PMN2A_1299	PMN2A_RS09790	nitrite transporter	WP_038655547.1	Inorganic ion transport and metabolism	-1.75897
1542633	1543910	1278	PMN2A_1048	PMN2A_RS08475	urea ABC transporter substrate-binding protein	WP_011295393.1	Amino acid transport and metabolism	-1.67642
1483727	1483954	228	PMN2A_0992	PMN2A_RS08195	hypothetical protein	WP_011295337.1	Not in COGs	-1.1839
1537817	1538326	510	PMN2A_1042	PMN2A_RS08450	hypothetical protein	WP_011295387.1	Not in COGs	-1.13243
1549234	1549461	228	PMN2A_1056	PMN2A_RS08515	hypothetical protein	WP_041711064.1	Not in COGs	-1.08639
1719155	1722268	3114	PMN2A_1227	PMN2A_RS09410	hypothetical protein	WP_011295571.1	Not in COGs	-0.920684	-1.60401
283254	283985	732	PMN2A_1612	PMN2A_RS01460	global nitrogen regulator NtcA	WP_011294245.1	Signal transduction mechanisms	-0.897903
786615	787121	507	PMN2A_0238	PMN2A_RS04125	hypothetical protein	WP_011293772.1	Not in COGs	-0.778437
1225075	1226505	1431	PMN2A_0733	PMN2A_RS06830	circularly permuted type 2 ATP-grasp protein	WP_011294822.1	Function unknown	-0.767487
297593	299083	1491	PMN2A_1629	PMN2A_RS01545	ammonium transporter	WP_011294262.1	Not in COGs	-0.72503
284041	284967	927	PMN2A_1613	PMN2A_RS01465	hypothetical protein	WP_011294246.1	Function unknown	-0.71066
493604	494518	915	PMN2A_1832	PMN2A_RS02625	acetylglutamate kinase	WP_011294464.1	Amino acid transport and metabolism	-0.679641	-0.550211
1448962	1449375	414	PMN2A_0953	PMN2A_RS08000	hypothetical protein	WP_011295300.1	Not in COGs	-0.673796
955715	955969	255	PMN2A_0414	PMN2A_RS05070	hypothetical protein	WP_011293948.1	Not in COGs	-0.657926	-0.994462
1206877	1207239	363	PMN2A_0710	PMN2A_RS06720	hypothetical protein	WP_011294799.1	Not in COGs	-0.650992
1233746	1238377	4632	PMN2A_0736	PMN2A_RS06850	hypothetical protein	WP_011294824.1	Not in COGs	-0.639916
1077261	1077479	219	PMN2A_2082	PMN2A_RS06020	hypothetical protein	WP_011295136.1	Not in COGs	-0.617835
88233	88532	300	PMN2A_1409	PMN2A_RS00430	helix-hairpin-helix domain-containing protein	WP_011294041.1	Not in COGs	-0.604905
891648	891833	186	PMN2A_1958	PMN2A_RS04675	hypothetical protein	WP_011295182.1	Not in COGs	-0.599295
1389047	1389799	753	PMN2A_0883	PMN2A_RS07615	sugar transferase	WP_011295231.1	Cell wall/membrane biogenesis	-0.59002	-1.82453
1541399	1542556	1158	PMN2A_1047	PMN2A_RS08470	branched-chain amino acid ABC transporter permease	WP_011295392.1	Amino acid transport and metabolism	-0.582971
1476703	1477215	513	PMN2A_0983	PMN2A_RS08150	ATP synthase subunit B	WP_011295329.1	Energy production and conversion	-0.566918
86327	86866	540	PMN2A_1407	PMN2A_RS00420	DUF4912 domain-containing protein	WP_011294039.1	Not in COGs	-0.560936
692772	694193	1422	PMN2A_0141	PMN2A_RS03660	type I glutamate--ammonia ligase	WP_011293675.1	Not in COGs	-0.550994
494511	495074	564	PMN2A_1833	PMN2A_RS02630	hypothetical protein	WP_011294465.1	Not in COGs	-0.540599
45152	45469	318	PMN2A_1370	PMN2A_RS00225	hypothetical protein	WP_011294002.1	Not in COGs	-0.537613
612073	614049	1977	PMN2A_0057	PMN2A_RS03225	acetyl-coenzyme A synthetase	WP_011293591.1	Lipid transport and metabolism	-0.532276
380919	381242	324	PMN2A_1710	PMN2A_RS01985	hypothetical protein	WP_011294344.1	Not in COGs	-0.528736	-1.11276
76871	77206	336	PMN2A_1394	PMN2A_RS00355	hypothetical protein	WP_011294026.1	Not in COGs	-0.527454
1717322	1719142	1821	PMN2A_1226	PMN2A_RS09405	hypothetical protein	WP_011295570.1	Not in COGs	-0.519059	-1.1249
532758	534335	1578	PMN2A_1874	PMN2A_RS02835	ferredoxin:protochlorophyllide reductase (ATP-dependent) subunit B	WP_011294506.1	Energy production and conversion	-0.51847	-0.386396
1712094	1712840	747	PMN2A_1223	PMN2A_RS09390	hypothetical protein	WP_011295567.1	Not in COGs	-0.513182	-0.554205
1067174	1067605	432	PMN2A_0571	PMN2A_RS05935	hypothetical protein	WP_011294665.1	Not in COGs	-0.4824
1477212	1477673	462	PMN2A_0984	PMN2A_RS08155	ATP synthase subunit b'	WP_011295330.1	Energy production and conversion	-0.481325
31900	32322	423	PMN2A_1359	PMN2A_RS00170	hypothetical protein	WP_011293992.1	Not in COGs	-0.406371
82021	82323	303	PMN2A_1401	PMN2A_RS00395	hypothetical protein	WP_011294033.1	Not in COGs	-0.397942
445143	446138	996	PMN2A_1779	PMN2A_RS02360	protoheme IX farnesyltransferase	WP_011294412.1	Posttranslational modification, protein turnover, chaperones	-0.397594
750192	750713	522		PMN2A_RS10075	hypothetical protein	WP_071813622.1	#N/A	-0.397035
358358	359881	1524	PMN2A_1692	PMN2A_RS01865	photosystem II chlorophyll-binding protein CP47	WP_011294326.1	Not in COGs	-0.38886	-0.312198
1483994	1484332	339	PMN2A_0993	PMN2A_RS08200	P-II family nitrogen regulator	WP_011295338.1	Amino acid transport and metabolism	-0.383596
824530	825495	966	PMN2A_0283	PMN2A_RS04350	protein translocase subunit SecF	WP_011293817.1	Intracellular trafficking and secretion	-0.380423
1547501	1549210	1710	PMN2A_1055	PMN2A_RS08510	urease subunit alpha	WP_011295400.1	Amino acid transport and metabolism	-0.377166
1366737	1367624	888	PMN2A_0863	PMN2A_RS07505	indole-3-glycerol-phosphate synthase	WP_011294951.1	Amino acid transport and metabolism	-0.368402
1366440	1366703	264	PMN2A_0862	PMN2A_RS07500	S26 family signal peptidase	WP_011294950.1	Not in COGs	-0.366443
192078	193256	1179	PMN2A_1518	PMN2A_RS00990	mannose-1-phosphate guanyltransferase	WP_011294151.1	Cell wall/membrane biogenesis	-0.360996	-0.751208
1304887	1305462	576	PMN2A_0801	PMN2A_RS07200	hypothetical protein	WP_011294889.1	Not in COGs	-0.360277
677289	677744	456	PMN2A_0120	PMN2A_RS03550	hypothetical protein	WP_011293654.1	Not in COGs	-0.358347	-0.341375
1226784	1232249	5466	PMN2A_0734	PMN2A_RS09975	hypothetical protein	WP_011294823.1	Not in COGs	-0.357845
1729031	1729501	471	PMN2A_1231	PMN2A_RS09430	N-acetyltransferase	WP_011295575.1	Not in COGs	-0.352259
421494	421685	192		PMN2A_RS02235	hypothetical protein	WP_041710936.1	#N/A	-0.334505	-0.388725
1628511	1629662	1152	PMN2A_1142	PMN2A_RS08965	hypothetical protein	WP_011295486.1	Coenzyme transport and metabolism	-0.332398
718751	720082	1332	PMN2A_0164	PMN2A_RS03770	geranylgeranyl reductase	WP_011293698.1	Energy production and conversion	-0.311938
238535	239020	486	PMN2A_1567	PMN2A_RS01230	ribonuclease H	WP_011294200.1	Replication, recombination and repair	-0.310892
358224	358319	96	PMN2A_1691	PMN2A_RS10045	photosystem II reaction center protein T	WP_011294325.1	Not in COGs	-0.306696	-0.308512
67047	67379	333	PMN2A_1387	PMN2A_RS00315	hypothetical protein	WP_011294019.1	Not in COGs	-0.304066	-0.446783
1544043	1544660	618	PMN2A_1049	PMN2A_RS08480	urease accessory protein UreG	WP_011295394.1	Posttranslational modification, protein turnover, chaperones	-0.303691
1442278	1442601	324	PMN2A_0947	PMN2A_RS07960	hypothetical protein	WP_011295294.1	Not in COGs	-0.298691
31338	31748	411	PMN2A_1358	PMN2A_RS00165	HNH endonuclease	WP_011293991.1	Defense mechanisms	-0.288458
1761003	1762358	1356	PMN2A_1255	PMN2A_RS09560	ATP-dependent Clp protease ATP-binding subunit ClpX	WP_011295599.1	Posttranslational modification, protein turnover, chaperones	-0.27892
1022216	1022608	393	PMN2A_0505	PMN2A_RS05555	hypothetical protein	WP_011294603.1	Not in COGs	-0.278717	-0.310219
1102756	1103817	1062	PMN2A_0614	PMN2A_RS06205	amino acid ABC transporter substrate-binding protein	WP_011294703.1	Amino acid transport and metabolism	-0.273967
956321	956521	201	PMN2A_0416	PMN2A_RS05080	hypothetical protein	WP_011293950.1	Not in COGs	-0.273
801361	802398	1038	PMN2A_0258	PMN2A_RS04225	anthranilate phosphoribosyltransferase	WP_011293792.1	Amino acid transport and metabolism	-0.271155
444224	445150	927	PMN2A_1778	PMN2A_RS02355	cytochrome c oxidase assembly protein	WP_011294411.1	Posttranslational modification, protein turnover, chaperones	-0.268791
1637078	1638598	1521	PMN2A_1149	PMN2A_RS09005	anthranilate synthase component I	WP_011295493.1	Amino acid transport and metabolism	-0.241167	-0.218783
14786	16177	1392	PMN2A_1339	PMN2A_RS00070	argininosuccinate lyase	WP_011293972.1	Amino acid transport and metabolism	-0.236674
251452	253119	1668	PMN2A_1581	PMN2A_RS01300	sodium-independent anion transporter	WP_011294214.1	Inorganic ion transport and metabolism	-0.222612
1211746	1212858	1113	PMN2A_0718	PMN2A_RS06760	divinyl chlorophyll a/b light-harvesting proteinPcbD	WP_011294807.1	Not in COGs	-0.214327
1148693	1150057	1365	PMN2A_0658	PMN2A_RS06455	diaminopimelate decarboxylase	WP_011294747.1	Amino acid transport and metabolism	0.183891
1552493	1552669	177	PMN2A_1060	PMN2A_RS10190	30S ribosomal protein S21	WP_011295405.1	Translation	0.202621
1830358	1830633	276	PMN2A_1319	PMN2A_RS09895	hypothetical protein	WP_011295662.1	Not in COGs	0.214641
582229	583803	1575	PMN2A_0030	PMN2A_RS03090	NAD(P)H-quinone oxidoreductase subunit 4	WP_011293564.1	Energy production and conversion	0.216137	0.359613
21830	22177	348	PMN2A_1347	PMN2A_RS00110	YbaB/EbfC family nucleoid-associated protein	WP_011293980.1	Function unknown	0.235497
1748852	1750618	1767	PMN2A_1246	PMN2A_RS09515	aspartate kinase	WP_011295590.1	Amino acid transport and metabolism	0.240015
1419401	1419820	420	PMN2A_0915	PMN2A_RS07780	50S ribosomal protein L21	WP_011295263.1	Not in COGs	0.248839
672316	673461	1146	PMN2A_0117	PMN2A_RS03535	5-(carboxyamino)imidazole ribonucleotide synthase	WP_011293651.1	Nucleotide transport and metabolism	0.263445
805889	806119	231	PMN2A_0263	PMN2A_RS04250	hypothetical protein	WP_011293797.1	Not in COGs	0.27403
714245	716050	1806	PMN2A_0162	PMN2A_RS03760	sulfite reductase subunit beta	WP_011293696.1	Inorganic ion transport and metabolism	0.280235
424727	426043	1317	PMN2A_1758	PMN2A_RS02255	16S rRNA (cytosine(967)-C(5))-methyltransferase	WP_011294391.1	Translation	0.283874
639313	640584	1272		PMN2A_RS03370	FAD-binding oxidoreductase	WP_071813621.1	#N/A	0.287191
17075	18082	1008	PMN2A_1341	PMN2A_RS00080	tRNA dihydrouridine(20/20a) synthase DusA	WP_011293974.1	Translation	0.288298
286579	286776	198	PMN2A_1618	PMN2A_RS01490	photosystem II reaction center protein H	WP_011294251.1	Not in COGs	0.302685
1058974	1060056	1083	PMN2A_0558	PMN2A_RS05880	photosystem II protein D1	WP_011294225.1	Not in COGs	0.304024
1232579	1233661	1083	PMN2A_0735	PMN2A_RS06845	photosystem II protein D1	WP_011294225.1	Not in COGs	0.304024
1601948	1602355	408	PMN2A_1102	PMN2A_RS08770	30S ribosomal protein S9	WP_011295446.1	Not in COGs	0.305138
262849	263931	1083	PMN2A_1592	PMN2A_RS01355	photosystem II protein D1	WP_011294225.1	Not in COGs	0.305659
995423	995719	297	PMN2A_0469	PMN2A_RS05370	hypothetical protein	WP_011294567.1	Not in COGs	0.306152
411191	411799	609	PMN2A_1744	PMN2A_RS02180	30S ribosomal protein S4	WP_011294377.1	Translation	0.306888
1344920	1345873	954	PMN2A_0839	PMN2A_RS07395	bifunctional riboflavin kinase/FMN adenylyltransferase	WP_011294927.1	Coenzyme transport and metabolism	0.309037
1455566	1455829	264	PMN2A_0961	PMN2A_RS08045	hypothetical protein	WP_011295308.1	Not in COGs	0.309789
1629795	1630637	843	PMN2A_1143	PMN2A_RS08970	TIGR00268 family protein	WP_011295487.1	General function prediction only	0.315709
1810776	1812020	1245	PMN2A_1303	PMN2A_RS09810	tetracycline resistance MFS efflux pump	WP_011295647.1	Not in COGs	0.316191
1834417	1837359	2943	PMN2A_1323	PMN2A_RS09915	excinuclease ABC subunit A	WP_011295666.1	Replication, recombination and repair	0.320742
1527148	1527591	444	PMN2A_1030	PMN2A_RS08390	hypothetical protein	WP_011295375.1	Not in COGs	0.328486	0.259712
1606201	1606317	117	PMN2A_1109	PMN2A_RS10200	50S ribosomal protein L36	WP_011295453.1	Translation	0.335933
1203992	1205230	1239	PMN2A_0707	PMN2A_RS06700	MFS transporter	WP_011294796.1	Not in COGs	0.338786
1272325	1272423	99	PMN2A_0762	PMN2A_RS06980	cytochrome b6-f complex subunit 7	WP_011294850.1	Not in COGs	0.34467
503669	504364	696	PMN2A_1846	PMN2A_RS02695	signal peptidase I	WP_011294478.1	Intracellular trafficking and secretion	0.35383
1602352	1602804	453	PMN2A_1103	PMN2A_RS08775	50S ribosomal protein L13	WP_011295447.1	Not in COGs	0.355302
995135	995350	216	PMN2A_0468	PMN2A_RS05365	hypothetical protein	WP_011294566.1	Not in COGs	0.361988	0.485339
1697157	1697633	477	PMN2A_1209	PMN2A_RS09315	glutathione peroxidase	WP_011295553.1	Posttranslational modification, protein turnover, chaperones	0.362933
431051	431737	687	PMN2A_1766	PMN2A_RS02295	ABC transporter ATP-binding protein	WP_011294399.1	Defense mechanisms	0.363711
1432793	1433215	423	PMN2A_0931	PMN2A_RS07865	hypothetical protein	WP_011295279.1	Not in COGs	0.36426
68786	70102	1317	PMN2A_1389	PMN2A_RS09960	hypothetical protein	WP_080502538.1	Not in COGs	0.375131
981133	981456	324	PMN2A_0446	PMN2A_RS05250	transcriptional regulator	WP_011294545.1	Transcription	0.378791
1465499	1465999	501	PMN2A_0972	PMN2A_RS08095	30S ribosomal protein Ycf65	WP_011295318.1	Not in COGs	0.379651
1524580	1525326	747	PMN2A_1027	PMN2A_RS08375	GTP cyclohydrolase I	WP_011295372.1	Coenzyme transport and metabolism	0.387539
816968	818245	1278	PMN2A_0274	PMN2A_RS04305	DNA polymerase V subunit UmuC	WP_011293808.1	Replication, recombination and repair	0.392244
419666	421477	1812	PMN2A_1754	PMN2A_RS02230	elongation factor 4	WP_011294387.1	Cell wall/membrane biogenesis	0.393797
152030	152956	927	PMN2A_1475	PMN2A_RS00765	6-pyruvoyl tetrahydrobiopterin synthase	WP_011294107.1	Coenzyme transport and metabolism	0.394198
1040660	1041004	345	PMN2A_0536	PMN2A_RS05735	hypothetical protein	WP_011294633.1	Not in COGs	0.406167
1741169	1742065	897	PMN2A_1239	PMN2A_RS09475	NAD(P)-dependent oxidoreductase	WP_011295583.1	Cell wall/membrane biogenesis	0.42689
685746	686303	558	PMN2A_0131	PMN2A_RS03610	DoxX family membrane protein	WP_011293665.1	Function unknown	0.444566	0.604641
133598	133954	357	PMN2A_1452	PMN2A_RS00650	hypothetical protein	WP_011294084.1	Not in COGs	0.451734	0.584218
1639188	1640573	1386	PMN2A_1151	PMN2A_RS09015	sensor histidine kinase	WP_011295495.1	Signal transduction mechanisms	0.464713
966651	966947	297		PMN2A_RS05170	hypothetical protein	WP_011294532.1	#N/A	0.469054	0.470116
666988	667974	987	PMN2A_0112	PMN2A_RS03510	quinolinate synthetase	WP_011293646.1	Not in COGs	0.537953
1072599	1072706	108	PMN2A_0576	PMN2A_RS05975	high light inducible protein	WP_011125327.1	Not in COGs	0.540671	0.934543
1181931	1182170	240	PMN2A_0685	PMN2A_RS06595	hypothetical protein	WP_011294774.1	Not in COGs	0.555373	0.627933
1035261	1035524	264	PMN2A_0526	PMN2A_RS05675	hypothetical protein	WP_011294623.1	Not in COGs	0.588397
818248	818682	435	PMN2A_0275	PMN2A_RS04310	SOS mutagenesis protein UmuD	WP_011293809.1	Transcription	0.599159
44444	44680	237	PMN2A_1369	PMN2A_RS00220	hypothetical protein	WP_011294001.1	Not in COGs	0.632568	0.562056
1027060	1027278	219	PMN2A_2026	PMN2A_RS05615	hypothetical protein	WP_011295078.1	Not in COGs	0.672774
1219906	1220355	450	PMN2A_0727	PMN2A_RS06800	peroxiredoxin	WP_011294816.1	Posttranslational modification, protein turnover, chaperones	0.678393
1044989	1045201	213	PMN2A_2045	PMN2A_RS05765	hypothetical protein	WP_011295118.1	Not in COGs	0.68302	0.715816
384308	384583	276	PMN2A_1712	PMN2A_RS02005	hypothetical protein	WP_011294346.1	Not in COGs	0.708901
979990	981015	1026	PMN2A_0445	PMN2A_RS05245	type I glyceraldehyde-3-phosphate dehydrogenase	WP_011294544.1	Carbohydrate transport and metabolism	0.735532
1220372	1221487	1116	PMN2A_0728	PMN2A_RS06805	deoxyribodipyrimidine photo-lyase	WP_011294817.1	Replication, recombination and repair	0.741316
1289299	1289493	195	PMN2A_2136	PMN2A_RS07090	hypothetical protein	WP_011295071.1	Not in COGs	0.764082
1018577	1018846	270	PMN2A_0500	PMN2A_RS10100	hypothetical protein	WP_011294598.1	Not in COGs	0.787548
996636	996956	321	PMN2A_0471	PMN2A_RS10095	hypothetical protein	WP_011294569.1	Not in COGs	0.915538
1082693	1082950	258	PMN2A_0590	PMN2A_RS06065	hypothetical protein	WP_041711006.1	Not in COGs	0.973288
969669	970406	738	PMN2A_0436	PMN2A_RS05195	DNA-binding response regulator	WP_011294535.1	Signal transduction mechanisms	0.98692
382125	382226	102		PMN2A_RS10050	hypothetical protein	WP_071813615.1	#N/A	1.10511
1018880	1019050	171	PMN2A_0501	PMN2A_RS10105	DUF4278 domain-containing protein	WP_011294599.1	Not in COGs	1.11471
423504	424502	999	PMN2A_1757	PMN2A_RS02250	porin	WP_011294390.1	Not in COGs		-1.81373
1550013	1551020	1008	PMN2A_1057	PMN2A_RS08525	hypothetical protein	WP_011295402.1	Not in COGs		-1.4705
1127114	1127794	681	PMN2A_0641	PMN2A_RS06370	1-acyl-sn-glycerol-3-phosphate acyltransferase	WP_011294730.1	Lipid transport and metabolism		-0.96212
133156	133458	303	PMN2A_1451	PMN2A_RS00645	hypothetical protein	WP_011294083.1	Not in COGs		-0.819591
1047234	1047512	279	PMN2A_0542	PMN2A_RS05790	hypothetical protein	WP_011294639.1	Not in COGs		-0.748315
937384	937590	207	PMN2A_1971	PMN2A_RS04930	hypothetical protein	WP_011295134.1	Not in COGs		-0.695074
619061	619267	207	PMN2A_0063	PMN2A_RS03255	hypothetical protein	WP_011293597.1	Not in COGs		-0.650825
422631	423320	690	PMN2A_1756	PMN2A_RS02245	tRNA (guanosine(18)-2'-O)-methyltransferase TrmH	WP_011294389.1	Translation		-0.650645
89621	91456	1836	PMN2A_1411	PMN2A_RS00440	ABC transporter ATP-binding protein	WP_011294043.1	Defense mechanisms		-0.631715
918666	918899	234	PMN2A_0370	PMN2A_RS04815	hypothetical protein	WP_011293904.1	Not in COGs		-0.613375
1056316	1056681	366	PMN2A_0554	PMN2A_RS10220	hypothetical protein	WP_011294649.1	Not in COGs		-0.609129
983599	983874	276	PMN2A_0449	PMN2A_RS05265	hypothetical protein	WP_011294548.1	Not in COGs		-0.550848
1722856	1723800	945	PMN2A_1228	PMN2A_RS09415	GDP-mannose 4,6-dehydratase	WP_011295572.1	Cell wall/membrane biogenesis		-0.506929
67493	68083	591	PMN2A_1388	PMN2A_RS00320	hypothetical protein	WP_011294020.1	Not in COGs		-0.463212
1648766	1649197	432	PMN2A_1160	PMN2A_RS09065	hypothetical protein	WP_011295504.1	Not in COGs		-0.440866
1051835	1052140	306	PMN2A_0547	PMN2A_RS05815	hypothetical protein	WP_011294644.1	Not in COGs		-0.427237
360655	361095	441	PMN2A_1694	PMN2A_RS01875	thioesterase	WP_011294328.1	General function prediction only		-0.335515
281108	281746	639	PMN2A_1609	PMN2A_RS01445	thymidylate synthase (FAD)	WP_011294242.1	Nucleotide transport and metabolism		-0.224074
303973	305094	1122	PMN2A_1635	PMN2A_RS01575	two-component sensor histidine kinase	WP_011294268.1	Signal transduction mechanisms		0.244863
466430	467674	1245	PMN2A_1805	PMN2A_RS02480	sodium:proton antiporter	WP_011294438.1	Inorganic ion transport and metabolism		0.261819
610327	611298	972	PMN2A_0055	PMN2A_RS03215	solanesyl diphosphate synthase	WP_011293589.1	Coenzyme transport and metabolism		0.266909
545862	546524	663	PMN2A_1890	PMN2A_RS02915	ATP phosphoribosyltransferase	WP_011294521.1	Amino acid transport and metabolism		0.280671
1189901	1191064	1164	PMN2A_0690	PMN2A_RS06620	GuaB3 family IMP dehydrogenase-related protein	WP_011294779.1	Nucleotide transport and metabolism		0.307394
1181488	1181865	378	PMN2A_0684	PMN2A_RS06590	hypothetical protein	WP_011294773.1	Not in COGs		0.34368
1126184	1126453	270	PMN2A_0638	PMN2A_RS06355	hypothetical protein	WP_011294727.1	Not in COGs		0.410462
196521	197123	603	PMN2A_1525	PMN2A_RS01020	NADH:ubiquinone oxidoreductase subunit J	WP_011294158.1	Energy production and conversion		0.420942
126634	127875	1242	PMN2A_1446	PMN2A_RS00620	3-hydroxyacyl-CoA dehydrogenase	WP_080502528.1	Energy production and conversion		0.484419
992342	992761	420	PMN2A_0464	PMN2A_RS05340	MAPEG family protein	WP_011294562.1	Function unknown		0.492047
197120	197776	657	PMN2A_1526	PMN2A_RS01025	NAD(P)H-quinone oxidoreductase subunit I	WP_011294159.1	Energy production and conversion		0.505288
1703482	1704222	741	PMN2A_1217	PMN2A_RS09355	serine O-acetyltransferase	WP_011295561.1	Amino acid transport and metabolism		0.517921
544285	544515	231	PMN2A_1887	PMN2A_RS02900	hypothetical protein	WP_011294518.1	Not in COGs		0.536517
936124	937161	1038	PMN2A_0390	PMN2A_RS04925	NmrA family transcriptional regulator	WP_011293924.1	Cell wall/membrane biogenesis		0.556053
207242	207970	729	PMN2A_1537	PMN2A_RS01080	DNA-binding response regulator	WP_011294170.1	Signal transduction mechanisms		0.604974
1438008	1438154	147	PMN2A_0940	PMN2A_RS07910	high light inducible protein	WP_011295288.1	Not in COGs		0.609436
1054654	1054935	282	PMN2A_0550	PMN2A_RS05835	hypothetical protein	WP_011294647.1	Not in COGs		0.62952
956948	957067	120	PMN2A_0417	PMN2A_RS05085	high light inducible protein	WP_011293951.1	Not in COGs		0.702579
1438284	1438391	108	PMN2A_0941	PMN2A_RS07920	high light inducible protein	WP_011125327.1	Not in COGs		0.765714
964175	964678	504	PMN2A_0429	PMN2A_RS05155	plastoquinol terminal oxidase	WP_011294528.1	Not in COGs		0.769872
1702489	1703478	990	PMN2A_1216	PMN2A_RS09350	GntR family transcriptional regulator	WP_011295560.1	Transcription		0.931988
1525390	1526619	1230	PMN2A_1028	PMN2A_RS08380	hypothetical protein	WP_011295373.1	Not in COGs		1.13138
