# Supplementary material for: Plastic leachates impair growth and oxygen production in Prochlorococcus, the ocean’s most abundant photosynthetic bacteria
Source: Commun Biol. 2019 May 14;2:184. doi: 10.1038/s42003-019-0410-x (PMC6517427; doi:10.1038/s42003-019-0410-x)
Supplement: Supplementary file 8 — Supplementary Data 5 [file 42003_2019_410_MOESM8_ESM.xlsx]

## Sheet: Sheet1
Supplementary Dataset 5. List of tentatively identified compounds enriched in HDPE and PVC leachate (50 g/L plastic in AMP1) compared to corresponding control (AMP1) detected by LC-MS.
Tentatively identified compounds enriched in HDPE leachate (50 g/L HDPE in AMP1) compared to corresponding control (AMP1) detected by LC-MS.
Name	Formula	Molecular Weight	RT [min]	Ratio HDPE /AMP1	Log2 Fold Change HDPE /AMP1	P-value HDPE /AMP1	Adj. P-value HDPE /AMP1	AMP1 (Control) Median Peak Area	HDPE Median Peak Area
trigonox29/40 (t-butyl perbenzoate)	C17 H34 O4	302.25	17.62	198.65	7.63	1.4212e-08	7.82955e-08	2349.77	466776
Methyl 1,2,2,6,6-pentamethyl-4-piperidyl sebacate	C21 H39 N O4	369.29	18.09	174.92	7.45	2.27167e-08	1.07071e-07	1603.19	280426
Mono(2-ethylhexyl) phthalate (MEHP)	C16 H22 O4	278.15	18.04	146.27	7.19	1.46155e-08	7.968e-08	26071.6	3.81342e+06
Sebacic acid	C10 H18 O4	202.12	13.18	138.41	7.11	4.35203e-09	6.13332e-08	5533.93	765965
SDA, stearidonic acid, moroctic acid,	C18 H28 O2	276.21	16.18	113.72	6.83	1.51595e-08	8.0686e-08	1094.29	124438
Octyl 4-methoxycinnamate	C18 H26 O3	290.19	13.5	110.52	6.79	6.59813e-08	2.71477e-07	710.89	78567
cis-9:10-Epoxy-12-hydroxystearic acid methyl ester	C19 H36 O4	328.26	17.93	110.13	6.78	8.95713e-09	6.96138e-08	1489.33	164013
Triacetin	C9 H14 O6	218.08	10.87	102.2	6.68	4.18968e-07	1.52817e-06	12606.4	1.28835e+06
BIS(2-ETHYLHEXYL) FUMARATE	C20 H36 O4	340.26	20.11	88.35	6.47	1.17834e-08	7.24421e-08	933.53	82477.2
9,10-Epoxystearate ester	C19 H36 O3	312.27	22.16	82.56	6.37	1.09055e-08	7.03452e-08	17693.5	1.4608e+06
4,7,7-trimethylbicyclo[4.1.0]hept-3-ene	C10 H16 O4	200.1	11.6	75.38	6.24	2.92206e-08	1.32824e-07	9595.89	723329
9,10-Dihydroxystearatemethylester	C19 H38 O4	330.28	19.38	72.33	6.18	6.95071e-08	2.85154e-07	33733.8	2.44007e+06
9-Oxo-10(E),12(E)-octadecadienoic acid	C18 H30 O3	294.22	19.36	71.65	6.16	2.36317e-09	4.38532e-08	8141.28	583326
Dimethyl azelate	C11 H20 O4	216.14	14.24	60.65	5.92	3.87717e-09	5.79118e-08	1826.7	110790
Triton X-100	C30 H54 O9	558.38	18.44	42.83	5.42	4.10368e-09	5.98207e-08	263358	1.12798e+07
n-butyltri-n-hexyl citrate	C28 H50 O8	514.35	18.47	38.68	5.27	4.24647e-09	6.06516e-08	263701	1.01994e+07
1,8-Diazacyclotetradecane-2,7-dione	C12 H22 N2 O2	226.17	8.29	36.26	5.18	2.17999e-08	1.03555e-07	3922.68	142254
N,N-Diisopropylethylamine (DIPEA)	C8 H19 N	129.15	7.5	34.85	5.12	1.70611e-09	3.89019e-08	44149.8	1.5384e+06
L-Phenylalanine	C9 H11 N O2	165.08	5.5	32.41	5.02	1.5448e-11	2.5204e-09	8745.58	283483
N-methylbenzeneamide	C8 H9 N O	135.07	9.25	28.85	4.85	4.98914e-10	2.08789e-08	3846.55	110986
Phthalamic acid	C8 H7 N O3	165.04	7.09	28.47	4.83	2.13256e-07	8.04116e-07	5362.07	152678
Dibutyl Fumarate	C12 H20 O4	228.14	14.88	25.25	4.66	2.8974e-09	4.85802e-08	3567.5	90089.1
ricinoleic acid	C18 H34 O3	298.25	19.38	24.61	4.62	4.37882e-06	1.4649e-05	5824.51	143359
Phthalic acid	C8 H6 O4	166.03	23.65	23.6	4.56	3.23166e-09	5.21244e-08	19421.2	458252
Linoleic acid	C18 H32 O2	280.24	22.16	23.43	4.55	2.88226e-08	1.31327e-07	3813.78	89340.3
Ethylene Azelate	C11 H18 O4	214.12	12.8	20.57	4.36	1.80659e-09	3.93702e-08	7962.75	163804
Pinolenic acid	C18 H30 O2	278.22	21.33	19.35	4.27	1.56789e-10	1.07137e-08	4493.89	86948.3
Triton 101	C35 H64 O11	660.45	19.37	19.23	4.26	5.36219e-09	6.9138e-08	248449	4.77642e+06
Diethyleneglycol diacetate	C8 H14 O5	190.08	7.57	17.32	4.11	7.17846e-08	2.93929e-07	1920.64	33270.6
Tetraethyleneglycol monomethyl ether	C9 H20 O5	208.13	8.41	17.04	4.09	4.46528e-07	1.62311e-06	36079.4	614878
Diethylene Glycol Diacetate	C8 H14 O5	190.08	7.7	16.55	4.05	8.49861e-08	3.42041e-07	3965.18	65607.6
Azelaic acid	C9 H16 O4	188.1	12.05	16.52	4.05	1.23295e-09	3.24857e-08	3865.94	63871.8
Diethyl succinate	C8 H14 O4	174.09	7.56	15.98	4	1.54449e-09	3.81988e-08	12522.4	200162
Retarder AK	C8 H4 O3	148.02	23.65	15.86	3.99	5.58777e-08	2.32386e-07	281238	4.46043e+06
1,3-Butanediol dimethacrylate	C12 H18 O4	226.12	14.62	15.79	3.98	2.23385e-07	8.39326e-07	4796.59	75756.6
N-METHYLTRIMETHYLACETAMIDE	C6 H13 N O	115.1	9.97	13.86	3.79	2.35778e-07	8.82761e-07	21369.1	296150
7,9-Di-tert-butyl-1-oxaspiro(4,5)deca-6,9-diene-2,8-dione	C17 H24 O3	276.17	15.54	12.14	3.6	6.00277e-07	2.14884e-06	50809.5	616716
PEG n5	C10 H22 O6	238.14	8.02	11.81	3.56	7.41032e-08	3.01386e-07	2.09388e+06	2.47308e+07
Butyl glycolate	C6 H12 O3	132.08	7.56	10.52	3.4	6.02397e-07	2.15461e-06	16453.5	173094
Caprolactam	C6 H11 N O	113.08	8.27	9.68	3.28	9.76047e-05	0.000296377	989405	9.5804e+06
Isobornyl Acrylate	C13 H20 O2	208.15	15.14	9.67	3.27	7.28014e-05	0.000223947	91239.6	882073
Ethyl benzoate	C9 H10 O2	150.07	11.6	9.61	3.26	1.75836e-09	3.93702e-08	5586.97	53663.4
Decyl octyl phthalate	C26 H42 O4	418.31	24.33	9.26	3.21	6.39614e-08	2.63678e-07	1.16995e+07	1.08321e+08
PEG n6	C12 H26 O7	282.17	8.4	8.78	3.13	4.0157e-07	1.4685e-06	2.65069e+06	2.32752e+07
Benzamide	C7 H7 N O	121.05	8.53	6.1	2.61	1.90006e-07	7.20936e-07	13212.5	80535.9
Bis(tert-butyldioxyisopropyl)benzene	C20 H34 O4	338.25	18.51	5.93	2.57	5.5975e-10	2.28313e-08	54482.1	322984
Triethylene glyco	C6 H14 O4	150.09	6.2	5.52	2.46	6.20124e-11	6.57642e-09	1.67204e+06	9.22582e+06
PEG n7	C14 H30 O8	326.19	8.73	5.36	2.42	1.63231e-06	5.64325e-06	1.94026e+06	1.039e+07
2-(Diethylamino)ethyl acrylate	C9 H17 N O2	171.13	10	5.28	2.4	2.39e-07	8.93329e-07	68908.9	363865
Bis(2-ethylhexyl) phthalate	C24 H38 O4	390.28	23.75	5.16	2.37	1.72664e-05	5.5572e-05	2.4131e+06	1.2451e+07
Tetraethyleneglycol	C8 H18 O5	194.12	7.56	5.04	2.33	2.09808e-09	4.16662e-08	4.56543e+06	2.29873e+07
Decanamide	C10 H21 N O	171.16	15.31	4.73	2.24	4.90193e-08	2.0794e-07	71696.6	338968
2-(Dimethylamino)ethyl acrylate	C7 H13 N O2	143.09	5.18	4.19	2.07	0.000299057	0.000870692	2310.45	9668.4
Tentatively identified compounds enriched in PVC leachate (50 g/L HDPE in AMP1) compared to corresponding control (AMP1) detected by LC-MS.
Name	Formula	Molecular Weight	RT [min]	Ratio: PVC / AMP1	Log2Fold Change PVC / AMP1	P-value PVC / AMP1	Adj. P-value PVC / AMP1	AMP1 (Control) Median Peak Area	PVC Median Peak Area
Avocadyne 1-acetate	C19 H34 O4	308.24	16.38	5745.96	12.49	8.05544e-05	0.000125064	2143.11	1.23142e+07
Citroflex A-4 (Acetyl Tributyl Citrate)	C20 H34 O8	402.23	15.06	3338.46	11.7	5.52191e-05	0.000113475	2521.43	8.41768e+06
trigonox29/40 (t-butyl perbenzoate)	C17 H34 O4	302.25	17.87	3300.92	11.69	4.46743e-05	0.000113475	2433.78	8.03369e+06
BIS(2-ETHYLHEXYL) FUMARATE	C20 H36 O4	340.26	20.37	2798.68	11.45	3.44571e-05	0.000113475	1929.87	5.40107e+06
Mono(2-ethylhexyl) phthalate (MEHP)	C16 H22 O4	278.15	18.29	2622.43	11.36	6.09075e-05	0.000113475	27130.5	7.11478e+07
SDA, stearidonic acid, moroctic acid,	C18 H28 O2	276.21	16.4	2370.93	11.21	5.44334e-05	0.000113475	984.41	2.33396e+06
Sebacic acid	C10 H18 O4	202.12	13.44	2324.75	11.18	2.57763e-05	0.000113475	5301.5	1.23246e+07
Octyl 4-methoxycinnamate	C18 H26 O3	290.19	13.76	1890.39	10.88	0.000168938	0.000226128	824.1	1.55786e+06
4,7,7-trimethylbicyclo[4.1.0]hept-3-ene	C10 H16 O4	200.1	11.86	1492.41	10.54	3.02683e-05	0.000113475	7688.94	1.1475e+07
9,10-Dihydroxystearatemethylester	C19 H38 O4	330.28	19.64	1449.98	10.5	6.85351e-05	0.000115309	33812.2	4.90269e+07
PPG	C24 H50 O9	482.35	16.59	1192.6	10.22	3.00038e-05	0.000113475	7014.3	8.36525e+06
cis-9:10-Epoxy-12-hydroxystearic acid methyl ester	C19 H36 O4	328.26	18.8	905.2	9.82	5.58923e-05	0.000113475	4129.46	3.738e+06
9,10-Epoxystearate ester	C19 H36 O3	312.27	22.42	834.26	9.7	2.92831e-05	0.000113475	21249.3	1.77275e+07
Dimethyl azelate	C11 H20 O4	216.14	14.49	806.92	9.66	6.58204e-05	0.000113956	2655.29	2.14261e+06
[(4-Methylphenyl)sulfonylamino]urea	C8 H11 N3 O3 S	229.05	10.01	677.95	9.41	4.7299e-05	0.000113475	1032.31	699856
9-Oxo-10(E),12(E)-octadecadienoic acid	C18 H30 O3	294.22	19.6	655.3	9.36	3.01414e-05	0.000113475	8341.61	5.46624e+06
Phthalamic acid	C8 H7 N O3	165.04	7.38	610.99	9.26	0.000130073	0.000180142	5543.71	3.38718e+06
ricinoleic acid	C18 H34 O3	298.25	19.64	564.59	9.14	6.84366e-05	0.000115215	6833.37	3.85805e+06
α-Eleostearic acid	C18 H30 O2	278.22	21.59	524.38	9.03	5.78725e-05	0.000113475	4611.83	2.41833e+06
Linoleic acid	C18 H32 O2	280.24	19.64	510.64	9	4.54023e-05	0.000113475	4251.92	2.17122e+06
Ethylene Azelate	C11 H18 O4	214.12	13.06	509.23	8.99	4.6588e-05	0.000113475	4355.02	2.21772e+06
Bis[4-(vinyloxy)butyl] 1,6-hexanediylbiscarbamate	C20 H36 N2 O6	400.26	16.1	500.35	8.97	3.9936e-05	0.000113475	1166.14	583479
Bis[4-(vinyloxy)butyl] succinate	C16 H26 O6	314.17	13.51	470.31	8.88	4.80335e-05	0.000113475	5994.12	2.81912e+06
5-(Octadecyloxy)isophthalic acid	C26 H42 O5	434.3	22.3	464.8	8.86	7.94524e-05	0.00012418	6355.14	2.95385e+06
Triton 101 reduced	C19 H38 O3	314.28	21.9	424.3	8.73	4.13102e-05	0.000113475	1016.54	431321
1-Stearoylglycerol	C21 H42 O4	358.31	21.05	419.79	8.71	4.13528e-05	0.000113475	1663.05	698133
cis-12-Octadecenoic acid methyl ester	C19 H36 O2	296.27	21.9	388.03	8.6	8.2237e-05	0.000126717	2496.06	968538
Isonox 132	C18 H30 O	262.23	19.64	371.24	8.54	0.000161903	0.000217772	2166.78	804397
Monoolein	C21 H40 O4	356.29	20.96	355.71	8.47	4.71476e-05	0.000113475	2305.57	820112
Triton X-100	C30 H54 O9	558.38	18.7	338.08	8.4	2.81245e-05	0.000113475	265799	8.9861e+07
(+/-)12(13)-DiHOME	C18 H34 O4	314.25	19.25	331.12	8.37	3.18159e-05	0.000113475	2613.11	865244
n-butyltri-n-hexyl citrate	C28 H50 O8	514.35	18.73	321.55	8.33	3.28808e-05	0.000113475	264692	8.51123e+07
2,4,6-Trimethylstyrene	C11 H14	146.11	16.36	316.91	8.31	5.43383e-05	0.000113475	849.88	269337
Bis(2-butoxyethyl) Adipate	C18 H34 O6	346.24	12.01	311.64	8.28	4.08151e-05	0.000113475	2028.49	632149
Dimethyl sebacate	C12 H22 O4	230.15	15.49	308.79	8.27	5.70846e-05	0.000113475	2960.8	914278
1,3-Adamantanedicarboxylic acid	C12 H16 O4	224.1	13.72	307.43	8.26	6.87406e-05	0.000115408	1539.04	473151
methyl 3-(3,5-ditert-butyl-4-hydroxyphenyl)propanoate	C18 H28 O3	292.2	13.62	307.13	8.26	0.000106283	0.000152551	741.59	227767
LIGHT STABILIZER 622	C17 H31 N O4	313.23	16.6	303.17	8.24	2.77721e-05	0.000113475	953.28	289009
Resimene 3520	C15 H30 N6 O6	390.22	10.67	287.77	8.17	5.97964e-05	0.000113475	1071.23	308267
Dibutyl Fumarate	C12 H20 O4	228.14	15.13	284.13	8.15	6.17237e-05	0.000113475	7580.28	2.15381e+06
N-Nitrosoethylphenylamine	C8 H10 N2 O	150.08	9.69	276.33	8.11	4.24693e-05	0.000113475	361.5	99892.8
Leucocrystal violet	C25 H31 N3	373.25	16.55	272.63	8.09	4.17128e-05	0.000113475	492.75	134341
Dibutyl itaconate	C13 H22 O4	242.15	15.24	242.12	7.92	3.86639e-05	0.000113475	4403.34	1.06612e+06
Dipentyl phthalate	C18 H26 O4	306.18	19.78	232.53	7.86	0.000113927	0.000161459	5667.98	1.31796e+06
Azelaic acid	C9 H16 O4	188.1	12.31	227.33	7.83	0.000109611	0.000156423	6301.37	1.43246e+06
Ethylmalonic acid dibutyl ester	C13 H24 O4	244.17	16.46	225.03	7.81	3.69788e-05	0.000113475	875.96	197115
1-Octene	C8 H16	112.13	23.9	217.79	7.77	3.44507e-05	0.000113475	6149.06	1.3392e+06
7-Hydroxycoumarinyl arachidonate	C29 H36 O4	448.26	11.48	211.31	7.72	6.62104e-05	0.00011404	1866.82	394478
2-Amino-N,N-diethylacetamide	C6 H14 N2 O	130.11	9.12	211.04	7.72	5.03255e-06	0.000113475	772.57	163044
4'-Methoxy-α-ethylaminovalerophenone	C14 H21 N O2	235.16	9.91	207.64	7.7	0.00010863	0.000155311	622.93	129347
Dimethyl (p-methoxybenzylidene)malonate	C13 H14 O5	250.08	12.08	201.74	7.66	5.63562e-05	0.000113475	844.68	170403
Bis(2-hydroxyethyl) terephthalate	C12 H14 O6	254.08	10.43	197.73	7.63	6.0594e-05	0.000113475	371.42	73442.5
Ethyl benzoate	C9 H10 O2	150.07	11.86	190.59	7.57	2.83679e-05	0.000113475	5297.97	1.00971e+06
Dihexyl phthalate	C20 H30 O4	334.21	21.7	171.35	7.42	2.84791e-05	0.000113475	3138.53	537774
2,5-Dimethyl-2,5-di(tert-butylperoxy)hexane	C16 H34 O4	290.25	17.44	161.15	7.33	5.74908e-05	0.000113475	1995.6	321588
(3aR,8R,8aR,9aR)-8-Hydroxy-8a-methyl-3,5-bis(methylene)decahydronaphtho[2,3-b]furan-2(3H)-one	C15 H20 O3	248.14	12.51	152.93	7.26	9.62612e-05	0.000141847	619.3	94710.5
Diethyl Maleate	C8 H12 O4	172.07	19.64	144.38	7.17	4.16521e-05	0.000113475	521.98	75364
Retarder AK	C8 H4 O3	148.02	23.9	143.1	7.16	3.37125e-05	0.000113475	281767	4.03215e+07
tributyl prop-1-ene-1,2,3-tricarboxylate	C18 H30 O3	294.22	13.05	138.56	7.11	0.000280676	0.000362262	851.11	117930
Mexedrone	C12 H17 N O2	207.13	8.2	138.52	7.11	1.4149e-05	0.000113475	563.54	78063.5
N-methylbenzeneamide	C8 H9 N O	135.07	9.51	118.7	6.89	2.09747e-05	0.000113475	3826.46	454186
Methyl 1,2,2,6,6-pentamethyl-4-piperidyl sebacate	C21 H39 N O4	369.29	21.62	114.18	6.84	6.59757e-05	0.000113978	1518.76	173409
9S,13R-12-Oxophytodienoic acid	C18 H28 O3	292.2	15.58	111.63	6.8	4.94475e-05	0.000113475	3610.21	403003
2-Anisic acid	C8 H8 O3	134.04	10.49	110.17	6.78	5.0886e-05	0.000113475	8550.92	942080
5-PHENYL-1-PENTANOL	C11 H16 O	164.12	16.35	109.99	6.78	0.000214114	0.000280829	4126.33	453847
N-nitrosodi-n-butylamine	C8 H18 N2 O	158.14	11.1	105.19	6.72	1.97797e-05	0.000113475	519.77	54672.2
N-METHYLTRIMETHYLACETAMIDE	C6 H13 N O	115.1	10.24	95.58	6.58	0.000208059	0.000273377	21075.1	2.01442e+06
Dibutyl adipate	C14 H26 O4	258.18	14.77	91.97	6.52	3.18043e-05	0.000113475	3071.45	282491
Bicyclo{3,3,3]Nonane-2,6-Dione	C9 H12 O2	152.08	11.62	87.32	6.45	4.61076e-05	0.000113475	21303.6	1860204
2-Nitrophenyl octyl ether	C14 H21 N O3	251.15	10.15	84.24	6.4	3.41603e-05	0.000113475	1011.54	85210.4
2,4-Dimethylstyrene	C10 H12	132.09	15.13	76.63	6.26	0.000168677	0.000225838	2363.27	181103
Decyl octyl phthalate	C26 H42 O4	418.31	24.58	72.5	6.18	4.09225e-05	0.000113475	1.29698e+07	9.40347e+08
Benzamide	C7 H7 N O	121.05	8.79	72.61	6.18	8.78873e-06	0.000113475	11222.5	814824
6-METHOXYQUINOLINE N-OXIDE	C10 H9 N O2	175.06	10.49	69.87	6.13	2.55215e-05	0.000113475	1581.03	110459
DL-α-Aminocaprylic acid	C8 H17 N O2	159.13	7.42	69.06	6.11	1.05881e-05	0.000113475	2818.89	194666
Piperonylonitrile	C8 H5 N O2	147.03	7.38	68.43	6.1	6.68554e-05	0.000114331	8589.45	587807
3,5-di-tert-Butyl-4-hydroxybenzoic acid	C15 H22 O3	250.16	13.93	62.31	5.96	7.56483e-05	0.000120838	5777.58	360003
1,3-Butanediol dimethacrylate	C12 H18 O4	226.12	13.81	61.48	5.94	4.3645e-05	0.000113475	26026.7	1.60023e+06
PPG n10	C30 H62 O11	598.43	15.93	54.7	5.77	9.31496e-05	0.000138328	21022.5	1.14989e+06
PPG n11	C33 H68 O12	656.47	16.68	52.29	5.71	7.98088e-05	0.000124444	13697.1	716278
Ethyleneglycol di-methacrylate	C10 H14 O4	198.09	11.48	52.25	5.71	4.0321e-05	0.000113475	8167.56	426718
Vanillin	C8 H8 O3	152.05	10.26	51.68	5.69	3.46643e-05	0.000113475	4249.27	219587
Diamyl Phthalate	C18 H26 O4	306.18	20.53	51.44	5.68	5.43189e-05	0.000113475	2549.58	131161
Irganox 858	C39 H61 N5 O2 S	663.45	26.52	51.08	5.67	4.87345e-05	0.000113475	633.73	32368.1
Triton 101	C25 H44 O6	440.31	19.8	50.06	5.65	2.94156e-05	0.000113475	256962	1.28626e+07
Tetrahydrofurfuryl methacrylate	C9 H14 O3	170.09	9.6	47.61	5.57	0.000155635	0.000210335	19294	918668
PPG n9	C27 H56 O10	540.39	15.17	45.11	5.5	0.000128673	0.000178428	32858.3	1.48231e+06
1,8-Diazacyclotetradecane-2,7-dione	C12 H22 N2 O2	226.17	8.55	45.4	5.5	1.20434e-12	4.631e-09	4999.92	227019
PPG n8	C24 H50 O9	482.35	14.36	44.88	5.49	0.00018481	0.00024526	52065.6	2.33649e+06
Cyclohexyl vinyl ether	C8 H14 O	126.1	21.53	44.97	5.49	0.00019527	0.000257718	9872.82	443987
3,3-Dimethyl-1,5-dioxacyclo-pentadecane-6,15-dione	C15 H26 O4	270.18	13.07	44.73	5.48	4.54611e-05	0.000113475	5246.17	234633
Pinolenic acid	C18 H30 O2	278.22	18.18	44.43	5.47	4.34129e-05	0.000113475	3707.49	164730
7,8-Bis(hydroxymethyl)-1,4a-dimethyl-3,4,4a,5,6,7-hexahydro-2H-benzo[7]annulen-2-one	C15 H22 O3	250.16	14.74	43.65	5.45	2.59929e-05	0.000113475	5254.77	229380
Ethyl benzene	C8 H10	106.08	11.62	43.49	5.44	7.1509e-05	0.000117323	5506.2	239474
Acetophenone	C8 H8 O	120.06	18.76	43.03	5.43	6.12447e-05	0.000113475	4079.9	175567
PEG n5	C10 H22 O6	238.14	8.27	42.94	5.42	4.39793e-05	0.000113475	2.07856e+06	8.926e+07
Isophorone	C9 H14 O	138.1	13.19	42.72	5.42	0.000394928	0.000500898	20347.3	869308
1-Hydroxycyclohexyl phenyl ketone	C13 H16 O2	204.12	13.49	42.8	5.42	0.000266886	0.000345595	1688.93	72287.5
BHEB	C16 H26 O	234.2	17.87	41.87	5.39	6.54737e-05	0.000113829	3706.97	155209
Diisodecyl phthalate	C28 H46 O4	446.34	25.53	39.55	5.31	1.94468e-05	0.000113475	461762	1.82607e+07
PPG n7	C21 H44 O8	424.3	13.52	39.65	5.31	0.000300808	0.000386947	66924.9	2.65386e+06
Triton X-100 reduced	C24 H48 O6	432.35	22.72	39.71	5.31	1.86919e-05	0.000113475	27234.4	1.08135e+06
PEG n6	C12 H26 O7	282.17	8.66	39.27	5.3	0.000433723	0.000548204	2.62655e+06	1.03139e+08
Cumene	C9 H12	120.09	16.38	37.57	5.23	4.18997e-05	0.000113475	10139.4	380888
Bis(tert-butyldioxyisopropyl)benzene	C20 H34 O4	338.25	18.78	37.26	5.22	1.39868e-05	0.000113475	54922.4	2.04625e+06
Citroflex 2	C12 H20 O7	276.12	13.18	37.01	5.21	3.26274e-05	0.000113475	16086.4	595408
Diethylene Glycol Dibutyl Ether	C12 H26 O3	218.19	16.34	35.88	5.16	0.000121347	0.000169908	1494.83	53627.8
Diethylene Glycol Diacetate	C8 H14 O5	190.08	7.95	35.42	5.15	0.000129305	0.000179174	4021.33	142450
2,2-Diethoxyacetophenone	C12 H16 O3	208.11	13.79	34	5.09	5.98764e-05	0.000113475	3265.66	111046
PEG n7	C14 H30 O8	326.19	8.99	33.94	5.08	0.000507513	0.000637022	1.924e+06	6.52957e+07
(R)-3-Amino-3-phenylpropionic Acid	C9 H11 N O2	165.08	13.04	33.64	5.07	0.000128369	0.000178087	2663.91	89623.4
1,4-Cyclohexanedimethanol vinyl ether	C10 H18 O2	170.13	22.42	33.33	5.06	2.87948e-05	0.000113475	3671.53	122354
BHA	C11 H16 O2	180.12	13.35	32.87	5.04	2.53849e-05	0.000113475	8415.59	276650
4-Methoxybenzaldehyde	C8 H8 O2	136.05	10.68	32.71	5.03	6.23672e-05	0.000113475	6605.93	216068
Linolenic acid	C18 H30 O2	278.22	19.82	32.46	5.02	6.47358e-05	0.000113753	5150.53	167185
Ethyl Oleate	C19 H36 O2	296.27	22.63	31.76	4.99	5.41777e-05	0.000113475	1850.36	58760.2
1,2-Epoxy-4-vinylcyclohexane	C8 H12 O	124.09	13.44	30.31	4.92	6.49584e-05	0.000113753	20372.2	617490
Bis(2-ethylhexyl) phthalate	C24 H38 O4	390.28	24.37	30.15	4.91	1.01727e-05	0.000113475	1.41132e+06	4.2548e+07
Carvone	C10 H14 O	150.1	15.13	28.84	4.85	8.72848e-05	0.000132205	10768	310572
N-Nitrosodiisopropylamine	C6 H14 N2 O	130.11	10.27	28.69	4.84	3.91706e-05	0.000113475	2012.83	57744.8
Isonox 133	C14 H22 O2	222.16	19.61	27.91	4.8	0.000170676	0.000228136	1708.23	47682.8
PPG n6	C18 H38 O7	366.26	12.63	27.11	4.76	0.0001842	0.000244513	88485.1	2.39873e+06
Valerophenone	C11 H14 O	162.1	13.35	25.85	4.69	4.57222e-05	0.000113475	6550.08	169297
Cuminaldehyde	C10 H12 O	148.09	16.44	24.47	4.61	6.63468e-05	0.0001141	4372.68	106999
Diethyl succinate	C8 H14 O4	174.09	7.48	22.9	4.52	6.76522e-05	0.000114801	21927.8	502209
Butyl glycolate	C6 H12 O3	132.08	7.81	22.66	4.5	4.88796e-05	0.000113475	18707.9	423959
2,6-Di-tert-butyl-p-benzoquinone	C14 H20 O2	220.15	14.12	21.79	4.45	6.52764e-05	0.000113829	9209.83	200685
Cyasorb UV-24	C14 H12 O4	244.07	11.49	21.57	4.43	0.000195623	0.000258162	9014.03	194384
LAURIC ACID DIETHANOLAMIDE	C16 H33 N O3	287.25	16.65	21.23	4.41	2.99534e-05	0.000113475	494951	1.05072e+07
4-ISOBUTYLBENZOIC ACID	C11 H14 O2	178.1	13.72	19.54	4.29	7.61374e-05	0.000121191	2795.6	54613.7
pimelic acid	C7 H12 O4	160.07	9.99	19.38	4.28	0.000103432	0.000149704	4608.28	89307.9
p-Cymene	C10 H14	134.11	13.35	17.78	4.15	0.000149707	0.000203286	4595.86	81730.4
Tropine	C8 H15 N O	141.12	9.93	17.66	4.14	9.00096e-06	0.000113475	4365.58	77080.4
2(3)-Endo-hydroxyepicamphor	C10 H16 O2	168.12	14.12	17.36	4.12	2.58248e-05	0.000113475	7726.06	134101
Diethanolamine	C4 H11 N O2	105.08	16.65	17.3	4.11	0.000398332	0.000505007	3263.28	56449.4
Diethyl Terephthalate	C12 H14 O4	222.09	11.11	17.05	4.09	5.72122e-05	0.000113475	7460.45	127160
1,4-Cyclohexanedimethanol divinyl	C12 H20 O2	196.15	19.53	16.86	4.08	0.000199881	0.000263285	14639.1	246803
2,2,6,6-Tetramethyl-1-piperidinol (TEMPO)	C9 H19 N O	157.15	14.6	15.97	4	0.000103894	0.000150188	879802	1.40492e+07
4?-Ethoxyacetophenone	C10 H12 O2	164.08	13.06	15.31	3.94	6.44048e-05	0.000113753	4751	72726.4
Vinyl neononanoate mixture of isomers	C11 H20 O2	184.15	22.4	15.34	3.94	9.82346e-05	0.000143982	1127.74	17301.5
Mesitahdehyde	C10 H12 O	148.09	17.61	15.16	3.92	5.60171e-05	0.000113475	5082.06	77023.5
4-Phenylbutyric acid	C10 H12 O2	164.08	8.77	15.17	3.92	4.4844e-05	0.000113475	4736.51	71846.4
4-Vinylcyclohexene	C8 H12	108.09	19.63	14.51	3.86	0.000222858	0.000291626	8622.78	125125
2,3-Dimethylhydroquinone	C8 H10 O2	138.07	10.73	14.28	3.84	2.25923e-05	0.000113475	11740.5	167685
2,3,6-Trimethylphenol	C9 H12 O	136.09	14.13	13.84	3.79	4.28442e-06	0.000113475	6919.11	95743.4
PENTANOPHENONE	C11 H14 O	162.1	12.01	13.76	3.78	3.39081e-05	0.000113475	4953.83	68184.9
Terephthalic acid	C8 H6 O4	166.03	24.65	13.34	3.74	6.42737e-05	0.000113749	18279	243757
Acetamidocyclohexane	C8 H15 N O	141.12	12.91	13.06	3.71	5.97858e-05	0.000113475	4975.92	65001.2
Irgafos 168	C42 H63 O3 P	646.45	25.81	12.56	3.65	8.12767e-06	0.000113475	3.37637e+06	4.24006e+07
N-Methylcaprolactam	C7 H13 N O	127.1	10.55	12.23	3.61	3.32393e-05	0.000113475	12415.2	151884
Camphorquinone	C10 H14 O2	166.1	17.61	11.55	3.53	3.2595e-05	0.000113475	11618.7	134169
trans-cinnamic acid	C9 H8 O2	148.05	17.26	10.83	3.44	4.85901e-05	0.000113475	40931.3	443331
Cyclohexanedimethano	C8 H16 O2	144.12	11.16	10.36	3.37	0.000115598	0.00016341	9919.96	102728
PPG n5	C15 H32 O6	308.22	11.66	10.21	3.35	0.00012524	0.00017439	177354	1.81131e+06
1-(3,5-ditert-butyl-4-hydroxyphenyl)ethanone	C16 H24 O2	248.18	14.82	9.95	3.32	5.14202e-05	0.000113475	7483.81	74482.4
4'-Methylacetophenone	C9 H10 O	134.07	9.81	9.85	3.3	0.000519476	0.000651293	9625.38	94780
12-Aminododecanoic acid	C12 H25 N O2	215.19	12.87	9.21	3.2	0.000169654	0.000226947	39876.2	367171
PPG n4	C12 H26 O5	250.18	10.64	6.82	2.77	7.03211e-05	0.000116505	279177	1.90504e+06
2-(Diethylamino)ethyl acrylate	C9 H17 N O2	171.13	10.26	6.73	2.75	0.000144467	0.000196955	67503.2	454069
Butyldiglycol	C8 H18 O3	162.13	11.1	6.53	2.71	2.26069e-05	0.000113475	516759	3.37537e+06
3-Methylstyrene	C9 H10	118.08	13.06	6.5	2.7	1.35432e-05	0.000113475	11202.5	72796.7
Di(ethylene glycol) hexyl ether	C10 H22 O3	190.16	13.46	6.01	2.59	0.000434061	0.000548496	99320.7	596521
Decanamide	C10 H21 N O	171.16	14.89	5.96	2.58	0.000119321	0.000167601	95401.7	568845
2,5-Dimethyl-3-hexyne-2,5-diol	C8 H14 O2	142.1	10.75	5.85	2.55	0.000294434	0.000379096	15096.6	88235.6
hexadecanedioic acid	C16 H30 O4	286.21	15.61	5.73	2.52	5.77394e-05	0.000113475	15152	86819.2
Diethyl phthalate	C12 H14 O4	222.09	15.32	5.64	2.5	0.000113011	0.000160356	127278	718018
1-Tetradecylamine	C14 H31 N	213.25	14.02	5.48	2.45	3.91999e-05	0.000113475	50331.1	275757
cyclohexanoic acid	C7 H12 O2	128.08	8.9	4.35	2.12	4.53598e-05	0.000113475	7806.47	33917.8
