# Supplementary material for: Plastic leachates impair growth and oxygen production in Prochlorococcus, the ocean’s most abundant photosynthetic bacteria
Source: Commun Biol. 2019 May 14;2:184. doi: 10.1038/s42003-019-0410-x (PMC6517427; doi:10.1038/s42003-019-0410-x)
Supplement: Supplementary file 9 — Supplementary Data 6 [file 42003_2019_410_MOESM9_ESM.xlsx]

## Sheet: Compounds
Supplementary Dataset 6: unfiltered peak data from the LC-MS/MS analysis of AMP1, PVC and HDPE leachate chemistry.
Molecular Weight	RT [min]	Area (Max.)	Group Area: PVC leachate	Group Area: HDPE leachate	Group Area: AMP1	Group CV [%]: PVC leachate	Group CV [%]: HDPE leachate	Group CV [%]: AMP1	Ratio: (PVC leachate) / (AMP1)	Ratio: (HDPE leachate) / (AMP1)	Log2 Fold Change: (PVC leachate) / (AMP1)	Log2 Fold Change: (HDPE leachate) / (AMP1)	P-value: (PVC leachate) / (AMP1)	P-value: (HDPE leachate) / (AMP1)	Adj. P-value: (PVC leachate) / (AMP1)	Adj. P-value: (HDPE leachate) / (AMP1)
175.085	0.09	85541.2	188.78	190.155	196.484	350.545	334.069	211.542	0.961	0.968	-0.06	-0.05	0.73781	0.472603	0.779356	0.676203
116.132	0.092	36891.4	105.279	106.046	107.293	347.707	5.04952	26.378	0.981	0.988	-0.03	-0.02	0.555469	0.958003	0.600473	1
103.1	0.092	197660	164.444	165.642	167.59	356.72	5.04952	26.378	0.981	0.988	-0.03	-0.02	0.519883	0.970935	0.564805	1
189.1	0.092	85979.9	254.225	256.078	264.6	347.259	62.3454	93.7134	0.961	0.968	-0.06	-0.05	0.957785	0.746114	0.975345	0.941861
129.115	0.092	90460.9	325.393	327.764	331.617	344.499	5.04952	159.756	0.981	0.988	-0.03	-0.02	0.812926	0.80656	0.84906	0.987552
145.11	0.092	84846.4	158.619	159.775	161.653	352.042	243.173	298.866	0.981	0.988	-0.03	-0.02	0.93231	0.962269	0.953544	1
126.116	0.093	39498.7	171.724	172.975	175.009	341.314	5.04952	26.378	0.981	0.988	-0.03	-0.02	0.571515	0.951584	0.61623	1
147.126	0.093	74938.9	163.716	164.909	166.848	350.643	5.04952	26.378	0.981	0.988	-0.03	-0.02	0.546477	0.961444	0.59173	1
148.085	0.093	64011.1	179.623	180.932	183.059	347.915	5.04952	26.378	0.981	0.988	-0.03	-0.02	0.554877	0.958233	0.59995	1
105.079	0.093	306421	171.074	172.321	174.346	357.973	5.04952	26.378	0.981	0.988	-0.03	-0.02	0.510997	0.973867	0.555885	1
130.111	0.093	139164	167.558	168.779	170.763	355.029	5.04952	26.378	0.981	0.988	-0.03	-0.02	0.529115	0.96776	0.574162	1
133.11	0.093	171868	168.816	170.046	172.045	356.036	5.04952	26.378	0.981	0.988	-0.03	-0.02	0.523902	0.969569	0.568865	1
131.095	0.093	143029	171.065	172.311	174.337	355.066	76.5319	153.72	0.981	0.988	-0.03	-0.02	0.74655	0.959088	0.78728	1
129.079	0.093	246548	372.079	374.791	384.957	353.654	19.3446	170.391	0.967	0.974	-0.05	-0.04	0.92354	0.719731	0.946054	0.920429
157.11	0.093	119799	345.829	348.349	352.444	347.564	133.22	188.485	0.981	0.988	-0.03	-0.02	0.84768	0.96482	0.880682	1
103.064	0.093	186441	166.615	167.829	169.802	356.439	160.254	255.003	0.981	0.988	-0.03	-0.02	0.844222	0.957201	0.877664	1
133.074	0.093	211363	172.673	173.932	178.65	356.789	343.378	267.707	0.967	0.974	-0.05	-0.04	0.903443	0.640943	0.929473	0.850106
149.105	0.094	84538.2	181.147	182.468	184.612	350.829	5.04952	26.378	0.981	0.988	-0.03	-0.02	0.545857	0.961677	0.591223	1
170.106	0.094	68678.9	191.947	193.345	195.618	347.964	5.04952	26.378	0.981	0.988	-0.03	-0.02	0.554736	0.958287	0.599856	1
132.09	0.094	105966	179.44	180.747	182.872	352.828	5.04952	26.378	0.981	0.988	-0.03	-0.02	0.538636	0.964351	0.583866	1
135.09	0.094	145249	181.634	182.958	185.108	354.819	5.04952	26.378	0.981	0.988	-0.03	-0.02	0.530122	0.967406	0.57517	1
118.111	0.094	43109.1	174.739	176.012	178.081	342.556	5.04952	26.378	0.981	0.988	-0.03	-0.02	0.568667	0.952748	0.613348	1
184.121	0.094	43094.3	186.98	188.342	190.556	341.35	5.04952	34.6708	0.981	0.988	-0.03	-0.02	0.598248	0.938469	0.643152	1
175.121	0.094	65999.2	182.343	183.672	185.831	348.104	5.04952	37.1819	0.981	0.988	-0.03	-0.02	0.585755	0.943701	0.630575	1
155.095	0.094	129014	372.021	374.732	384.897	347.578	5.65065	130.33	0.967	0.974	-0.05	-0.04	0.884269	0.720278	0.912978	0.920917
142.074	0.094	105320	179.824	181.134	183.263	352.765	122.761	211.046	0.981	0.988	-0.03	-0.02	0.835132	0.954358	0.869516	1
163.121	0.095	51081.5	182.413	183.742	185.902	344.61	5.04952	26.378	0.981	0.988	-0.03	-0.02	0.563705	0.954752	0.608517	1
130.147	0.095	28504.9	134.589	135.57	137.163	339.746	5.04952	26.378	0.981	0.988	-0.03	-0.02	0.574968	0.950157	0.619743	1
172.085	0.095	92448.8	194.176	195.591	197.891	351.016	5.04952	26.378	0.981	0.988	-0.03	-0.02	0.545221	0.961916	0.590595	1
116.095	0.095	153516	133.076	134.046	135.622	356.561	5.04952	29.8485	0.981	0.988	-0.03	-0.02	0.529608	0.967104	0.574669	1
165.1	0.095	42815.2	200.526	201.987	204.361	339.905	31.8689	39.5233	0.981	0.988	-0.03	-0.02	0.62382	0.98142	0.668671	1
161.105	0.095	104719	190.697	192.087	194.345	352.258	5.04952	46.1635	0.981	0.988	-0.03	-0.02	0.591069	0.940323	0.635864	1
156.09	0.095	93831.8	194.717	196.136	198.442	351.128	11.3672	77.738	0.981	0.988	-0.03	-0.02	0.659825	0.929221	0.704275	1
126.08	0.095	60974.1	131.224	132.18	133.734	350.787	5.04952	103.335	0.981	0.988	-0.03	-0.02	0.702446	0.878939	0.74526	1
143.095	0.095	176072	358.462	361.074	370.868	351.302	39.5174	128.245	0.967	0.974	-0.05	-0.04	0.905904	0.787627	0.931465	0.97397
159.126	0.095	42392.8	141.615	142.647	144.323	345.6	5.04952	141.094	0.981	0.988	-0.03	-0.02	0.783848	0.826906	0.822787	1
171.09	0.095	136484	411.178	414.174	425.409	347.017	177.057	142.515	0.967	0.974	-0.05	-0.04	0.863553	0.974561	0.894915	1
187.085	0.095	100715	414.948	417.972	429.31	342.274	54.4005	161.414	0.967	0.974	-0.05	-0.04	0.984601	0.708743	0.995483	0.911043
127.063	0.095	211431	381.886	384.669	395.104	352.324	197.724	177.669	0.967	0.974	-0.05	-0.04	0.937749	0.916791	0.958137	1
157.074	0.095	151233	434.602	437.769	449.643	347.621	39.8452	178.7	0.967	0.974	-0.05	-0.04	0.983371	0.674431	0.994511	0.881948
163.085	0.095	125733	202.319	203.794	209.322	353.205	9.07467	181.71	0.967	0.974	-0.05	-0.04	0.958043	0.637187	0.975442	0.846371
117.079	0.095	186169	170.586	171.83	173.849	356.336	5.04952	202.148	0.981	0.988	-0.03	-0.02	0.77493	0.832581	0.814772	1
161.069	0.095	97645.3	198.037	199.48	204.891	351.337	29.8302	239.571	0.967	0.974	-0.05	-0.04	0.999883	0.572617	1	0.783643
149.069	0.095	143582	185.51	186.862	191.931	354.632	236.503	286.071	0.967	0.974	-0.05	-0.04	0.915498	0.578148	0.939244	0.789268
115.1	0.095	93267.7	143.847	144.895	146.598	353.505	5.04952	286.318	0.981	0.988	-0.03	-0.02	0.89555	0.742876	0.922954	0.939382
132.126	0.096	32294.1	118.883	119.749	121.157	344.139	5.04952	25.8619	0.981	0.988	-0.03	-0.02	0.563126	0.95509	0.607922	1
100.064	0.096	50221.9	131.874	132.835	134.396	348.702	5.04952	26.378	0.981	0.988	-0.03	-0.02	0.552577	0.959122	0.597811	1
102.08	0.096	32110.9	118.982	119.849	121.258	344.036	5.04952	26.378	0.981	0.988	-0.03	-0.02	0.565127	0.954181	0.609875	1
191.116	0.096	48957.3	209.55	211.077	213.558	341.597	5.04952	26.378	0.981	0.988	-0.03	-0.02	0.570874	0.951847	0.615569	1
200.116	0.096	58453.2	204.666	206.158	208.581	344.909	5.04952	26.378	0.981	0.988	-0.03	-0.02	0.562954	0.955052	0.607766	1
119.095	0.096	191309	149.663	150.753	152.525	356.947	5.04952	26.378	0.981	0.988	-0.03	-0.02	0.518444	0.971419	0.563424	1
146.069	0.096	73975.7	214.441	216.004	218.543	347.511	5.04952	26.378	0.981	0.988	-0.03	-0.02	0.556023	0.957787	0.600964	1
186.101	0.096	71153.3	209.878	211.408	213.893	347.29	5.04952	26.378	0.981	0.988	-0.03	-0.02	0.556642	0.957546	0.601419	1
140.095	0.096	37451	128.21	129.144	130.662	345.243	5.04952	47.4695	0.981	0.988	-0.03	-0.02	0.62171	0.925723	0.66657	1
116.059	0.096	44554.6	153.586	154.705	156.523	345.141	5.04952	59.926	0.981	0.988	-0.03	-0.02	0.650855	0.909762	0.69537	1
112.064	0.096	68745.5	162.905	164.092	166.021	349.827	5.04952	93.8404	0.981	0.988	-0.03	-0.02	0.693109	0.884663	0.736619	1
185.105	0.096	91889.6	395.472	398.354	409.16	341.498	6.47847	136.68	0.967	0.974	-0.05	-0.04	0.910302	0.701191	0.935208	0.903686
141.079	0.096	143597	331.38	333.795	342.849	350.1	157.162	144.275	0.967	0.974	-0.05	-0.04	0.880782	0.946007	0.909976	1
147.09	0.096	149112	197.378	198.817	201.154	354.489	110.119	151.832	0.981	0.988	-0.03	-0.02	0.755817	0.975369	0.796221	1
127.1	0.096	116046	276.105	278.118	281.387	349.785	5.04952	169.584	0.981	0.988	-0.03	-0.02	0.796436	0.818144	0.834109	0.994833
117.116	0.096	81736.6	129.722	130.668	132.203	353.304	135.327	174.802	0.981	0.988	-0.03	-0.02	0.795473	0.975453	0.833336	1
143.058	0.096	151349	413.347	416.359	427.653	348.242	204.756	223.205	0.967	0.974	-0.05	-0.04	0.968376	0.902696	0.983462	1
112.1	0.096	58486.3	111.135	111.945	113.261	351.905	5.04952	235.231	0.981	0.988	-0.03	-0.02	0.854197	0.776135	0.886707	0.965208
193.095	0.096	44982.5	204.873	206.366	211.964	340.445	5.46672	263.612	0.967	0.974	-0.05	-0.04	0.999469	0.494286	1	0.701314
119.058	0.096	198614	197.572	199.012	201.351	355.979	271.211	330.369	0.981	0.988	-0.03	-0.02	0.935383	0.958009	0.955983	1
101.084	0.096	68502.9	120.354	121.231	122.656	352.544	5.04952	344.494	0.981	0.988	-0.03	-0.02	0.967007	0.669718	0.982342	0.877833
113.084	0.096	96204	119.922	120.796	122.216	354.837	5.04952	353.25	0.981	0.988	-0.03	-0.02	0.964931	0.673047	0.980872	0.880903
176.08	0.097	50626.2	231.796	233.486	236.23	340.344	5.04952	26.378	0.981	0.988	-0.03	-0.02	0.573668	0.950696	0.618372	1
188.08	0.097	56268.1	217.096	218.679	221.249	343.384	5.04952	26.378	0.981	0.988	-0.03	-0.02	0.566707	0.953544	0.611432	1
202.095	0.097	60476.1	224.927	226.566	229.23	343.976	5.04952	26.378	0.981	0.988	-0.03	-0.02	0.565272	0.954123	0.609999	1
191.079	0.097	56272.5	202.448	203.924	206.321	344.496	5.04952	26.378	0.981	0.988	-0.03	-0.02	0.563989	0.954638	0.608795	1
177.1	0.097	89223.5	214.59	216.154	218.695	349.671	5.04952	26.645	0.981	0.988	-0.03	-0.02	0.550443	0.959892	0.595619	1
114.08	0.097	159047	137.205	138.205	139.83	356.58	5.04952	41.6974	0.981	0.988	-0.03	-0.02	0.556059	0.955761	0.600964	1
179.079	0.097	67545.6	226.809	228.461	231.147	345.525	5.04952	52.6657	0.981	0.988	-0.03	-0.02	0.633162	0.919512	0.677941	1
205.095	0.097	61556.1	220.528	222.136	224.747	344.561	5.04952	98.8145	0.981	0.988	-0.03	-0.02	0.726391	0.864702	0.76839	1
187.121	0.097	44057.5	171.18	172.427	174.454	343.269	5.04952	131.738	0.981	0.988	-0.03	-0.02	0.781749	0.828412	0.820971	1
115.064	0.097	116845	227.067	228.722	231.41	351.714	166.065	275.19	0.981	0.988	-0.03	-0.02	0.907984	0.941143	0.933142	1
145.074	0.097	172697	343.844	346.349	350.421	351.501	5.04952	294.198	0.981	0.988	-0.03	-0.02	0.91843	0.722156	0.941731	0.922464
216.111	0.098	50055.8	227.954	229.615	232.314	340.447	5.04952	26.378	0.981	0.988	-0.03	-0.02	0.573442	0.950789	0.618188	1
177.064	0.098	62982.2	247.643	249.447	252.38	343.071	5.04952	197.214	0.981	0.988	-0.03	-0.02	0.862619	0.76914	0.89403	0.960086
173.105	0.099	111089	368.714	371.401	375.766	345.692	38.4099	75.7277	0.981	0.988	-0.03	-0.02	0.688261	0.96261	0.731782	1
147.053	0.099	56731.9	251.755	253.59	260.469	340.935	5.04952	108.205	0.967	0.974	-0.05	-0.04	0.940845	0.633538	0.960417	0.843188
158.069	0.101	70816.6	208.579	210.099	212.569	347.309	5.04952	26.378	0.981	0.988	-0.03	-0.02	0.556589	0.957566	0.601419	1
190.095	0.101	129484	201.154	202.62	205.001	344.207	401.661	362.821	0.981	0.988	-0.03	-0.02	0.998111	0.98902	1	1
153.96	0.178	228177	455.481	458.8	474.069	351.479	313.23	330.747	0.961	0.968	-0.06	-0.05	0.999899	0.923081	1	1
130.074	0.263	391149	171.851	173.103	178.864	358.259	33.4382	353.4	0.961	0.968	-0.06	-0.05	0.988401	0.558793	0.997873	0.77032
144.054	0.266	64609.2	272.038	524.845	655.499	332.599	312.267	145.293	0.415	0.801	-1.27	-0.32	0.850183	0.999011	0.882912	1
126.116	0.274	100284	175.839	177.121	183.015	352.56	27.8834	31.8821	0.961	0.968	-0.06	-0.05	0.696707	0.925856	0.739841	1
116.132	0.274	149567	160.157	161.324	166.693	355.633	27.8834	31.8821	0.961	0.968	-0.06	-0.05	0.6718	0.93542	0.715718	1
132.126	0.274	147712	164.015	165.211	170.709	355.454	27.8834	31.8821	0.961	0.968	-0.06	-0.05	0.673519	0.93478	0.717273	1
189.1	0.274	165953	400.527	400.991	446.336	348.958	68.8932	110.2	0.897	0.898	-0.16	-0.15	0.96844	0.355373	0.983482	0.539586
101.084	0.274	194088	165.442	166.648	185.493	356.627	372.737	139.139	0.892	0.898	-0.17	-0.15	0.163985	0.0620584	0.187869	0.121563
105.079	0.274	547528	171.424	172.673	180.297	359.103	47.5781	249.477	0.951	0.958	-0.07	-0.06	0.922667	0.743778	0.945246	0.940041
114.08	0.274	461226	171.739	172.991	192.553	358.829	159.554	319.955	0.892	0.898	-0.17	-0.15	0.969119	0.499023	0.983845	0.706277
118.111	0.275	132641	170.215	171.456	177.162	354.671	27.8834	31.8821	0.961	0.968	-0.06	-0.05	0.680546	0.932131	0.724168	1
133.11	0.275	277675	184.177	185.519	191.693	357.492	27.8834	77.4237	0.961	0.968	-0.06	-0.05	0.798309	0.839928	0.835737	1
129.115	0.275	282819	345.549	348.067	387.427	354.949	165.232	113.988	0.892	0.898	-0.17	-0.15	0.622433	0.187095	0.667313	0.315668
127.1	0.275	315780	346.352	348.876	388.328	355.515	175.436	124.325	0.892	0.898	-0.17	-0.15	0.584711	0.172074	0.629543	0.293895
130.111	0.275	398731	174.709	175.983	181.839	358.526	27.8834	127.643	0.961	0.968	-0.06	-0.05	0.831456	0.809503	0.866256	0.989903
129.079	0.275	547017	378.152	378.59	1832.59	353.861	208.502	129.565	0.206	0.207	-2.28	-2.28	0.330005	0.0170733	0.368221	0.0397864
145.11	0.275	235850	351.918	354.483	394.568	353.73	259.771	136.352	0.892	0.898	-0.17	-0.15	0.327439	0.100717	0.365614	0.185196
103.064	0.275	422704	175.194	176.47	196.426	358.635	253.872	196.487	0.892	0.898	-0.17	-0.15	0.430257	0.120706	0.473217	0.216927
103.1	0.275	411609	174.81	176.084	181.944	358.588	27.8834	222.181	0.961	0.968	-0.06	-0.05	0.90308	0.742451	0.929206	0.939165
156.09	0.275	185260	185.597	185.812	236.976	348.45	178.819	224.848	0.783	0.784	-0.35	-0.35	0.783295	0.100267	0.822284	0.184507
102.08	0.275	97502	179.984	181.295	189.299	352.147	27.8834	251.873	0.951	0.958	-0.07	-0.06	0.991443	0.603046	0.999718	0.814208
152.095	0.275	90666.3	364.05	366.703	378.906	340.157	383.927	334.644	0.961	0.968	-0.06	-0.05	0.949563	0.916268	0.968205	1
132.09	0.276	255895	189.813	191.196	197.559	357.132	27.8834	31.999	0.961	0.968	-0.06	-0.05	0.672767	0.930955	0.716576	1
147.126	0.276	122148	189.386	190.766	197.115	353.468	27.8834	32.0287	0.961	0.968	-0.06	-0.05	0.710269	0.915083	0.75284	1
163.121	0.276	88996.2	189.858	191.242	197.606	350.87	27.8834	92.8509	0.961	0.968	-0.06	-0.05	0.888628	0.767301	0.916839	0.958975
175.121	0.276	111519	191.993	193.393	246.644	351.269	103.876	94.6485	0.778	0.784	-0.36	-0.35	0.999825	0.459561	1	0.661546
155.095	0.276	225970	381.044	383.821	427.224	352.86	166.741	96.1468	0.892	0.898	-0.17	-0.15	0.718256	0.251063	0.76069	0.405174
143.095	0.276	392932	374.237	376.965	419.593	356.171	155.288	96.4567	0.892	0.898	-0.17	-0.15	0.778255	0.266916	0.817805	0.426425
147.09	0.276	320845	191.267	192.66	214.447	357.8	154.078	114.27	0.892	0.898	-0.17	-0.15	0.727779	0.225785	0.769697	0.370193
127.063	0.276	415152	384.738	388.283	6359.32	305.896	211.88	129.251	0.06	0.061	-4.05	-4.03	0.289834	0.00490273	0.325177	0.0135736
148.085	0.276	152992	188.4	189.773	196.089	354.906	27.8834	159.078	0.961	0.968	-0.06	-0.05	0.914686	0.734539	0.938584	0.932021
119.058	0.276	516979	189.543	190.924	212.515	358.856	337.981	171.5	0.892	0.898	-0.17	-0.15	0.438698	0.158393	0.481881	0.274066
131.095	0.276	370437	354.594	357.178	397.568	356.149	132.044	276.451	0.892	0.898	-0.17	-0.15	0.807523	0.297555	0.844209	0.466357
179.116	0.276	82083.1	188.528	189.902	196.221	340.351	395.61	324.238	0.961	0.968	-0.06	-0.05	0.988812	0.986524	0.998057	1
177.137	0.276	49496.6	177.023	178.313	184.247	343.966	386.848	329.889	0.961	0.968	-0.06	-0.05	0.991012	0.971907	0.999419	1
139.1	0.276	126620	182.313	183.642	189.753	353.095	401.69	371.763	0.961	0.968	-0.06	-0.05	0.986376	0.963008	0.996734	1
130.147	0.277	141261	130.217	131.166	135.531	356.311	27.8834	31.8821	0.961	0.968	-0.06	-0.05	0.664883	0.93797	0.709266	1
135.09	0.277	257725	192.964	194.37	200.838	357.101	27.8834	40.5756	0.961	0.968	-0.06	-0.05	0.735448	0.888711	0.777083	1
184.121	0.277	85041.4	189.677	191.06	199.495	350.441	27.8834	50.3109	0.951	0.958	-0.07	-0.06	0.86778	0.782376	0.898625	0.969692
170.106	0.277	119967	192.714	194.118	200.578	353.218	27.8834	81.0501	0.961	0.968	-0.06	-0.05	0.855844	0.797312	0.888126	0.981204
172.085	0.277	137916	203.893	205.379	214.446	353.792	27.8834	84.0834	0.951	0.958	-0.07	-0.06	0.896928	0.742359	0.924031	0.939165
186.101	0.277	128319	201.624	203.093	212.06	353.375	27.8834	84.4611	0.951	0.958	-0.07	-0.06	0.901199	0.73789	0.927657	0.935098
158.069	0.277	134585	205.972	207.473	216.633	353.558	27.8834	93.0403	0.951	0.958	-0.07	-0.06	0.908519	0.729026	0.93355	0.928257
141.079	0.277	327609	388.901	391.736	436.034	355.106	68.2834	99.4287	0.892	0.898	-0.17	-0.15	0.853143	0.266197	0.885737	0.425398
157.11	0.277	255418	372.993	375.711	418.197	353.873	224.658	114.489	0.892	0.898	-0.17	-0.15	0.432804	0.130018	0.475783	0.231453
142.074	0.277	188761	198.32	199.765	222.355	355.725	253.811	115.681	0.892	0.898	-0.17	-0.15	0.578352	0.207017	0.623148	0.343955
157.074	0.277	311584	406.66	409.624	455.945	354.573	223.689	122.073	0.892	0.898	-0.17	-0.15	0.445477	0.133482	0.488916	0.236805
228.111	0.277	50132.4	254.692	216.118	237.213	296.48	309.748	123.235	1.074	0.911	0.1	-0.13	0.873915	0.884382	0.903959	1
163.085	0.277	238756	201.687	203.157	226.131	356.662	29.9308	123.285	0.892	0.898	-0.17	-0.15	0.562268	0.0966321	0.607114	0.178601
117.116	0.277	176861	153.452	154.57	161.394	356.557	222.563	123.651	0.951	0.958	-0.07	-0.06	0.677521	0.253125	0.721225	0.40797
171.09	0.277	257186	391.249	394.1	438.666	353.6	228.24	132.927	0.892	0.898	-0.17	-0.15	0.71502	0.293304	0.757588	0.461153
161.069	0.277	217428	383.103	385.895	429.532	352.522	67.7235	138.214	0.892	0.898	-0.17	-0.15	0.601271	0.143569	0.646246	0.251847
149.105	0.277	140769	195.109	196.531	203.072	354.208	27.8834	169.101	0.961	0.968	-0.06	-0.05	0.928183	0.719434	0.950109	0.92029
133.074	0.277	477513	187.155	188.519	209.837	358.739	390.398	175.851	0.892	0.898	-0.17	-0.15	0.17486	0.0686562	0.199937	0.132779
112.1	0.277	157675	145.824	146.887	153.372	356.297	295.499	176.958	0.951	0.958	-0.07	-0.06	0.430816	0.160596	0.473784	0.2771
216.111	0.278	77140.1	205.529	207.027	216.167	348.534	27.8834	31.1529	0.951	0.958	-0.07	-0.06	0.776737	0.87161	0.816489	1
202.095	0.278	93549.6	204.322	205.811	214.897	350.646	27.8834	68.2786	0.951	0.958	-0.07	-0.06	0.902086	0.740022	0.928355	0.937052
170.069	0.278	61457	461.642	231.283	277.714	311.382	302.565	91.3913	1.662	0.833	0.73	-0.26	0.619638	0.69054	0.66454	0.895305
159.126	0.278	124067	314.115	316.404	330.373	349.114	104.12	94.6931	0.951	0.958	-0.07	-0.06	0.878223	0.351206	0.90779	0.534065
177.1	0.278	136759	206.94	208.448	217.65	353.636	29.546	95.3621	0.951	0.958	-0.07	-0.06	0.999751	0.493152	1	0.700017
176.08	0.278	89853.9	209.432	210.959	220.272	349.998	27.8834	97.7443	0.951	0.958	-0.07	-0.06	0.937412	0.695016	0.957836	0.898959
200.116	0.278	97298	211.387	212.927	222.328	350.697	27.8834	103.969	0.951	0.958	-0.07	-0.06	0.938582	0.692834	0.958547	0.897406
161.105	0.278	182833	199.142	200.593	209.449	355.55	59.3111	110.852	0.951	0.958	-0.07	-0.06	0.925829	0.758117	0.948049	0.951447
185.105	0.278	162066	388.834	391.667	435.958	349.697	206.583	113.502	0.892	0.898	-0.17	-0.15	0.550295	0.18995	0.595487	0.319879
187.085	0.278	183178	417.199	420.24	467.761	350.233	179.691	122.652	0.892	0.898	-0.17	-0.15	0.620084	0.216347	0.664955	0.356923
116.095	0.278	439780	149.209	150.297	156.932	358.982	111.605	123.127	0.951	0.958	-0.07	-0.06	0.991526	0.494987	0.999756	0.701995
117.079	0.278	436610	174.259	175.529	183.278	358.706	247.722	123.9	0.951	0.958	-0.07	-0.06	0.785557	0.321735	0.824503	0.497173
116.059	0.278	63578.7	167.42	168.64	176.085	348.67	27.8834	126.751	0.951	0.958	-0.07	-0.06	0.948604	0.336993	0.967493	0.516301
143.058	0.278	255547	404.762	407.712	453.817	353.318	239.139	130.251	0.892	0.898	-0.17	-0.15	0.393108	0.122455	0.43479	0.219661
175.085	0.278	213491	396.517	399.407	444.572	352.096	235.348	130.883	0.892	0.898	-0.17	-0.15	0.393163	0.126221	0.434829	0.22549
115.1	0.278	205693	152.05	153.158	159.92	357.144	296.376	138.907	0.951	0.958	-0.07	-0.06	0.473418	0.175808	0.517767	0.299352
147.053	0.278	123544	220.024	220.279	2846.62	271.577	64.379	140.64	0.077	0.077	-3.69	-3.69	0.516723	0.0107114	0.561756	0.0265622
179.079	0.278	106151	212.826	214.377	223.841	351.44	87.9899	143.918	0.951	0.958	-0.07	-0.06	0.997622	0.565585	1	0.77684
113.084	0.278	275178	152.1	153.208	159.972	357.999	378.869	145.296	0.951	0.958	-0.07	-0.06	0.263932	0.113243	0.297392	0.205258
149.069	0.278	282777	200.413	201.874	224.702	357.284	391.496	161.538	0.892	0.898	-0.17	-0.15	0.148379	0.0630281	0.170562	0.123172
126.08	0.278	122213	153.461	154.58	161.404	354.796	113.794	165.581	0.951	0.958	-0.07	-0.06	0.938758	0.424558	0.958683	0.621952
112.064	0.278	203036	326.638	329.019	343.545	353.207	130.71	168.986	0.951	0.958	-0.07	-0.06	0.873295	0.365572	0.903453	0.551598
100.064	0.278	112011	167.231	168.45	174.056	353.727	27.8834	220.99	0.961	0.968	-0.06	-0.05	0.962096	0.673984	0.978515	0.881656
191.079	0.279	86083.8	209.956	211.486	220.823	349.522	27.8834	31.1529	0.951	0.958	-0.07	-0.06	0.770913	0.874923	0.810971	1
140.095	0.279	130626	352.095	354.661	370.319	348.398	40.1459	40.8124	0.951	0.958	-0.07	-0.06	0.90696	0.759903	0.932219	0.952944
188.08	0.279	85848.7	212.954	214.506	223.976	349.339	27.8834	62.779	0.951	0.958	-0.07	-0.06	0.902522	0.74096	0.928718	0.937812
191.116	0.279	84476	200.819	202.282	211.213	349.794	27.8834	78.9852	0.951	0.958	-0.07	-0.06	0.933443	0.697653	0.954483	0.901007
119.095	0.279	542071	161.528	162.705	181.104	358.806	51.9041	131.036	0.892	0.898	-0.17	-0.15	0.83058	0.709479	0.865465	0.91164
193.095	0.279	76089.4	226.519	228.169	253.971	347.172	213.944	147.214	0.892	0.898	-0.17	-0.15	0.307866	0.0929377	0.344642	0.172779
146.069	0.279	117746	230.158	231.836	242.071	351.663	27.8834	156.913	0.951	0.958	-0.07	-0.06	0.966416	0.649126	0.981831	0.858179
165.1	0.279	72029.3	200.905	202.369	258.093	347.581	36.6924	199.762	0.778	0.784	-0.36	-0.35	0.798901	0.190747	0.836258	0.321001
205.095	0.28	80656.9	228.817	230.484	256.548	345.336	27.91	86.3627	0.892	0.898	-0.17	-0.15	0.999991	0.351071	1	0.533985
115.064	0.281	262326	181.695	183.019	203.715	357.357	311.012	131.654	0.892	0.898	-0.17	-0.15	0.342298	0.111338	0.381248	0.202267
177.064	0.281	88488	237.259	237.534	264.395	348.451	27.8834	140.635	0.897	0.898	-0.16	-0.15	0.872312	0.254525	0.902688	0.409898
145.074	0.281	365240	376.174	378.915	395.644	355.819	299.356	148.219	0.951	0.958	-0.07	-0.06	0.418248	0.158431	0.46083	0.274111
187.121	0.282	127697	388.308	391.138	408.406	346.895	37.5967	88.1437	0.951	0.958	-0.07	-0.06	0.940558	0.337548	0.960212	0.517045
173.105	0.282	244090	375.504	378.24	394.939	353.523	55.1797	95.9989	0.951	0.958	-0.07	-0.06	0.908219	0.312308	0.933284	0.485228
141.96	0.321	52581.6	239.092	240.834	251.467	327.321	378.108	332.462	0.951	0.958	-0.07	-0.06	0.738605	0.703943	0.780085	0.90613
281.903	0.325	60235.9	254.659	256.515	267.84	330.426	29.9548	357.281	0.951	0.958	-0.07	-0.06	0.876095	0.382358	0.905843	0.571891
147.97	0.33	104187	229.202	230.872	241.065	349.694	388.757	260.887	0.951	0.958	-0.07	-0.06	0.689393	0.581897	0.73288	0.793071
130.074	0.332	62362.4	223.889	225.521	235.477	344.1	29.9548	358.67	0.951	0.958	-0.07	-0.06	0.875025	0.351203	0.90482	0.534065
185.949	0.335	125335	222.601	224.223	234.123	327.188	29.9548	374.147	0.951	0.958	-0.07	-0.06	0.81979	0.361461	0.855505	0.54678
117.079	0.336	81247	126.395	127.316	141.713	345.083	222.205	335.223	0.892	0.898	-0.17	-0.15	0.207387	0.0654911	0.235673	0.127389
158.962	0.344	1.71924e+06	309.802	312.06	347.348	359.718	30.7738	385.42	0.892	0.898	-0.17	-0.15	0.965687	0.449271	0.981359	0.649925
128.095	0.369	421724	153.718	154.838	348.933	356.326	409.372	375.266	0.441	0.444	-1.18	-1.17	0.655358	0.625573	0.699844	0.835873
176.116	0.374	156982	167.738	168.96	215.485	346.543	404.315	367.991	0.778	0.784	-0.36	-0.35	0.878377	0.876719	0.907907	1
185.949	0.38	69109.7	121.433	122.318	136.15	352.543	26.0257	180.545	0.892	0.898	-0.17	-0.15	0.997515	0.532026	1	0.741793
142.111	0.383	224762	144.05	145.099	185.054	353.493	407.543	377.579	0.778	0.784	-0.36	-0.35	0.897934	0.830629	0.924767	1
215.116	0.389	56312.8	184.739	183.314	799.872	329.425	360.417	286.07	0.231	0.229	-2.11	-2.13	0.577661	0.393524	0.622495	0.585361
110.013	0.389	116722	146.27	146.44	186.763	41.5163	403.072	304.593	0.783	0.784	-0.35	-0.35	0.293556	0.530715	0.32922	0.740494
118.074	0.389	252560	161.17	161.356	205.787	349.836	407.557	353.474	0.783	0.784	-0.35	-0.35	0.813172	0.72586	0.849236	0.925532
217.131	0.4	45360.1	186.099	862.88	1017.95	329.005	318.282	269.724	0.183	0.848	-2.45	-0.24	0.272033	0.928395	0.306132	1
144.163	0.404	67704.7	183.391	183.603	234.16	346.397	383.292	358.759	0.783	0.784	-0.35	-0.35	0.946114	0.770558	0.965309	0.960884
201.137	0.405	50780.3	177.908	184.392	649.302	335.617	326.887	299.062	0.274	0.284	-1.87	-1.82	0.44087	0.667667	0.484146	0.875661
113.121	0.417	51102.6	129.03	129.179	164.749	346.719	394.114	361.984	0.783	0.784	-0.35	-0.35	0.949765	0.81203	0.968316	0.991721
199.965	0.423	532199	380.394	380.835	717.683	356.684	397.362	273.277	0.53	0.531	-0.92	-0.91	0.579236	0.329577	0.624041	0.506825
111.105	0.429	37044	155.734	157.973	396.273	330.386	368.967	326.298	0.393	0.399	-1.35	-1.33	0.63314	0.54278	0.677941	0.753715
222.981	0.452	518737	389.547	389.999	741.056	356.525	399.183	238.293	0.526	0.526	-0.93	-0.93	0.495016	0.276243	0.539741	0.438959
215.96	0.493	56916.3	192.094	192.316	373.564	33.4254	29.4638	207.778	0.514	0.515	-0.96	-0.96	0.0243313	0.0094393	0.0290223	0.0237979
156.967	0.512	102647	188.552	188.77	406.553	35.93	383.784	214.167	0.464	0.464	-1.11	-1.11	0.0399673	0.0695188	0.0472546	0.134213
143.975	0.526	63063.8	190.031	190.252	409.744	303.846	28.5873	243.841	0.464	0.464	-1.11	-1.11	0.124094	0.0126779	0.143297	0.0307761
138.981	0.526	66309.3	177.836	178.042	383.448	36.0147	389.549	252.946	0.464	0.464	-1.11	-1.11	0.0625698	0.125057	0.0733539	0.223609
182.106	0.527	92317.8	531.21	417.36	906.649	331.955	372.091	118.217	0.586	0.46	-0.77	-1.12	0.961673	0.849914	0.978265	1
112.957	0.532	521007	180.879	181.089	421.256	35.5136	408.727	221.058	0.429	0.43	-1.22	-1.22	0.0626498	0.125432	0.07344	0.22421
171.97	0.534	301946	219.704	219.959	511.676	35.8617	28.6376	231.706	0.429	0.43	-1.22	-1.22	0.0161073	0.00614078	0.0193165	0.0163976
148.954	0.544	47628.6	175.438	175.642	408.584	32.819	28.6376	231.538	0.429	0.43	-1.22	-1.22	0.00898721	0.00283431	0.010861	0.00853133
163.084	0.563	183032	214.851	209.509	3831.83	116.469	181.652	311.681	0.056	0.055	-4.16	-4.19	0.0305346	0.000327657	0.036264	0.00140759
227.968	0.566	136661	272.059	274.566	656.448	349.997	392.658	243.21	0.414	0.418	-1.27	-1.26	0.340097	0.207448	0.378929	0.344569
161.069	0.568	138809	362.706	353.688	6207.14	118.727	188.525	253.57	0.058	0.057	-4.1	-4.13	0.123123	0.00204865	0.142199	0.00650192
158.962	0.569	968110	424.493	417.817	838.939	40.7539	39.6808	382.055	0.506	0.498	-0.98	-1.01	0.0839782	0.0327737	0.0978894	0.0699083
165.1	0.57	41313.2	158.855	156.357	370.087	36.8162	65.8251	335.877	0.429	0.422	-1.22	-1.24	0.0150118	0.00592366	0.0180201	0.0159201
116.095	0.57	663030	173.19	170.467	585.835	86.9587	119.367	382.553	0.296	0.291	-1.76	-1.78	0.0945915	0.0199128	0.109973	0.0455112
149.069	0.571	161552	188.819	184.125	52003.8	130.718	259.519	85.69	0.004	0.004	-8.11	-8.14	0.0775717	0.00113153	0.0905641	0.00392705
145.11	0.571	172054	279.585	272.633	8010.9	132.328	186.301	241.172	0.035	0.034	-4.84	-4.88	0.0300846	0.00062285	0.0357392	0.00238343
175.121	0.571	76615.2	163.9	161.322	444.944	51.9669	99.4914	348.126	0.368	0.363	-1.44	-1.46	0.0181649	0.0068073	0.0217476	0.0179489
157.074	0.572	167434	302.832	295.303	4510.85	119.075	170.801	291.292	0.067	0.065	-3.9	-3.93	0.0191983	0.000450281	0.0229675	0.00182029
173.117	0.572	39678.2	140.047	141.337	283.793	34.3857	385.854	335.749	0.493	0.498	-1.02	-1.01	0.197256	0.47347	0.224665	0.677139
171.101	0.572	61606.8	154.665	156.09	313.415	347.334	392.313	337.001	0.493	0.498	-1.02	-1.01	0.811443	0.643831	0.847946	0.852852
172.158	0.572	27017.1	134.884	136.127	273.331	34.3857	372.768	337.265	0.493	0.498	-1.02	-1.01	0.172333	0.405867	0.197097	0.599828
142.147	0.572	28365.5	130.408	131.61	264.261	332.515	378.471	337.286	0.493	0.498	-1.02	-1.01	0.710369	0.559168	0.752911	0.770675
124.1	0.572	62106.9	277.446	273.082	548.325	34.4119	380.111	337.445	0.506	0.498	-0.98	-1.01	0.201834	0.436724	0.22968	0.635919
216.147	0.572	51609.4	137.702	138.971	279.041	344.951	392.011	339.902	0.493	0.498	-1.02	-1.01	0.791161	0.640191	0.829797	0.849397
200.153	0.572	46116.9	135.965	137.218	275.522	34.3857	389.988	343.697	0.493	0.498	-1.02	-1.01	0.206858	0.492606	0.235105	0.699376
188.153	0.572	55728.9	134.897	136.14	273.357	344.735	393.814	352.908	0.493	0.498	-1.02	-1.01	0.774619	0.631882	0.814523	0.84189
146.069	0.572	68263.8	186.612	188.332	378.153	36.3937	38.4774	357.951	0.493	0.498	-1.02	-1.01	0.0476787	0.0236073	0.0562076	0.0528467
130.074	0.572	245570	232.468	228.812	547.057	50.687	38.5663	374.524	0.425	0.418	-1.23	-1.26	0.0454504	0.0113673	0.0536091	0.0279673
157.11	0.573	195983	278.453	271.53	4759.74	130.456	194.113	288.31	0.059	0.057	-4.1	-4.13	0.023272	0.000996502	0.0277767	0.00353571
205.095	0.573	45965	175.296	172.54	475.882	64.6724	56.7413	324.765	0.368	0.363	-1.44	-1.46	0.0257437	0.0045193	0.0306791	0.0126571
127.1	0.573	340780	323.641	315.594	3587.84	118.503	162.273	340.947	0.09	0.088	-3.47	-3.51	0.0228544	0.00133671	0.0272885	0.00451164
127.111	0.573	55094.7	158.138	159.596	320.454	345.513	387.81	346.614	0.493	0.498	-1.02	-1.01	0.78241	0.617968	0.821504	0.828916
179.079	0.573	57900.6	169.485	166.819	427.535	35.9761	38.0123	349.152	0.396	0.39	-1.33	-1.36	0.0130507	0.00386802	0.0157008	0.0110859
140.095	0.573	108430	296.877	292.208	666.563	74.3015	72.6958	351.354	0.445	0.438	-1.17	-1.19	0.0987631	0.0179958	0.114708	0.0416436
202.132	0.573	96011.5	151.254	152.647	306.503	34.5123	399.854	355.917	0.493	0.498	-1.02	-1.01	0.237327	0.571228	0.268393	0.782389
170.106	0.573	110940	284.783	287.407	577.087	35.504	46.998	357.585	0.493	0.498	-1.02	-1.01	0.0385387	0.0214707	0.0455994	0.0486323
184.121	0.573	62946.2	152.451	148.661	321.064	34.3321	71.5594	360.093	0.475	0.463	-1.07	-1.11	0.0686682	0.0266811	0.0803297	0.05865
126.116	0.573	100609	142.071	143.38	287.895	34.3857	33.4999	371.796	0.493	0.498	-1.02	-1.01	0.0623112	0.0322878	0.0730584	0.068993
130.111	0.573	523065	138.286	139.56	280.225	34.3857	33.4999	384.304	0.493	0.498	-1.02	-1.01	0.0987974	0.0583227	0.114742	0.115266
187.121	0.574	95337.3	278.224	273.849	1103.34	96.8044	51.4924	337.152	0.252	0.248	-1.99	-2.01	0.0412453	0.00181584	0.0487397	0.00587203
173.105	0.574	149253	288.895	281.713	1464.55	91.1385	103.86	343.451	0.197	0.192	-2.34	-2.38	0.0255914	0.00242321	0.0305025	0.00747822
149.105	0.574	81178	145.397	146.737	294.634	34.5123	38.4774	361.306	0.493	0.498	-1.02	-1.01	0.0381385	0.019508	0.0451331	0.0446917
105.079	0.574	351768	145.105	142.823	308.455	54.5516	40.5084	380.988	0.47	0.463	-1.09	-1.11	0.0787698	0.0278726	0.0919195	0.0608526
103.064	0.575	289511	132.49	129.196	3029.05	127.04	181.896	347.148	0.044	0.043	-4.51	-4.55	0.0322855	0.0012867	0.0383046	0.00436938
147.09	0.575	210787	146.767	144.458	1490.67	141.001	134.543	348.232	0.098	0.097	-3.34	-3.37	0.0108938	0.000740632	0.0131337	0.00275956
116.059	0.575	68072.3	171.117	166.863	460.225	97.9061	43.7	350.858	0.372	0.363	-1.43	-1.46	0.161164	0.00822771	0.18479	0.021117
176.08	0.575	43120.6	146.855	148.208	297.589	34.5123	38.4774	351.73	0.493	0.498	-1.02	-1.01	0.0447307	0.0226332	0.0527742	0.0509483
102.08	0.575	80345.5	142.155	139.919	283.956	41.858	38.4774	368.31	0.501	0.493	-1	-1.02	0.0940841	0.0299106	0.109411	0.0646899
119.095	0.575	251689	131.786	129.714	357.764	69.3308	111.999	376.516	0.368	0.363	-1.44	-1.46	0.04415	0.0286541	0.0521002	0.0623547
133.11	0.575	192957	147.964	149.327	299.835	34.5123	38.4774	378.715	0.493	0.498	-1.02	-1.01	0.0761156	0.0440169	0.0889015	0.0902965
103.1	0.575	329483	144.311	145.641	292.434	34.5123	38.4774	382.352	0.493	0.498	-1.02	-1.01	0.0882977	0.0529942	0.102811	0.106184
115.064	0.576	109948	134.833	131.481	5291.72	139.286	202.77	225.17	0.025	0.025	-5.29	-5.33	0.0285754	0.000906198	0.0339771	0.00326905
187.084	0.576	85391.5	254.963	248.624	3361.23	112.258	154.749	261.41	0.076	0.074	-3.72	-3.76	0.0225089	0.000496445	0.0268818	0.00197238
143.095	0.576	294377	303.204	295.665	3255.39	119.587	143.262	339.546	0.093	0.091	-3.42	-3.46	0.014659	0.000753716	0.0176043	0.00279845
117.099	0.576	33374.2	125.407	126.562	254.126	34.5123	383.73	340.077	0.493	0.498	-1.02	-1.01	0.19321	0.471633	0.220261	0.675207
131.095	0.576	216297	249.053	242.86	1413.89	81.6899	103.143	342.082	0.176	0.172	-2.51	-2.54	0.0108437	0.000544427	0.0130739	0.00212563
129.079	0.576	340940	271.036	264.297	3320.37	116.096	143.733	342.88	0.082	0.08	-3.61	-3.65	0.0267481	0.00106259	0.0318504	0.00372971
192.111	0.576	90147.8	131.235	132.445	265.937	351.322	400.774	347.749	0.493	0.498	-1.02	-1.01	0.841731	0.715086	0.87532	0.916176
176.153	0.576	51863.4	120.499	121.61	244.182	343.392	394.185	348.699	0.493	0.498	-1.02	-1.01	0.77731	0.65583	0.817004	0.86396
129.127	0.576	32684.7	117.667	118.751	238.442	34.5123	357.892	349.884	0.493	0.498	-1.02	-1.01	0.155558	0.358652	0.178601	0.54338
114.08	0.576	188804	109.198	106.483	453.49	60.0814	151.153	358.015	0.241	0.235	-2.05	-2.09	0.018426	0.0051963	0.0220555	0.0142744
177.1	0.576	80383.2	148.783	146.443	402.893	33.638	38.4774	359.395	0.369	0.363	-1.44	-1.46	0.0118563	0.00393597	0.0142832	0.0112415
161.105	0.576	117751	149.545	150.923	416.261	34.5123	38.4774	369.175	0.359	0.363	-1.48	-1.46	0.0163221	0.00743622	0.0195709	0.0193491
147.126	0.576	88440.4	129.879	131.076	281.035	34.5123	38.4774	371.082	0.462	0.466	-1.11	-1.1	0.0600819	0.0328466	0.0704967	0.0700449
144.09	0.576	371849	130.8	132.005	265.054	34.5123	409.466	377.954	0.493	0.498	-1.02	-1.01	0.229626	0.564902	0.260029	0.776388
132.09	0.576	197313	150.007	151.39	303.977	34.5123	38.4774	378.788	0.493	0.498	-1.02	-1.01	0.0763028	0.0441524	0.0891155	0.0905325
119.058	0.577	270923	122.691	119.64	7027.79	143.883	241.455	287.249	0.017	0.017	-5.84	-5.88	0.025192	0.000488211	0.0300313	0.00194628
142.074	0.577	88339	116.916	114.009	2050.14	117.064	172.957	295.29	0.057	0.056	-4.13	-4.17	0.0365314	0.00160682	0.0432659	0.00528686
155.095	0.577	168600	290.42	285.853	3280.2	113.84	142.597	313.725	0.089	0.087	-3.5	-3.52	0.00937369	0.000568068	0.0113213	0.002203
129.115	0.577	217722	273.895	267.085	3303.35	110.214	145.64	327.461	0.083	0.081	-3.59	-3.63	0.0221995	0.00104108	0.0265194	0.00366462
155.106	0.577	56262.8	119.24	120.339	241.63	346.727	395.7	340.812	0.493	0.498	-1.02	-1.01	0.782663	0.649519	0.821698	0.858546
188.08	0.577	34660.6	150.789	152.178	305.56	35.9775	38.4774	342.927	0.493	0.498	-1.02	-1.01	0.0427894	0.0199037	0.0505294	0.045495
189.1	0.577	98389.5	263.404	259.262	661.816	65.5597	44.6431	347.257	0.398	0.392	-1.33	-1.35	0.0275551	0.00308717	0.0327938	0.00914266
191.079	0.577	48731.3	145.708	147.051	295.264	34.5123	38.4774	355.738	0.493	0.498	-1.02	-1.01	0.0473228	0.024287	0.0557939	0.0541989
216.111	0.577	44101.9	122.669	123.8	248.579	34.5123	38.4774	357.782	0.493	0.498	-1.02	-1.01	0.0487804	0.025227	0.0574819	0.0560043
158.069	0.577	60554.3	156.296	157.736	316.721	34.5123	38.4774	359.766	0.493	0.498	-1.02	-1.01	0.0503004	0.0262148	0.0592386	0.0578047
163.121	0.577	50434.7	129.661	130.856	262.747	34.5123	38.4774	359.868	0.493	0.498	-1.02	-1.01	0.0503815	0.0262677	0.0593277	0.057904
200.116	0.577	53197.5	127.468	125.463	251.919	43.8643	43.9285	361.913	0.506	0.498	-0.98	-1.01	0.0874876	0.0279181	0.101889	0.060926
158.142	0.577	58640.7	107.961	108.956	218.774	350.868	397.776	365.515	0.493	0.498	-1.02	-1.01	0.80452	0.658829	0.841308	0.867122
172.085	0.577	68750.4	137.03	138.293	277.679	34.5123	38.4774	365.709	0.493	0.498	-1.02	-1.01	0.0556418	0.029744	0.0654009	0.0643912
186.101	0.577	70604.2	132.189	133.407	267.869	42.7231	38.4774	366.083	0.493	0.498	-1.02	-1.01	0.0517926	0.0229708	0.0609539	0.0515951
188.116	0.577	145213	121.361	122.48	245.928	34.5123	405.612	367.242	0.493	0.498	-1.02	-1.01	0.249105	0.600635	0.281198	0.812089
160.158	0.577	111319	105.614	106.588	214.018	354.51	404.733	368.885	0.493	0.498	-1.02	-1.01	0.85221	0.728536	0.88481	0.927994
160.085	0.577	223692	141.693	142.999	308.836	34.5123	407.215	369.214	0.459	0.463	-1.12	-1.11	0.198747	0.511793	0.226283	0.72027
148.085	0.577	85008.2	138.955	140.236	281.581	34.5123	38.4774	369.424	0.493	0.498	-1.02	-1.01	0.0598157	0.0325618	0.0701955	0.0695089
162.1	0.577	221187	139.69	140.977	283.069	34.5123	407.23	372.49	0.493	0.498	-1.02	-1.01	0.283552	0.653019	0.318498	0.861379
132.126	0.577	99580.3	114.259	115.312	231.537	34.5123	38.4774	374.587	0.493	0.498	-1.02	-1.01	0.067384	0.0377954	0.078869	0.0790733
118.111	0.577	104543	114.398	115.452	231.818	34.5123	38.2229	375.159	0.493	0.498	-1.02	-1.01	0.0683412	0.0382866	0.0799598	0.0799111
158.106	0.577	266229	120.357	121.466	243.893	357.626	408.662	375.235	0.493	0.498	-1.02	-1.01	0.8379	0.710747	0.871907	0.912374
135.09	0.577	128430	127.114	128.285	257.585	34.5123	38.4774	376.287	0.493	0.498	-1.02	-1.01	0.0705769	0.0400486	0.0825235	0.0831533
116.132	0.577	153035	107.973	108.968	218.798	34.5123	38.2229	379.432	0.493	0.498	-1.02	-1.01	0.0803595	0.0467651	0.0937548	0.0952048
147.053	0.578	37650.6	100.079	97.5905	2219.8	123.007	211.187	222.43	0.045	0.044	-4.47	-4.51	0.0539582	0.000436752	0.0634589	0.0017752
169.122	0.578	42361.9	117.297	115.452	231.818	345.482	391.412	342.565	0.506	0.498	-0.98	-1.01	0.799605	0.645154	0.836837	0.854096
202.095	0.578	39837.3	139.898	141.187	304.923	34.5123	38.4774	349.648	0.459	0.463	-1.12	-1.11	0.0356272	0.0173918	0.0422017	0.040433
191.116	0.578	48965.7	143.566	141.308	283.735	37.3924	38.4774	356.868	0.506	0.498	-0.98	-1.01	0.0521163	0.0244217	0.0613219	0.0544448
130.147	0.578	164945	99.6524	100.571	201.937	34.5123	38.2229	380.551	0.493	0.498	-1.02	-1.01	0.084197	0.0495602	0.0981393	0.100089
128.059	0.59	98218.9	838.944	272.527	5312.6	301.681	324.499	121.048	0.158	0.051	-2.66	-4.28	0.159641	0.0129438	0.1831	0.0313396
133.038	0.595	175020	366.644	364.987	1469.74	338.273	384.423	227.61	0.249	0.248	-2	-2.01	0.436684	0.201096	0.479834	0.3358
202.952	0.597	119483	283.866	279.402	657.06	346.372	394.047	235.254	0.432	0.425	-1.21	-1.23	0.350263	0.180168	0.389612	0.305722
105.043	0.599	172194	667.84	255.512	3390.99	328.314	374.085	218.51	0.197	0.075	-2.34	-3.73	0.413435	0.0797866	0.455752	0.151174
185.949	0.599	39375.5	95.906	94.3977	187.409	40.3401	36.2452	361.217	0.512	0.504	-0.97	-0.99	0.0599276	0.0177792	0.070323	0.0412063
143.106	0.602	51431.1	183.875	180.984	359.308	340.723	385.483	334.66	0.512	0.504	-0.97	-0.99	0.796079	0.549066	0.833814	0.760495
154.074	0.61	115864	437.815	2742.19	3510.09	260.697	290.097	127.912	0.125	0.781	-3	-0.36	0.180284	0.204184	0.205937	0.339858
153.983	0.61	87105.1	191.546	188.534	430.754	44.108	39.874	210.641	0.445	0.438	-1.17	-1.19	0.0148019	0.00433497	0.017773	0.0122117
114.116	0.611	53036.8	152.782	150.379	336.362	342.819	390.422	353.259	0.454	0.447	-1.14	-1.16	0.796945	0.564081	0.834564	0.775589
198.137	0.614	57805	196.836	191.942	438.541	339.465	386.895	336.702	0.449	0.438	-1.16	-1.19	0.825462	0.54967	0.860818	0.760953
140.131	0.614	49936	184.349	179.765	410.719	336.951	384.891	345.515	0.449	0.438	-1.16	-1.19	0.801328	0.525907	0.838246	0.735614
102.116	0.614	109920	161.467	158.928	363.111	351.122	400.867	369.301	0.445	0.438	-1.17	-1.19	0.830776	0.615748	0.865628	0.826587
100.1	0.615	51141.7	151.934	149.544	334.093	339.867	388.288	355.388	0.455	0.448	-1.14	-1.16	0.771217	0.5399	0.811214	0.750324
201.1	0.616	160467	1253.92	399.856	3324.76	316.021	365.139	243.875	0.377	0.12	-1.41	-3.06	0.607612	0.18609	0.652461	0.314263
109.013	0.618	114719	138.027	134.596	307.518	41.7383	39.874	208.96	0.449	0.438	-1.16	-1.19	0.0191444	0.00573668	0.0229067	0.0155003
184.085	0.622	57403.8	710.346	576.866	747.783	315.99	357.916	87.1207	0.95	0.771	-0.07	-0.37	0.996764	0.90278	1	1
214.132	0.622	71700.8	199.286	194.331	434.151	342.934	389.869	327.936	0.459	0.448	-1.12	-1.16	0.85722	0.652887	0.889389	0.861307
169.11	0.623	154773	388.534	386.778	2805.07	328.451	375.594	289.736	0.139	0.138	-2.85	-2.86	0.348702	0.158451	0.387953	0.274124
141.115	0.624	151387	1741.48	405.44	3713.68	307.924	361.427	272.871	0.469	0.109	-1.09	-3.2	0.795278	0.273064	0.833211	0.434716
189.137	0.624	70595.5	323.121	562.366	582.65	325.54	335.493	320.556	0.555	0.965	-0.85	-0.05	0.72203	0.97233	0.764249	1
203.079	0.625	125402	1376.98	584.244	2287.89	304.304	353.104	162.377	0.602	0.255	-0.73	-1.97	0.921422	0.411473	0.944189	0.60634
168.09	0.626	125427	860.561	834.455	1529.05	317.56	336.862	250.623	0.563	0.546	-0.83	-0.87	0.640406	0.568787	0.685293	0.780079
111.069	0.627	70823	2385.27	214.933	4059.14	245.752	326.671	167.225	0.588	0.053	-0.77	-4.24	0.779477	0.0415681	0.818857	0.0858593
199.121	0.627	95587.7	1196.22	442.558	1893.56	308.659	362.063	259.148	0.632	0.234	-0.66	-2.1	0.920988	0.2943	0.944005	0.462364
131.131	0.627	76285.7	188.303	183.621	410.224	343.6	392.265	349.232	0.459	0.448	-1.12	-1.16	0.836892	0.643531	0.870981	0.852608
115.965	0.629	119072	323.255	315.218	742.125	341.509	389.783	241.925	0.436	0.425	-1.2	-1.24	0.383456	0.224615	0.424473	0.368594
141.09	0.629	47704.6	220.369	214.89	480.079	332.204	376.244	280.058	0.459	0.448	-1.12	-1.16	0.846058	0.622903	0.879285	0.833776
173.069	0.63	210403	2898.63	1806.82	3497.26	274.721	303.723	156.277	0.829	0.517	-0.27	-0.95	0.6408	0.308054	0.685552	0.47997
151.085	0.63	56104.3	631.605	517.842	1071.8	302.206	356.572	255.307	0.589	0.483	-0.76	-1.05	0.899417	0.397669	0.926166	0.590291
110.085	0.631	106045	392.119	382.369	1026.95	329.567	380.327	319.663	0.382	0.372	-1.39	-1.43	0.758328	0.421664	0.798639	0.618691
139.944	0.634	198150	327.654	319.508	752.857	348.606	398.305	262.591	0.435	0.424	-1.2	-1.24	0.464665	0.28732	0.508769	0.45332
171.126	0.634	138105	1422.72	423.361	2376.62	310.093	356.837	276.627	0.599	0.178	-0.74	-2.49	0.637851	0.244156	0.682723	0.395983
104.095	0.634	80525.9	173.943	169.618	368.252	344.664	394.925	352.974	0.472	0.461	-1.08	-1.12	0.848704	0.649482	0.881581	0.858546
111.069	0.634	421724	703.523	208.219	836.744	352.664	404.723	367.577	0.841	0.249	-0.25	-2.01	0.988261	0.550671	0.997817	0.761816
168.126	0.635	79235.6	297.587	289.257	627.996	333.507	383.037	334.094	0.474	0.461	-1.08	-1.12	0.878953	0.593468	0.908367	0.804943
113.096	0.636	67474.6	173.939	169.614	368.243	341.695	391.722	342.56	0.472	0.461	-1.08	-1.12	0.836069	0.63523	0.870246	0.844781
130.967	0.637	198293	340.642	332.172	782.699	348.437	397.778	204.021	0.435	0.424	-1.2	-1.24	0.330764	0.186721	0.368993	0.315205
101.048	0.638	329632	4289.44	427.52	5682.54	312.529	379.364	260.932	0.755	0.075	-0.41	-3.73	0.853734	0.137134	0.886309	0.242241
135.946	0.64	238021	228.156	222.483	497.695	40.6567	398.572	211.443	0.458	0.447	-1.13	-1.16	0.0582178	0.108715	0.0683492	0.198117
159.09	0.64	357050	1133.79	453.923	2586.12	341.012	390.639	271.938	0.438	0.176	-1.19	-2.51	0.830401	0.47277	0.865319	0.676355
154.111	0.64	121419	350.037	341.978	1302.51	328.445	381.025	309.707	0.269	0.263	-1.9	-1.93	0.572896	0.284363	0.617629	0.449677
217.095	0.641	65235	695.841	373.004	1545.74	298.302	351.716	62.0796	0.45	0.241	-1.15	-2.05	0.958111	0.41385	0.975445	0.609237
117.936	0.643	187988	236.822	230.934	544.151	340.802	400.828	214.924	0.435	0.424	-1.2	-1.24	0.272337	0.174824	0.306412	0.297927
225.968	0.644	1.35321e+06	402.383	392.379	956.625	356.626	409.724	239.111	0.421	0.41	-1.25	-1.29	0.453863	0.305754	0.497751	0.476782
125.084	0.644	283830	985.701	416.546	2326.46	337.991	388.473	330.997	0.424	0.179	-1.24	-2.48	0.744763	0.320868	0.78571	0.496118
138.079	0.645	104735	910.789	422.204	1312.57	309.653	355.257	261.536	0.694	0.322	-0.53	-1.64	0.918159	0.559526	0.941539	0.770987
143.131	0.645	177260	1090.99	382.874	2070.29	321.205	382.406	300.343	0.527	0.185	-0.92	-2.43	0.819054	0.249744	0.854857	0.403545
161.142	0.645	57490.4	184.607	180.017	400.681	336.236	385.943	325.363	0.461	0.449	-1.12	-1.15	0.808874	0.627613	0.845384	0.83791
203.116	0.646	98575.7	693.244	224.118	838.145	323.787	381.593	312.657	0.827	0.267	-0.27	-1.9	0.955878	0.622405	0.973751	0.833547
128.131	0.646	46791.8	158.892	154.942	325.609	332.464	384.524	346.153	0.488	0.476	-1.04	-1.07	0.781562	0.608707	0.820813	0.820157
230.127	0.647	66113.7	209.633	204.421	454.998	336.371	386.254	319.475	0.461	0.449	-1.12	-1.15	0.812103	0.621859	0.848399	0.833181
198.101	0.648	67015.3	250.034	243.817	554.609	334.804	381.972	290.574	0.451	0.44	-1.15	-1.19	0.833996	0.608083	0.868454	0.819515
127.944	0.649	174864	284.535	277.461	676.452	349.202	398.537	226.633	0.421	0.41	-1.25	-1.29	0.356189	0.207	0.395807	0.343952
183.978	0.652	1.04042e+06	248.743	242.558	588.319	357.961	410.231	257.525	0.423	0.412	-1.24	-1.28	0.395007	0.258495	0.43676	0.415059
165.064	0.653	82784.4	233.556	227.749	552.398	338.685	388.972	299.978	0.423	0.412	-1.24	-1.28	0.670336	0.466388	0.714397	0.669293
113.048	0.654	56202.9	3603.16	2113.29	12343.1	126.469	267.148	116.682	0.292	0.171	-1.78	-2.55	0.882702	0.127163	0.911657	0.227027
173.142	0.659	50865.3	211.921	207.708	1212.86	316.742	365.558	233.125	0.175	0.171	-2.52	-2.55	0.255182	0.0855477	0.28781	0.16072
114.957	0.661	146797	311.488	303.743	740.531	343.38	394.535	234.787	0.421	0.41	-1.25	-1.29	0.397204	0.208866	0.439036	0.346691
206.09	0.664	64964.7	240.408	234.431	533.258	331.627	382.226	271.366	0.451	0.44	-1.15	-1.19	0.869803	0.624204	0.900552	0.834905
157.954	0.667	461859	245.842	239.729	584.464	357.004	407.711	224.835	0.421	0.41	-1.25	-1.29	0.39988	0.218744	0.44173	0.360369
156.126	0.67	126620	174.746	170.401	387.61	339.192	400.762	363.402	0.451	0.44	-1.15	-1.19	0.824704	0.634924	0.860189	0.844527
170.142	0.677	67170.3	6714.82	210.938	6255.06	165.604	285.59	139.591	1.074	0.034	0.1	-4.89	0.929585	0.0978356	0.951369	0.180585
117.043	0.679	255811	4926.91	3476.79	6593.08	281.563	338.011	271.824	0.747	0.527	-0.42	-0.92	0.433397	0.245278	0.476387	0.397483
214.095	0.685	80317.3	467.498	255.119	577.366	328.977	384.269	274.275	0.81	0.442	-0.3	-1.18	0.949973	0.71483	0.968401	0.916
219.111	0.688	73601.4	450.825	246.02	577.035	325.586	381.965	262.474	0.781	0.426	-0.36	-1.23	0.897223	0.612202	0.924249	0.823485
135.053	0.689	293714	578.489	315.688	733.456	346.542	402.243	328.858	0.789	0.43	-0.34	-1.22	0.66949	0.430154	0.713598	0.628039
163.048	0.693	105662	629.353	331.374	769.899	323.581	384.127	225.594	0.817	0.43	-0.29	-1.22	0.994221	0.759569	1	0.952686
175.965	0.695	164270	307.299	167.696	382.701	349.605	400.269	239.418	0.803	0.438	-0.32	-1.19	0.425587	0.230765	0.468406	0.377376
134.938	0.697	99888.9	227.883	125.746	277.794	342.35	400.272	225.927	0.82	0.453	-0.29	-1.14	0.385831	0.215119	0.426974	0.355261
142.952	0.706	129243	800.55	436.869	1067.48	333.642	381.873	186.44	0.75	0.409	-0.42	-1.29	0.694225	0.339078	0.73767	0.518993
138.956	0.707	279125	1024.08	558.852	1365.54	38.1057	393.752	206.538	0.75	0.409	-0.42	-1.29	0.129855	0.166296	0.14978	0.285407
225.005	0.71	82565	499.476	272.989	634.249	38.0489	382.703	257.972	0.788	0.43	-0.34	-1.22	0.204749	0.244854	0.232819	0.396941
140.951	0.713	4.51505e+06	961.275	524.578	1281.79	38.1057	411.188	214.702	0.75	0.409	-0.42	-1.29	0.140882	0.226382	0.16217	0.371028
162.958	0.719	88855.6	465.378	267.708	622.11	38.2767	384.973	262.702	0.748	0.43	-0.42	-1.22	0.206731	0.262615	0.235	0.420642
201.944	0.719	109488	601.908	328.973	803.837	337.284	385.043	270.723	0.749	0.409	-0.42	-1.29	0.865769	0.512753	0.896835	0.721392
185.974	0.721	454139	470.805	270.83	661.767	38.2767	406.612	278.777	0.711	0.409	-0.49	-1.29	0.228965	0.337337	0.259346	0.516758
194.986	0.73	340865	1078.78	581.695	1439.32	32.7902	394.997	207.794	0.75	0.404	-0.42	-1.31	0.185352	0.242336	0.211574	0.393347
181.978	0.732	5.77154e+06	1049.63	565.979	1400.44	32.7932	411.277	211.081	0.75	0.404	-0.42	-1.31	0.169976	0.272114	0.194522	0.43339
184.941	0.732	80114.4	628.526	343.825	798.287	38.2103	373.121	274.562	0.787	0.431	-0.34	-1.22	0.287005	0.390289	0.322165	0.581679
152.949	0.733	100718	169.666	98.474	219.836	340.53	401.205	236.86	0.772	0.448	-0.37	-1.16	0.42757	0.236192	0.470471	0.385287
179.983	0.734	144901	532.294	291.183	691.238	38.2103	393.379	258.383	0.77	0.421	-0.38	-1.25	0.210664	0.298288	0.239239	0.467371
145.954	0.755	89907.9	408.839	231.149	527.252	37.0416	387.211	251.605	0.775	0.438	-0.37	-1.19	0.193242	0.309531	0.220286	0.481799
185.178	0.761	9.55126e+06	78083.4	70577.1	92342	313.537	143.888	151.338	0.846	0.764	-0.24	-0.39	0.272912	0.993998	0.307028	1
198.981	0.762	124966	237.837	135.401	305.171	36.5892	392.054	250.976	0.779	0.444	-0.36	-1.17	0.107869	0.172007	0.125003	0.293802
282.256	0.767	204051	38086.9	20148	45135.1	75.2408	119.753	94.4982	0.844	0.446	-0.24	-1.16	0.692271	0.119055	0.735799	0.214324
254.225	0.769	622950	47781.2	30845.8	64387.7	100.109	132.224	119.784	0.742	0.479	-0.43	-1.06	0.545918	0.124096	0.591223	0.222123
162.933	0.773	57067.1	195.286	108.301	234.184	332.876	393.248	277.525	0.834	0.462	-0.26	-1.11	0.829742	0.568094	0.864794	0.779227
147.97	0.777	129959	536.835	302.818	674.658	337.014	389.12	254.384	0.796	0.449	-0.33	-1.16	0.758265	0.47425	0.798611	0.677992
129.959	0.797	84995.8	459.544	386.883	577.524	30.3849	382.269	217.475	0.796	0.67	-0.33	-0.58	0.174283	0.248919	0.199286	0.402504
269.236	0.803	969741	14078	9523.39	10608.3	161.856	210.602	277.115	1.327	0.898	0.41	-0.16	0.999552	0.720426	1	0.921
228.209	0.812	297974	25063.8	23138.2	44114.3	114.781	156.654	77.8497	0.568	0.525	-0.82	-0.93	0.211049	0.205921	0.239663	0.342416
180.944	0.816	73113.2	166.959	150.642	213.404	304.291	389.405	293.449	0.782	0.706	-0.35	-0.5	0.59904	0.457505	0.643973	0.65944
130.074	0.819	33482.6	311.805	261.727	404.699	34.9289	307.343	327.774	0.77	0.647	-0.38	-0.63	0.317675	0.393873	0.355176	0.585763
200.001	0.82	36283.1	228.219	216.259	292.955	29.4607	350.552	270.347	0.779	0.738	-0.36	-0.44	0.213125	0.327957	0.241972	0.504823
156.996	0.822	36542.2	216.716	205.359	271.877	29.528	141.919	219.413	0.797	0.755	-0.33	-0.4	0.0561763	0.0449772	0.0660187	0.0920369
106.943	0.822	36661.3	214.331	202.233	267.738	305.398	378.311	223.414	0.801	0.755	-0.32	-0.4	0.491116	0.319885	0.535771	0.494972
189.98	0.822	29359.4	215.075	203.805	269.819	29.5315	296.097	254.92	0.797	0.755	-0.33	-0.4	0.179276	0.24103	0.204849	0.391428
212.996	0.822	30227.7	240.602	205.726	272.363	222.17	124.903	275.711	0.883	0.755	-0.18	-0.4	0.296717	0.087382	0.332597	0.163737
171.949	0.822	38623.3	213.949	201.872	267.261	299.148	202.15	286.882	0.801	0.755	-0.32	-0.4	0.5979	0.250486	0.642852	0.404478
155.983	0.823	29811.1	167.72	158.931	210.411	29.5931	327.907	349.835	0.797	0.755	-0.33	-0.4	0.338973	0.504917	0.377714	0.712698
185.949	0.823	196599	213.621	205.478	267.995	29.6028	267.483	379.344	0.797	0.767	-0.33	-0.38	0.268066	0.340084	0.301912	0.520112
372.09	0.824	40204.1	5048.34	3631.93	11654.1	76.7201	105.178	78.5177	0.433	0.312	-1.21	-1.68	0.248734	0.0509786	0.280808	0.102617
155.959	0.824	26390.6	203.374	192.717	255.14	29.6028	367.933	269.637	0.797	0.755	-0.33	-0.4	0.214404	0.361812	0.243336	0.547132
170.986	0.824	54430.6	213.449	185.26	241.625	312.887	376.099	362.473	0.883	0.767	-0.18	-0.38	0.846851	0.667055	0.879945	0.875219
163.941	0.825	25239.1	223.029	193.575	252.47	198.424	100.402	207.002	0.883	0.767	-0.18	-0.38	0.183533	0.0541253	0.20954	0.108061
205.131	0.825	55778.4	404.019	442.239	634.429	36.9866	364.982	275.351	0.637	0.697	-0.65	-0.52	0.176475	0.434345	0.201762	0.633201
168.97	0.825	55368.3	214.791	210.206	269.462	29.6482	337.725	305.147	0.797	0.78	-0.33	-0.36	0.18059	0.332007	0.206244	0.509999
226.976	0.825	35214	153.293	145.26	192.31	29.5931	41.0227	357.689	0.797	0.755	-0.33	-0.4	0.194738	0.101099	0.221946	0.185824
220.026	0.826	152454	171.428	164.893	215.062	29.579	402.948	379.237	0.797	0.767	-0.33	-0.38	0.423647	0.718388	0.466408	0.919241
158.962	0.836	2.82882e+06	1392.19	1353.75	1725.76	26.8203	408.895	373.453	0.807	0.784	-0.31	-0.35	0.451286	0.909357	0.495071	1
297.267	0.848	3.0344e+06	9887.39	14499.4	25174	101.198	126.699	245.041	0.393	0.576	-1.35	-0.8	0.0289019	0.0763455	0.0343617	0.145523
171.97	0.848	640962	2890.83	3240.44	3564.27	15.5299	372.206	323.487	0.811	0.909	-0.3	-0.14	0.263908	0.639474	0.29738	0.84875
255.228	0.881	49707.2	4646.19	4179.07	5056.67	84.0672	102.873	114.043	0.919	0.826	-0.12	-0.28	0.647541	0.20145	0.692161	0.336261
282.256	0.886	934125	118042	128665	158249	59.1863	82.7016	86.5559	0.746	0.813	-0.42	-0.3	0.54621	0.148344	0.591499	0.25924
203.96	0.919	37216.4	191.651	201.644	223.586	19.1788	362.689	253.069	0.857	0.902	-0.22	-0.15	0.131698	0.312417	0.151866	0.485305
124.954	0.929	37704.5	263.078	274.743	302.109	298.469	359.624	228.29	0.871	0.909	-0.2	-0.14	0.503509	0.386056	0.548302	0.576374
132.967	0.938	25629.3	209.683	222.047	244.164	293.642	356.498	336.115	0.859	0.909	-0.22	-0.14	0.94878	0.889489	0.967628	1
371.094	0.946	96444.8	34065.5	33890	37793.3	83.8847	84.6358	84.1515	0.901	0.897	-0.15	-0.16	0.983139	0.768761	0.994367	0.959922
241.204	0.948	30822	1692.16	1790.53	1744.66	60.9036	135.668	154.156	0.97	1.026	-0.04	0.04	0.394055	0.361134	0.43575	0.546393
116.952	0.949	38492.9	254.164	289.672	309.095	15.4443	366.769	338.504	0.822	0.937	-0.28	-0.09	0.456857	0.900026	0.500739	1
103.064	0.955	493264	6697.36	5857.14	6872.12	13.539	344.95	19.6999	0.975	0.852	-0.04	-0.23	0.974962	0.891638	0.98848	1
132.126	0.955	164012	429.886	489.944	522.795	15.2887	392.495	27.8728	0.822	0.937	-0.28	-0.09	0.843411	0.814737	0.876862	0.993625
116.132	0.955	150912	409.758	467.004	498.317	15.6338	391.873	27.9463	0.822	0.937	-0.28	-0.09	0.841993	0.814667	0.875511	0.993625
282.256	0.955	102268	21462.3	27386.5	38771.3	52.6705	80.3619	66.8732	0.554	0.706	-0.85	-0.5	0.651973	0.286667	0.696496	0.452548
210.198	0.955	565194	71752.6	62734.6	33044.6	99.3665	120.323	169.024	2.171	1.898	1.12	0.92	0.976474	0.9666	0.989607	1
129.115	0.956	322248	5111.99	4607.78	5846.83	19.6493	334.929	20.4509	0.874	0.788	-0.19	-0.34	0.88146	0.768517	0.910501	0.959922
102.08	0.956	121293	578.745	594.393	606.812	16.8789	380.631	24.7741	0.954	0.98	-0.07	-0.03	0.899569	0.757902	0.926279	0.951293
115.1	0.956	300631	9690.05	10318.1	10626.1	19.4725	262.378	25.0052	0.912	0.971	-0.13	-0.04	0.924256	0.932583	0.9467	1
155.095	0.956	279851	4040.75	4780.09	5144.7	21.8497	321.619	27.6165	0.785	0.929	-0.35	-0.11	0.745544	0.990081	0.786368	1
130.111	0.956	438157	440.618	502.175	538.134	15.6338	404.49	27.728	0.819	0.933	-0.29	-0.1	0.87119	0.780192	0.901736	0.968313
133.11	0.956	345209	468.641	534.114	569.926	15.2887	401.818	27.8721	0.822	0.937	-0.28	-0.09	0.866743	0.79038	0.897677	0.975371
103.1	0.956	474167	448.165	510.777	545.025	15.2887	404.952	27.8721	0.822	0.937	-0.28	-0.09	0.878861	0.776612	0.908323	0.965466
132.09	0.956	339470	490.253	558.745	596.209	15.2887	401.166	27.8721	0.822	0.937	-0.28	-0.09	0.864502	0.792857	0.895689	0.977288
126.116	0.956	110414	436.735	497.75	531.125	15.6338	383.081	27.8728	0.822	0.937	-0.28	-0.09	0.81643	0.834946	0.852199	1
118.111	0.956	162343	431.616	491.916	524.899	15.6338	392.224	27.8728	0.822	0.937	-0.28	-0.09	0.836858	0.815458	0.870981	0.993894
147.126	0.956	162449	449.421	512.208	546.552	16.5091	391.448	27.8728	0.822	0.937	-0.28	-0.09	0.85182	0.817458	0.884446	0.994706
105.079	0.956	717444	545.262	499.572	574.956	25.6728	406.387	74.9776	0.948	0.869	-0.08	-0.2	0.778538	0.958805	0.817986	1
119.095	0.956	506194	564.592	661.695	980.497	52.601	401.157	88.9358	0.576	0.675	-0.8	-0.57	0.539158	0.985259	0.584403	1
114.08	0.956	534283	1506.68	1786.15	1597.51	42.2091	388.28	141.98	0.943	1.118	-0.08	0.16	0.858525	0.985845	0.890368	1
145.11	0.957	285347	13015.3	12637.2	12843.8	27.593	240.482	12.7505	1.013	0.984	0.02	-0.02	0.896207	0.888495	0.923502	1
159.126	0.957	178710	3209.48	3681.92	3130.43	26.7304	310.5	14.034	1.025	1.176	0.04	0.23	0.998298	0.678741	1	0.885534
119.058	0.957	670516	21249.1	20818.8	20973.7	15.3065	271.483	19.7607	1.013	0.993	0.02	-0.01	0.997367	0.953873	1	1
157.11	0.957	284761	8021.77	8248.12	9345.18	27.258	284.992	22.049	0.858	0.883	-0.22	-0.18	0.733474	0.675151	0.775292	0.882457
101.084	0.957	228069	26853.6	30656.3	32289.2	17.9809	126.058	22.7964	0.832	0.949	-0.27	-0.07	0.835957	0.405825	0.87017	0.599806
129.079	0.957	583829	6631.14	6778.08	7154.08	17.5051	345.796	24.008	0.927	0.947	-0.11	-0.08	0.876567	0.992081	0.906247	1
127.1	0.957	344819	5055.07	5591.07	5779.02	22.3869	328.075	25.922	0.875	0.967	-0.19	-0.05	0.925036	0.999992	0.947325	1
133.074	0.957	583327	85323.4	78219.1	72478.6	35.5968	128.217	27.1942	1.177	1.079	0.24	0.11	0.964507	0.464616	0.980519	0.667263
172.085	0.957	172679	494.089	563.116	600.873	15.2887	390.768	27.8721	0.822	0.937	-0.28	-0.09	0.835723	0.822932	0.869968	0.99796
148.085	0.957	188810	477.289	543.97	580.443	15.2887	393.169	27.8721	0.822	0.937	-0.28	-0.09	0.84154	0.817097	0.875162	0.994553
130.147	0.957	161737	419.518	478.128	510.186	15.6338	392.692	27.8728	0.822	0.937	-0.28	-0.09	0.838021	0.81431	0.871992	0.99343
163.121	0.957	113467	458.953	523.072	558.144	15.6338	382.466	27.8728	0.822	0.937	-0.28	-0.09	0.815178	0.836101	0.851051	1
141.079	0.957	389536	4685.27	5017.53	5302.78	26.8222	337.682	27.8875	0.884	0.946	-0.18	-0.08	0.741024	0.958635	0.782324	1
191.116	0.957	101007	582.626	595.06	590.586	18.769	375.52	29.4095	0.987	1.008	-0.02	0.01	0.882917	0.860249	0.911751	1
130.074	0.957	361347	744.346	761.777	800.761	39.1497	398.419	35.6285	0.93	0.951	-0.11	-0.07	0.997548	0.880989	1	1
127.063	0.957	485843	8981.45	9224.28	10471.9	14.0097	320.981	35.8321	0.858	0.881	-0.22	-0.18	0.973313	0.799415	0.987259	0.982308
143.095	0.957	468906	4451.97	4942.45	5155.69	18.6014	351.546	36.6269	0.864	0.959	-0.21	-0.06	0.749148	0.998437	0.789719	1
184.121	0.957	99623.4	549.281	570.115	623.036	23.8205	373.92	38.8005	0.882	0.915	-0.18	-0.13	0.899687	0.838496	0.926332	1
187.121	0.957	160624	2089.25	1752.71	2424.89	17.622	346.032	39.4484	0.862	0.723	-0.21	-0.47	0.965525	0.990244	0.981284	1
149.105	0.957	174796	460.499	524.834	560.024	15.6338	391.322	44.3188	0.822	0.937	-0.28	-0.09	0.795724	0.809067	0.83356	0.989478
161.105	0.957	233190	572.605	621.303	683.845	22.8782	391.155	46.3988	0.837	0.909	-0.26	-0.14	0.834286	0.787808	0.868716	0.97397
115.064	0.957	256796	10807.5	11002.3	10729	9.6554	237.635	53.3577	1.007	1.025	0.01	0.04	0.839785	0.764852	0.8735	0.957045
147.09	0.957	390357	3208.89	3175.8	3391.58	18.2417	364.151	58.4953	0.946	0.936	-0.08	-0.09	0.873067	0.977467	0.903325	1
156.09	0.957	199294	1789.83	1764.43	1907.97	27.3731	330.898	64.7264	0.938	0.925	-0.09	-0.11	0.990391	0.742672	0.998974	0.939283
175.121	0.957	143278	537.831	606.893	706.991	23.9687	378.379	73.5623	0.761	0.858	-0.39	-0.22	0.606395	0.945352	0.651343	1
170.106	0.957	152907	472.138	563.107	574.179	14.8259	388.785	79.3828	0.822	0.981	-0.28	-0.03	0.649759	0.966712	0.694298	1
131.095	0.957	445002	2673.9	2987.89	3158.57	30.673	365.847	99.6128	0.847	0.946	-0.24	-0.08	0.440793	0.925346	0.484086	1
157.122	0.957	60402.1	485.132	527.955	565.759	310.623	358.985	305.299	0.857	0.933	-0.22	-0.1	0.975463	0.949677	0.988808	1
149.069	0.958	398537	72357.3	65774.7	72371.9	6.01969	120.336	6.17852	1	0.909	0	-0.14	0.999981	0.154663	1	0.268489
157.074	0.958	312763	9066.01	8684.09	9370.59	9.46165	283.701	25.2245	0.967	0.927	-0.05	-0.11	0.981105	0.984972	0.99282	1
135.09	0.958	342546	461.893	526.422	561.719	15.6338	401.887	27.6435	0.822	0.937	-0.28	-0.09	0.861546	0.79049	0.893127	0.975398
163.085	0.958	279731	4440.34	4492.85	4622.27	38.3594	338.001	28.3172	0.961	0.972	-0.06	-0.04	0.871631	0.847742	0.902078	1
143.058	0.958	311624	12415.2	12245.5	13815.4	29.188	247.958	29.3059	0.899	0.886	-0.15	-0.17	0.942581	0.984379	0.961969	1
173.105	0.958	291292	2611.86	2689.82	3244.33	18.1428	359.862	29.6209	0.805	0.829	-0.31	-0.27	0.92663	0.997162	0.948782	1
200.116	0.958	105273	495.085	563.826	603.87	19.4708	378.97	33.6409	0.82	0.934	-0.29	-0.1	0.731267	0.942948	0.77307	1
189.1	0.958	209693	1220.77	1482.99	1294.13	33.6455	363.706	33.8742	0.943	1.146	-0.08	0.2	0.987714	0.520079	0.997504	0.728792
179.079	0.958	150829	603.442	664.413	834.118	19.0526	381.681	43.2609	0.723	0.797	-0.47	-0.33	0.488841	0.993415	0.533506	1
142.074	0.958	209592	4706.18	4917.61	4696.15	29.2496	297.473	55.0341	1.002	1.047	0	0.07	0.812261	0.923486	0.848518	1
185.105	0.958	184485	6041.85	6373.47	5922.93	40.3463	255.769	84.245	1.02	1.076	0.03	0.11	0.69423	0.849869	0.73767	1
158.069	0.958	144328	537.104	584.514	623.706	67.5982	385.872	101.822	0.861	0.937	-0.22	-0.09	0.892541	0.957846	0.920493	1
147.053	0.959	125178	6964.26	7826.02	8275.21	43.9607	207.869	18.2909	0.842	0.946	-0.25	-0.08	0.350654	0.775859	0.390007	0.965006
176.08	0.959	113615	537.622	612.732	653.816	14.8292	377.796	27.8385	0.822	0.937	-0.28	-0.09	0.815511	0.849618	0.851279	1
218.09	0.959	56767.4	499.76	569.58	607.771	15.1887	352.182	27.8397	0.822	0.937	-0.28	-0.09	0.77112	0.881428	0.811151	1
186.101	0.959	146706	485.779	579.376	593.29	30.971	387.19	29.3534	0.819	0.977	-0.29	-0.03	0.839911	0.862364	0.87359	1
161.069	0.959	261632	8980.29	8779.38	8917.79	15.2845	268.474	36.2819	1.007	0.984	0.01	-0.02	0.846828	0.913132	0.879945	1
165.1	0.959	92349.8	610.082	571.234	786.362	37.8348	366.504	37.8239	0.776	0.726	-0.37	-0.46	0.679557	0.998831	0.723288	1
193.095	0.959	92738.8	3940.67	5285.2	5916.72	56.9266	197.36	43.0995	0.666	0.893	-0.59	-0.16	0.507524	0.968766	0.55235	1
177.1	0.959	177122	650.646	717.805	761.172	38.3126	386.849	54.0395	0.855	0.943	-0.23	-0.08	0.831088	0.972635	0.865913	1
112.1	0.959	184478	7372.33	7960.3	7659.27	32.3696	222.325	99.0659	0.963	1.039	-0.06	0.06	0.597534	0.877102	0.642509	1
207.111	0.959	68363.1	513.27	584.978	624.201	15.1887	359.944	259.09	0.822	0.937	-0.28	-0.09	0.490887	0.973451	0.535566	1
187.085	0.96	199259	7012.12	7330.43	7932.88	11.0549	257.482	20.2735	0.884	0.924	-0.18	-0.11	0.908039	0.961789	0.933142	1
216.111	0.96	93514.6	512.085	583.627	622.76	15.1887	372.859	27.8397	0.822	0.937	-0.28	-0.09	0.804004	0.853491	0.840808	1
175.085	0.96	245126	10646.2	11424.2	10912.8	27.8893	243.256	35.3886	0.976	1.047	-0.04	0.07	0.93807	0.990459	0.958339	1
117.116	0.96	214572	3756.93	4503.69	4074.98	29.2405	309.884	36.1873	0.922	1.105	-0.12	0.14	0.993422	0.984134	1	1
177.064	0.96	138088	596.091	693.894	692.591	45.0952	372.107	45.8547	0.861	1.002	-0.22	0	0.823106	0.741921	0.858764	0.938762
205.095	0.96	109652	652.156	702.679	971.412	39.3529	371.955	47.5262	0.671	0.723	-0.57	-0.47	0.685673	0.992827	0.729274	1
116.095	0.96	566258	1459	690.7	823.586	30.4377	401.748	52.1004	1.772	0.839	0.82	-0.25	0.739587	0.923127	0.781048	1
171.09	0.96	268739	4608.32	5752.96	5217.04	51.579	293.257	80.8934	0.883	1.103	-0.18	0.14	0.556165	0.694017	0.60102	0.898399
232.106	0.96	57829.2	517.1	589.343	628.859	15.1887	351.37	241.617	0.822	0.937	-0.28	-0.09	0.485247	0.972749	0.529713	1
113.084	0.961	352722	42023.8	50499.3	50761.9	25.4725	125.411	14.4267	0.828	0.995	-0.27	-0.01	0.754845	0.525011	0.795348	0.734407
188.08	0.961	98508	525.721	627.014	639.342	15.1887	372.065	27.3239	0.822	0.981	-0.28	-0.03	0.794128	0.784806	0.832202	0.971621
202.095	0.961	102085	515.048	614.285	626.363	19.6547	374.988	27.8397	0.822	0.981	-0.28	-0.03	0.835446	0.812428	0.869719	0.99206
117.079	0.961	640754	5556.62	5809.1	6182.83	20.8495	354.279	70.1351	0.899	0.94	-0.15	-0.09	0.589132	0.930133	0.633996	1
126.079	0.961	138442	1448.43	1261.59	1419.29	49.8173	356.815	77.1655	1.021	0.889	0.03	-0.17	0.796031	0.927646	0.833803	1
174.064	0.961	65688.7	568.264	647.654	691.08	14.3689	353.084	246.853	0.822	0.937	-0.28	-0.09	0.487274	0.965177	0.531874	1
116.059	0.962	88568.5	784.139	780.42	946.14	48.5654	351.394	47.4804	0.829	0.825	-0.27	-0.28	0.71329	0.998626	0.755826	1
112.064	0.962	191766	2100.64	2531.02	2837.58	51.1411	321.751	101.813	0.74	0.892	-0.43	-0.16	0.572492	0.988353	0.617254	1
100.064	0.962	151040	471.812	556.869	555.824	128.669	388.99	136.768	0.849	1.002	-0.24	0	0.617429	0.942145	0.662236	1
207.074	0.962	70117.1	663.009	680.33	698.475	15.0433	355.045	208.15	0.949	0.974	-0.08	-0.04	0.495305	0.974585	0.54003	1
145.074	0.963	451698	21538.9	21401.9	24037.2	29.0367	227.455	13.6273	0.896	0.89	-0.16	-0.17	0.823945	0.919179	0.859519	1
254.225	0.963	204439	27783.4	29009.7	37924.4	44.9933	79.13	93.8256	0.733	0.765	-0.45	-0.39	0.882192	0.661119	0.911172	0.868969
146.069	0.964	175474	588.606	670.838	715.818	14.746	387.269	27.3239	0.822	0.937	-0.28	-0.09	0.831896	0.836427	0.866586	1
228.209	0.965	330405	23868.7	22027.9	34061.2	58.9238	97.788	126.057	0.701	0.647	-0.51	-0.63	0.682357	0.309256	0.726025	0.48148
191.08	0.966	111577	542.725	618.547	660.021	13.8233	376.988	27.3239	0.822	0.937	-0.28	-0.09	0.786901	0.858942	0.825762	1
229.939	0.969	63689.6	437.482	498.179	535.401	14.042	364.447	220.504	0.817	0.93	-0.29	-0.1	0.16161	0.474885	0.185272	0.67877
200.178	1.008	689386	6299.53	15088.9	35674.1	133.046	124.19	168.793	0.177	0.423	-2.5	-1.24	0.0335519	0.116801	0.0397752	0.210778
158.962	1.021	1.69835e+06	1002.3	1055.22	1322.11	14.8373	407.847	27.1381	0.758	0.798	-0.4	-0.33	0.889283	0.82271	0.917388	0.997797
185.949	1.025	37405.4	208.786	231.274	256.401	16.632	372.674	27.4905	0.814	0.902	-0.3	-0.15	0.799884	0.893838	0.837018	1
171.97	1.028	229697	954.303	1004.69	1258.8	14.8171	382.711	31.4048	0.758	0.798	-0.4	-0.33	0.80099	0.920681	0.838011	1
227.225	1.054	2.13792e+06	6979.19	9607.06	10484.3	227.77	211.514	310.281	0.666	0.916	-0.59	-0.13	0.621404	0.968918	0.666306	1
185.949	1.059	146288	224.693	234.992	265.8	14.6185	401.282	32.5717	0.845	0.884	-0.24	-0.18	0.85465	0.84186	0.887094	1
130.074	1.059	46358.6	304.255	328.218	312.694	23.7847	364.187	56.4048	0.973	1.05	-0.04	0.07	0.796554	0.822439	0.834194	0.997608
214.063	1.059	38543.8	217.947	214.234	242.321	325.72	376.254	266.684	0.899	0.884	-0.15	-0.18	0.998599	0.978038	1	1
228.209	1.078	461026	33881.1	48514.2	58811.7	74.1352	91.4869	116.878	0.576	0.825	-0.8	-0.28	0.52605	0.547833	0.571031	0.759024
268.24	1.078	346566	5794.69	6131.34	6197.9	60.4049	72.114	275.038	0.935	0.989	-0.1	-0.02	0.500754	0.698715	0.545489	0.901764
282.256	1.079	160187	18007.7	21935.7	30221.3	58.5661	76.171	98.4176	0.596	0.726	-0.75	-0.46	0.445349	0.249896	0.488803	0.403731
254.225	1.091	190909	31061.2	31437	39179.4	38.8416	74.046	85.7044	0.793	0.802	-0.33	-0.32	0.524099	0.286492	0.569052	0.452303
282.256	1.169	117450	23574.7	25250.8	22118.8	62.6136	68.9128	86.3255	1.066	1.142	0.09	0.19	0.963233	0.355918	0.979447	0.540233
228.209	1.193	2.67864e+06	150222	150383	319309	78.1185	111.331	117.979	0.47	0.471	-1.09	-1.09	0.223311	0.116734	0.253083	0.210675
210.198	1.224	1.75458e+06	178964	9117.06	189867	98.3867	179.676	156.526	0.943	0.048	-0.09	-4.38	0.889862	0.217241	0.9179	0.358186
106.042	1.237	9.99398e+06	43009.2	41927.9	31255	318.278	279.664	175.62	1.376	1.341	0.46	0.42	0.703361	0.759018	0.746159	0.95221
222.056	1.237	3.41949e+06	39016.7	39943.3	51743.6	182.018	347.3	233.319	0.754	0.772	-0.41	-0.37	0.999784	0.456051	1	0.657961
280.24	1.284	58448.9	7284.18	4652.63	5610.39	60.6174	128.648	116.124	1.298	0.829	0.38	-0.27	0.740671	0.160333	0.782007	0.276754
254.225	1.342	5.26778e+06	342896	303421	300402	96.7183	94.5922	161.134	1.141	1.01	0.19	0.01	0.259792	0.51719	0.292875	0.72598
228.209	1.417	2.01529e+06	168683	332868	264993	81.5155	98.5601	118.589	0.637	1.256	-0.65	0.33	0.351942	0.82907	0.391264	1
282.256	1.423	284387	29294.1	30680.5	39133.5	66.2712	87.8433	101.65	0.749	0.784	-0.42	-0.35	0.501142	0.694495	0.545859	0.898784
249.079	1.423	188570	2321.02	3086.38	5256.33	119.235	184.718	172.582	0.442	0.587	-1.18	-0.77	0.333797	0.393033	0.372227	0.584827
210.198	1.451	387964	47545.7	36917.2	57101.9	70.4178	95.6726	110.995	0.833	0.647	-0.26	-0.63	0.99473	0.584318	1	0.795538
254.225	1.454	1.26079e+06	152484	126834	245253	93.4724	80.6319	93.6988	0.622	0.517	-0.69	-0.95	0.0638421	0.3397	0.0748022	0.519722
269.236	1.486	967334	7565.67	6399.53	37341	107.093	205.5	210.713	0.203	0.171	-2.3	-2.54	0.0888302	0.0847819	0.10342	0.159497
228.209	1.556	475444	64628.7	56770.3	65254.9	53.7251	82.5617	111.732	0.99	0.87	-0.01	-0.2	0.981528	0.990331	0.99319	1
249.079	1.558	225603	3432.31	3578.91	5391.91	110.94	132.532	171.66	0.637	0.664	-0.65	-0.59	0.251855	0.513525	0.284213	0.722248
210.198	1.568	327780	36349.3	45005.6	49615.5	59.0642	79.1176	99.7359	0.733	0.907	-0.45	-0.14	0.121263	0.867771	0.140116	1
254.225	1.57	1.00192e+06	143518	100914	97611.4	58.3375	63.2589	124.517	1.47	1.034	0.56	0.05	0.990042	0.999899	0.998823	1
282.256	1.587	6.26966e+06	952777	1.17984e+06	1.26429e+06	72.602	71.094	86.8619	0.754	0.933	-0.41	-0.1	0.0622211	0.90791	0.0729605	1
254.225	1.701	1.58822e+06	152902	147528	283667	62.7385	89.8455	110.665	0.539	0.52	-0.89	-0.94	0.478701	0.222835	0.523158	0.366159
228.209	1.73	3.97609e+06	371373	371770	297015	64.0083	97.5172	151.937	1.25	1.252	0.32	0.32	0.89422	0.978793	0.921839	1
182.167	1.848	2.1822e+06	8327.86	9069.25	13973	270.221	186.615	184.148	0.596	0.649	-0.75	-0.62	0.214006	0.714381	0.242909	0.915642
254.225	1.85	1.29658e+06	222360	194093	307136	57.6532	80.9472	83.5526	0.724	0.632	-0.47	-0.66	0.370414	0.117293	0.410792	0.211546
240.209	1.979	578514	8486.71	47359.5	213648	124.851	107.649	77.9628	0.04	0.222	-4.65	-2.17	0.157174	0.301152	0.180355	0.470825
238.23	1.998	1.43623e+06	151881	57529.1	181534	98.9614	125.674	119.721	0.837	0.317	-0.26	-1.66	0.397937	0.307794	0.439759	0.479598
228.209	2.03	2.9101e+06	150112	100115	184460	76.6599	112.405	146.556	0.814	0.543	-0.3	-0.88	0.720776	0.387729	0.762959	0.578407
164.157	2.038	201562	39718.2	4275.48	3245.79	92.203	123.313	137.534	12.237	1.317	3.61	0.4	0.998251	0.879741	1	1
268.24	2.041	375690	97776.3	85465.4	101321	59.1151	83.4859	86.8022	0.965	0.844	-0.05	-0.25	0.630709	0.405054	0.675501	0.598866
256.24	2.043	4.38641e+06	238890	597227	754384	119.307	115.058	123.325	0.317	0.792	-1.66	-0.34	0.376818	0.781296	0.417512	0.969026
200.178	2.043	3.79769e+06	102697	77838	105475	62.5321	88.298	225.995	0.974	0.738	-0.04	-0.44	0.864439	0.684076	0.895666	0.889987
269.235	2.048	713399	23005.8	5644.55	52964.3	109.266	174.986	132.403	0.434	0.107	-1.2	-3.23	0.167423	0.0246356	0.191699	0.0548613
190.172	2.049	296536	25883	20700.9	33470.5	70.44	109.847	130.059	0.773	0.618	-0.37	-0.69	0.10248	0.0259659	0.118938	0.0573639
210.198	2.049	2.31718e+06	197145	148048	158431	80.4253	105.197	158.51	1.244	0.934	0.32	-0.1	0.974383	0.980986	0.988028	1
224.214	2.05	806426	8822.03	9685.28	14541	173.555	162.778	174.308	0.607	0.666	-0.72	-0.59	0.659288	0.990827	0.70377	1
254.225	2.073	2.37127e+06	296802	163488	329713	45.1147	125.297	110.979	0.9	0.496	-0.15	-1.01	0.799497	0.0263037	0.836764	0.0579776
426.386	2.12	609307	6864.06	7617.46	7097.17	16.5731	240.293	300.705	0.967	1.073	-0.05	0.1	0.257266	0.986704	0.290102	1
249.079	2.186	159050	2704.48	3611.13	3032.33	116.858	153.216	172.937	0.892	1.191	-0.17	0.25	0.300429	0.4227	0.336639	0.619762
227.225	2.235	5.65837e+06	248080	179744	313580	94.2829	232.081	157.233	0.791	0.573	-0.34	-0.8	0.870985	0.90462	0.901566	1
368.344	2.34	57207.9	8372.24	7928.3	12310.2	61.4287	83.8729	98.1307	0.68	0.644	-0.56	-0.63	0.985712	0.900527	0.996335	1
200.178	2.4	3.49456e+06	51150.9	202364	236183	120.062	109.139	170.993	0.217	0.857	-2.21	-0.22	0.28602	0.682882	0.321124	0.889058
228.209	2.497	1.85044e+06	176808	123203	286179	89.8029	131.961	117.648	0.618	0.431	-0.69	-1.22	0.693588	0.753677	0.737058	0.947775
254.225	2.62	2.11909e+06	282126	72451	270164	70.9943	147.612	114.446	1.044	0.268	0.06	-1.9	0.999963	0.29013	1	0.45707
190.172	2.769	325522	30035.4	28825.1	34274.7	56.1814	76.892	121.006	0.876	0.841	-0.19	-0.25	0.799891	0.196559	0.837018	0.329288
249.079	2.779	179470	3438.84	3520.21	5494.74	117.103	155.233	164.671	0.626	0.641	-0.68	-0.64	0.418855	0.720259	0.46143	0.920917
268.24	2.784	431000	91833.1	90336.3	118916	86.4003	96.8906	85.0654	0.772	0.76	-0.37	-0.4	0.657274	0.822125	0.701822	0.997408
224.214	2.794	293109	74241.2	8021.52	107886	81.1911	124.865	72.1517	0.688	0.074	-0.54	-3.75	0.352449	0.0143781	0.391789	0.0343237
178.085	2.804	76305.7	815.867	848.857	920.121	292.114	329.677	324.353	0.887	0.923	-0.17	-0.12	0.945803	0.930364	0.965035	1
228.209	2.938	3.06861e+06	289662	358171	422823	111.306	109.171	121.855	0.685	0.847	-0.55	-0.24	0.377836	0.607229	0.418564	0.818712
200.178	3	6.18554e+06	270367	237208	247822	89.4101	106.127	205.534	1.091	0.957	0.13	-0.06	0.987709	0.999323	0.997504	1
254.225	3.016	5.84579e+06	572158	523528	713461	84.6153	109.91	129.07	0.802	0.734	-0.32	-0.45	0.874247	0.747021	0.904184	0.942799
227.225	3.136	6.02754e+06	254897	270176	543920	94.4757	174.904	125.493	0.469	0.497	-1.09	-1.01	0.0950651	0.248585	0.110512	0.402139
241.204	3.309	220279	6126.05	7477.65	9979.12	43.8522	98.1191	171.252	0.614	0.749	-0.7	-0.42	0.314963	0.816226	0.352267	0.994294
224.214	3.32	430916	104355	107735	102656	63.4496	56.1725	93.2795	1.017	1.049	0.02	0.07	0.95773	0.798888	0.975345	0.982108
148.125	3.321	194460	49024.2	2885.78	52268.4	68.8571	128.453	108.092	0.938	0.055	-0.09	-4.18	0.964328	0.190874	0.980382	0.321143
182.167	3.321	918972	125448	14801.7	24457.7	71.1834	116.295	151.159	5.129	0.605	2.36	-0.72	0.835411	0.902392	0.869719	1
297.267	3.321	935074	15420.9	21035.5	57221.9	119.582	138.444	164.857	0.269	0.368	-1.89	-1.44	0.562954	0.828157	0.607766	1
268.24	3.322	309402	55575.8	54594.1	94049.3	88.0389	91.9892	62.7425	0.591	0.58	-0.76	-0.78	0.00456853	0.00662334	0.005571	0.0175399
282.256	3.335	343245	31079.9	31433.5	51298	73.5015	78.7295	111.964	0.606	0.613	-0.72	-0.71	0.234811	0.527913	0.265616	0.737585
254.225	3.426	2.00863e+06	253930	239062	532831	69.3555	112.467	89.6386	0.477	0.449	-1.07	-1.16	0.268855	0.210749	0.302755	0.349273
410.391	3.43	571120	2893.04	3805.02	9268.99	250.851	140.707	171.957	0.312	0.411	-1.68	-1.28	0.657613	0.723166	0.702117	0.923335
426.386	3.447	400227	3199.18	6903.11	11181.4	132.969	126.991	147.317	0.286	0.617	-1.81	-0.7	0.367829	0.75414	0.408069	0.948136
238.23	3.451	1.13327e+06	171424	152734	209700	62.2097	94.5774	90.1085	0.817	0.728	-0.29	-0.46	0.360525	0.347897	0.400385	0.530048
330.277	3.454	43661.7	3187.77	2876	3591.91	53.7363	89.2821	133.87	0.887	0.801	-0.17	-0.32	0.292632	0.231188	0.328233	0.378013
256.24	3.456	3.15403e+06	547247	564643	835815	82.2539	86.5717	80.0324	0.655	0.676	-0.61	-0.57	0.0562368	0.328056	0.0660862	0.504906
280.24	3.456	43501	5357.78	5292.58	6945.74	69.571	78.8287	105.646	0.771	0.762	-0.37	-0.39	0.554175	0.40434	0.599394	0.598169
200.178	3.457	3.64302e+06	232925	224885	255605	71.3983	130.75	144.81	0.911	0.88	-0.13	-0.18	0.811931	0.985679	0.848339	1
249.079	3.458	208666	2776.19	3706.87	5826.11	150.774	139.364	173.545	0.477	0.636	-1.07	-0.65	0.286709	0.565234	0.321882	0.776544
228.209	3.459	2.7383e+06	18155.9	203892	298042	178.408	116.861	112.105	0.061	0.684	-4.04	-0.55	0.000278545	0.203852	0.000349897	0.339517
222.162	3.468	613224	4261.83	59710.1	18667.8	101.102	61.1566	186.391	0.228	3.199	-2.13	1.68	0.705147	0.630893	0.747947	0.841127
269.236	3.615	485309	12492.5	18174	28878.3	140.165	150.14	154.374	0.433	0.629	-1.21	-0.67	0.273429	0.413699	0.307563	0.609055
368.344	3.67	128211	21344.6	15553.8	19707.1	85.304	93.3959	98.5	1.083	0.789	0.12	-0.34	0.662857	0.779541	0.707308	0.967818
178.085	3.746	141912	705.553	722.998	783.66	339.029	371.371	239.266	0.9	0.923	-0.15	-0.12	0.683572	0.55728	0.727109	0.768785
254.225	3.757	6.37852e+06	619833	575105	928096	102.455	100.704	122.691	0.668	0.62	-0.58	-0.69	0.496647	0.913639	0.54136	1
228.209	3.761	2.63823e+06	251078	256638	288887	101.696	97.034	108.025	0.869	0.888	-0.2	-0.17	0.223444	0.772587	0.253221	0.962551
178.085	3.818	60436.9	524.144	557.006	611.66	12.0871	14.9236	203.861	0.857	0.911	-0.22	-0.14	0.0667009	0.0540598	0.07809	0.107959
200.178	3.852	3.20808e+06	382522	330324	544040	108.815	146.814	124.301	0.703	0.607	-0.51	-0.72	0.811564	0.746075	0.847995	0.941861
426.386	3.912	732602	16594	6982.37	10510.8	158.288	191.947	157.918	1.579	0.664	0.66	-0.59	0.880403	0.0628859	0.909663	0.122913
282.256	3.972	1.28952e+06	145515	116019	170283	105.197	105.783	113.483	0.855	0.681	-0.23	-0.55	0.233944	0.612336	0.264716	0.823549
228.209	4.08	4.19345e+06	249647	197861	287147	85.6136	118.011	142.367	0.869	0.689	-0.2	-0.54	0.989131	0.589934	0.998111	0.801224
254.225	4.142	2.60851e+06	386637	368326	437868	102.379	110.643	102.979	0.883	0.841	-0.18	-0.25	0.693411	0.728656	0.736904	0.928016
200.178	4.152	5.4038e+06	62834.1	17335.1	476842	148.931	186.626	139.442	0.132	0.036	-2.92	-4.78	0.129784	0.0699011	0.149705	0.134869
426.386	4.206	254393	2507.8	3300.55	16886.7	156.355	152.725	148.651	0.149	0.195	-2.75	-2.36	0.680207	0.648315	0.723876	0.857514
238.23	4.207	806273	105662	112851	113313	103.947	92.383	101.128	0.932	0.996	-0.1	-0.01	0.122214	0.613667	0.141193	0.82459
256.24	4.209	3.0669e+06	599836	581321	521952	94.2642	89.9336	117.116	1.149	1.114	0.2	0.16	0.99938	0.786865	1	0.973248
227.225	4.22	4.64357e+06	8207.96	75601.2	38174.5	266.721	197.43	172.205	0.215	1.98	-2.22	0.99	0.626299	0.988029	0.671199	1
282.256	4.267	2.1667e+06	372796	300338	327592	94.3384	115.099	96.72	1.138	0.917	0.19	-0.13	0.656936	0.721536	0.701495	0.922101
240.209	4.344	247583	5415.76	11704.9	32963.8	125.225	108.548	95.3117	0.164	0.355	-2.61	-1.49	0.547528	0.78405	0.592724	0.971009
228.209	4.458	3.92927e+06	73222.8	365616	436746	146.68	150.145	137.13	0.168	0.837	-2.58	-0.26	0.354937	0.95587	0.394475	1
368.344	4.49	59264.8	8825.03	6014.26	12278.5	72.8801	84.7079	99.0342	0.719	0.49	-0.48	-1.03	0.85533	0.781242	0.887676	0.969026
254.225	4.545	3.7989e+06	250637	325710	314009	103.78	105.196	164.609	0.798	1.037	-0.33	0.05	0.968608	0.721707	0.983608	0.922266
249.079	4.663	1.86911e+06	2920.46	2675.65	1956.52	199.568	185.984	277.697	1.493	1.368	0.58	0.45	0.514446	0.763904	0.559445	0.956127
190.172	4.797	638838	58290.1	59699.4	63390.9	81.3348	66.7661	144.971	0.92	0.942	-0.12	-0.09	0.379112	0.526536	0.419895	0.736263
254.225	4.869	3.2696e+06	42439	86696.6	281754	123.162	128.02	154.321	0.151	0.308	-2.73	-1.7	0.206491	0.28924	0.234739	0.45593
200.178	4.892	3.47543e+06	156093	102410	161535	120.629	113.284	203.649	0.966	0.634	-0.05	-0.66	0.4554	0.141741	0.499265	0.249151
228.209	4.956	4.71883e+06	109530	52337.7	446323	120.702	182.157	143.508	0.245	0.117	-2.03	-3.09	0.289625	0.155693	0.324959	0.270066
282.256	4.99	1.88038e+06	17829.3	115270	128694	118.73	188.406	148.235	0.139	0.896	-2.85	-0.16	0.15754	0.978336	0.180755	1
178.085	5.023	92312.7	597.291	650.086	717.778	12.1858	13.8739	241.221	0.832	0.906	-0.27	-0.14	0.0600556	0.0575997	0.0704695	0.114047
178.085	5.116	81524.8	667.153	722.144	737.302	311.843	358.855	335.353	0.905	0.979	-0.14	-0.03	0.968835	0.967115	0.983749	1
282.256	5.291	1.9488e+06	88922	130585	311000	149.612	134.614	104.873	0.286	0.42	-1.81	-1.25	0.331382	0.38637	0.369645	0.576766
190.172	5.336	319704	30629.9	35840.5	38745.8	67.9834	101.172	116.369	0.791	0.925	-0.34	-0.11	0.144113	0.348553	0.165778	0.530902
240.209	5.359	617021	90983.4	40442.8	110206	86.7173	137.328	92.2765	0.826	0.367	-0.28	-1.45	0.160348	0.0452448	0.183882	0.092508
226.193	5.367	1.03973e+06	91439.1	314671	281679	99.3295	32.5003	87.9541	0.325	1.117	-1.62	0.16	0.0522387	0.361744	0.0614626	0.547132
283.259	5.414	23847.1	2615.36	4353.7	2609.12	67.3287	104.537	92.9507	1.002	1.669	0	0.74	0.532458	0.948345	0.577592	1
254.225	5.464	5.33026e+06	331720	285701	349967	51.9621	126.994	129.148	0.948	0.816	-0.08	-0.29	0.378881	0.682155	0.41968	0.888499
200.178	5.474	3.05441e+06	204909	45980.5	234188	65.287	126.837	155.143	0.875	0.196	-0.19	-2.35	0.910974	0.0515776	0.935682	0.10371
228.209	5.574	5.74401e+06	327456	259865	343482	55.8789	76.7518	138.363	0.953	0.757	-0.07	-0.4	0.350925	0.614023	0.39028	0.82487
182.167	5.595	2.33912e+06	353682	435305	477268	24.7892	41.9018	80.2715	0.741	0.912	-0.43	-0.13	0.0395683	0.0636417	0.0467952	0.124248
190.172	5.598	202314	9043.72	17972.7	13490.5	80.7497	94.1626	172.141	0.67	1.332	-0.58	0.41	0.473334	0.891341	0.517701	1
256.24	5.616	4.00084e+06	587962	534764	873669	95.7884	100.645	98.2385	0.673	0.612	-0.57	-0.71	0.838689	0.743335	0.872606	0.939694
172.146	5.62	844830	336431	364118	403422	34.8798	37.4448	41.5072	0.834	0.903	-0.26	-0.15	0.163678	0.395467	0.187547	0.58778
227.225	5.621	8.1627e+06	528511	521695	1.53106e+06	122.864	128.058	108.039	0.345	0.341	-1.53	-1.55	0.145299	0.483944	0.167104	0.689545
164.157	5.622	297018	26768.4	26158.8	29055.1	58.7536	69.6819	127.599	0.921	0.9	-0.12	-0.15	0.664949	0.875887	0.709303	1
426.386	5.623	327777	7559.88	17211.1	15288.3	124.953	141.622	169.463	0.494	1.126	-1.02	0.17	0.534953	0.900556	0.5801	1
268.24	5.626	728794	79164.5	106699	76152.7	58.0388	58.0956	108.729	1.04	1.401	0.06	0.49	0.19	0.52324	0.216713	0.732298
224.214	5.655	515765	72056.2	67921.7	63231.7	48.7958	43.0425	107.752	1.14	1.074	0.19	0.1	0.345817	0.677069	0.384897	0.884027
249.079	5.663	2.32189e+06	16173.6	28685.1	23195.5	127.967	173.17	196.013	0.697	1.237	-0.52	0.31	0.17359	0.472731	0.198505	0.676343
410.391	5.664	1.71482e+06	3658.01	9801.82	26400	174.771	162.981	184.338	0.139	0.371	-2.85	-1.43	0.520082	0.609159	0.564994	0.820566
230.203	5.68	1.64512e+06	38537.9	38141.7	39897	79.4738	95.4441	178.335	0.966	0.956	-0.05	-0.06	0.200669	0.563181	0.228424	0.774783
280.24	5.686	122701	6841.52	7917.1	8240.83	75.9404	103.162	163.807	0.83	0.961	-0.27	-0.06	0.567376	0.985236	0.612094	1
226.193	5.753	233987	64362.8	60588.2	76126.8	36.6601	29.6362	63.9016	0.845	0.796	-0.24	-0.33	0.231069	0.0316576	0.261569	0.0678347
112.957	5.761	792228	384.338	417.33	482.313	334.597	15.8154	381.412	0.797	0.865	-0.33	-0.21	0.658309	0.260733	0.702826	0.418019
140.951	5.762	1.21514e+06	47681.3	56476.8	105786	77.7715	105.721	146.681	0.451	0.534	-1.15	-0.91	0.0838499	0.141991	0.0977501	0.249531
158.962	5.764	1.90235e+06	343.497	372.982	428.488	106.856	15.7973	380.028	0.802	0.87	-0.32	-0.2	0.167604	0.0993224	0.191886	0.18298
282.256	5.767	2.39963e+06	198904	154370	180131	60.8572	80.0636	139.736	1.104	0.857	0.14	-0.22	0.561016	0.890821	0.605879	1
181.978	5.767	1.46531e+06	106284	72199.5	110181	121.854	79.3779	144.176	0.965	0.655	-0.05	-0.61	0.376234	0.256082	0.416915	0.411929
112.064	5.781	20759	863.518	900.529	1210.27	199.829	72.1433	129.429	0.713	0.744	-0.49	-0.43	0.847319	0.311388	0.880348	0.48418
143.131	5.783	23685.2	1058.83	1021.84	1057.97	227.135	27.2096	22.6322	1.001	0.966	0	-0.05	0.859607	0.860448	0.891449	1
369.348	5.8	69257.7	6006.92	6204.54	7758.42	96.9291	89.4736	124.822	0.774	0.8	-0.37	-0.32	0.806872	0.88128	0.843569	1
200.178	5.801	830231	75108.2	84272.3	111459	120.707	118.097	116.421	0.674	0.756	-0.57	-0.4	0.217804	0.337596	0.247044	0.517083
204.188	5.802	325784	151072	135222	145334	30.7971	23.9051	36.9613	1.039	0.93	0.06	-0.1	0.858029	0.661031	0.889937	0.868931
255.228	5.803	122952	10207.4	7803.71	14555.9	93.9881	97.114	121.125	0.701	0.536	-0.51	-0.9	0.376324	0.0949028	0.416993	0.1758
361.204	5.804	600453	5249.55	8168.92	7970.7	180.428	92.1043	239.51	0.659	1.025	-0.6	0.04	0.413708	0.53096	0.456031	0.740725
412.398	5.805	129796	882.179	912.647	1443.42	115.359	205.628	262.705	0.611	0.632	-0.71	-0.66	0.281449	0.880772	0.316264	1
210.198	5.807	282150	32933.3	28066.8	25157.2	65.1517	67.5859	124.021	1.309	1.116	0.39	0.16	0.616172	0.57392	0.661047	0.784751
158.142	5.808	87087.8	292.69	296.722	386.991	199.553	265.821	218.558	0.756	0.767	-0.4	-0.38	0.674695	0.973009	0.718492	1
256.24	5.813	834713	137413	151806	153209	106.635	83.4197	104.369	0.897	0.991	-0.16	-0.01	0.800245	0.986351	0.83731	1
112.957	5.813	397991	333.744	370.407	533.89	243.923	187.142	225.171	0.625	0.694	-0.68	-0.53	0.455983	0.0785123	0.499879	0.149116
140.951	5.815	741228	387.92	430.534	620.554	340.66	105.285	241.979	0.625	0.694	-0.68	-0.53	0.110241	0.0241753	0.127665	0.0539931
158.962	5.815	1.70167e+06	711.54	712.742	1175.82	198.013	269.508	244.847	0.605	0.606	-0.72	-0.72	0.960692	0.352129	0.977562	0.535212
112.064	5.816	42230	1000.91	903.148	1377.57	75.8721	55.0198	151.6	0.727	0.656	-0.46	-0.61	0.0893084	0.0293315	0.103961	0.0636045
140.095	5.816	57174	654.219	728.091	1184.84	107.156	58.1532	179.16	0.552	0.615	-0.86	-0.7	0.0851498	0.0135538	0.0992239	0.0325786
143.131	5.817	41192	1310.27	1161.42	1428.11	21.775	36.1916	243.956	0.917	0.813	-0.12	-0.3	0.40524	0.130762	0.447317	0.232611
112.1	5.82	305608	33578.4	46155.2	41555.3	95.8276	111.863	82.0639	0.808	1.111	-0.31	0.15	0.218258	0.998917	0.247534	1
181.978	5.826	1.4488e+06	404.083	407.692	672.576	226.486	175.959	175.566	0.601	0.606	-0.74	-0.72	0.135555	0.0274488	0.156183	0.060034
171.101	5.828	92830.2	298.742	286.691	296.07	193.88	215.401	197.316	1.009	0.968	0.01	-0.05	0.36494	0.589788	0.405066	0.801124
160.121	5.829	218308	280.525	273.241	339.93	157.101	207.979	261.728	0.825	0.804	-0.28	-0.32	0.613827	0.82835	0.65869	1
142.111	5.83	465563	280.838	1681.31	678.188	214.166	149.736	208.201	0.414	2.479	-1.27	1.31	0.996145	0.79015	1	0.975284
114.957	5.831	117633	6104.38	6969.25	12204.6	121.688	138.582	142.099	0.5	0.571	-1	-0.81	0.730023	0.17433	0.771901	0.297221
159.957	5.831	65420.9	274.022	291.262	325.174	20.5163	44.7788	356.491	0.843	0.896	-0.25	-0.16	0.203872	0.288336	0.231892	0.45473
176.973	5.832	188447	332.487	4473.79	1255.27	218.445	209.422	234.001	0.265	3.564	-1.92	1.83	0.590554	0.971033	0.635404	1
109.904	5.832	59984.6	343.599	370.921	418.095	60.4177	57.0021	328.308	0.822	0.887	-0.28	-0.17	0.234803	0.275444	0.265616	0.437783
199.965	5.835	566260	90530.2	72338.3	59592.3	78.4505	59.6971	143.863	1.519	1.214	0.6	0.28	0.177513	0.400445	0.202928	0.593243
149.105	5.837	168687	273.107	258.789	1009.51	147.214	56.718	169.255	0.271	0.256	-1.89	-1.96	0.627908	0.0809103	0.672728	0.153095
116.973	5.837	39381.1	1108.17	443.188	572.15	133.957	236.3	209.754	1.937	0.775	0.95	-0.37	0.342471	0.985219	0.381422	1
213.1	5.838	20365.1	644.812	350.747	655.902	204.14	273.056	160.765	0.983	0.535	-0.02	-0.9	0.994165	0.79488	1	0.978967
185.189	5.838	64483.2	343.371	336.814	451.68	270.004	145.615	235.739	0.76	0.746	-0.4	-0.42	0.491134	0.845698	0.535771	1
163.121	5.838	85743.1	1451.41	1198.04	827.971	215.098	236.81	331.619	1.753	1.447	0.81	0.53	0.601418	0.954869	0.646372	1
227.012	5.839	59191.7	324.909	352.129	369.14	223.614	194.133	335.89	0.88	0.954	-0.18	-0.07	0.840549	0.783083	0.874214	0.97019
221.09	5.84	24045	850.478	821.096	1133.33	111.006	209.077	147.099	0.75	0.724	-0.41	-0.46	0.943493	0.986309	0.962855	1
227	5.841	41965.9	17008.6	4046.26	3809.36	80.0192	114.651	120.661	4.465	1.062	2.16	0.09	0.717901	0.736694	0.760349	0.933849
137.069	5.842	41182.7	281.005	317.195	323.515	327.141	250.099	191.953	0.869	0.98	-0.2	-0.03	0.724352	0.968785	0.766343	1
114.08	5.842	98313.3	317.153	510.45	525.42	90.4272	374.908	281.552	0.604	0.972	-0.73	-0.04	0.261219	0.582701	0.294424	0.793914
143.095	5.843	122034	2647.53	8927.56	5279.86	184.56	124.24	126.854	0.501	1.691	-1	0.76	0.992554	0.910397	1	1
326.194	5.843	238353	11353.8	7405.03	10663.6	51.1388	69.2428	164.364	1.065	0.694	0.09	-0.53	0.502932	0.131457	0.547701	0.233623
124.1	5.843	116533	7983.12	4079.92	515.846	106.148	230.391	164.839	15.476	7.909	3.95	2.98	0.846198	0.698196	0.87939	0.901604
117.96	5.844	46105.6	7063.69	2223.68	4389.36	113.027	146.664	128.527	1.609	0.507	0.69	-0.98	0.888717	0.212564	0.916889	0.35183
112.064	5.844	32971.5	1255.24	866.357	2353.91	200.358	257.525	140.85	0.533	0.368	-0.91	-1.44	0.296264	0.0709128	0.332106	0.136549
143.131	5.844	42265.4	944.591	1090.49	1229.17	41.451	280.947	180.915	0.768	0.887	-0.38	-0.17	0.344363	0.845612	0.383356	1
162.958	5.844	113613	1374.93	377.595	3625.62	104.605	190.619	200.353	0.379	0.104	-1.4	-3.26	0.07564	0.0154175	0.08836	0.0364592
153.912	5.844	56791.7	353.401	401.342	1493.57	104.483	126.216	202.269	0.237	0.269	-2.08	-1.9	0.0831156	0.0430726	0.0969135	0.0886291
140.976	5.844	34042.2	414.046	370.201	507.11	158.92	260.249	205.977	0.816	0.73	-0.29	-0.45	0.96201	0.558622	0.978472	0.770179
131.131	5.844	84866.8	365.725	342.273	440.841	129.333	318.973	209.889	0.83	0.776	-0.27	-0.37	0.957155	0.856555	0.974828	1
177.968	5.844	40684.9	297.472	319.466	350.653	65.7342	54.7316	266.655	0.848	0.911	-0.24	-0.13	0.150373	0.12524	0.172782	0.2239
173.95	5.845	50325.4	6044.54	4016.09	7622.68	64.85	105.219	124.306	0.793	0.527	-0.33	-0.92	0.971471	0.356242	0.98557	0.54065
158.142	5.845	100244	6161	1173.3	1166.82	168.745	127.734	156.857	5.28	1.006	2.4	0.01	0.974612	0.999997	0.988215	1
116.131	5.845	141388	381.158	362.488	2280.22	190.452	160.973	156.873	0.167	0.159	-2.58	-2.65	0.747289	0.346409	0.787984	0.528108
175.121	5.845	77280.5	2955.33	351.281	789.02	207.983	177.801	205.316	3.746	0.445	1.91	-1.17	0.865374	0.981305	0.896467	1
154.967	5.845	29464.5	360.204	393.683	1075.33	182.923	202.364	220.03	0.335	0.366	-1.58	-1.45	0.33088	0.536802	0.369103	0.746906
127.012	5.846	1.52892e+06	409327	38123.7	527619	92.7139	139.283	64.8119	0.776	0.072	-0.37	-3.79	0.670706	0.0615251	0.714758	0.120625
158.962	5.847	2.48975e+06	27053.7	2341.85	81725.5	233.072	199.631	155.988	0.331	0.029	-1.59	-5.13	0.480027	0.189595	0.524453	0.319378
140.951	5.848	1.34836e+06	418.266	437.457	1073.28	218.297	389.067	218.446	0.39	0.408	-1.36	-1.29	0.769867	0.124394	0.809985	0.222529
156.967	5.849	278048	18712.2	7972.45	15669.5	121.658	152.922	135.806	1.194	0.509	0.26	-0.97	0.930829	0.188304	0.95238	0.317492
143.975	5.85	106518	3386.01	7872.28	8887.07	107.673	75.3977	150.805	0.381	0.886	-1.39	-0.17	0.221433	0.935389	0.251007	1
112.957	5.85	805689	378.588	395.959	548.932	223.819	251.265	203.669	0.69	0.721	-0.54	-0.47	0.864329	0.463761	0.895593	0.666082
235.94	5.851	130068	22187	25712.8	32088.4	66.929	74.6454	95.8911	0.691	0.801	-0.53	-0.32	0.698387	0.32448	0.741306	0.500476
176.972	5.851	186681	50441	13033.7	2348.61	88.065	132.295	139.867	21.477	5.55	4.42	2.47	0.421119	0.619523	0.463809	0.830658
127.914	5.852	173711	1701.24	531.929	3543.63	91.5929	120.907	190.53	0.48	0.15	-1.06	-2.74	0.309162	0.0380526	0.346057	0.0795366
138.09	5.853	115332	276.24	293.055	292.634	63.7258	394.864	44.8454	0.944	1.001	-0.08	0	0.99935	0.696533	1	0.900189
140.095	5.853	129563	343.004	324.857	427.437	142.064	356.699	104.677	0.802	0.76	-0.32	-0.4	0.734829	0.833316	0.776539	1
193.158	5.854	54807.1	610.298	364.052	337.375	115.747	358.885	63.649	1.809	1.079	0.86	0.11	0.382403	0.636549	0.423371	0.845912
114.116	5.854	225211	358.262	328.959	529.038	144.676	386.722	92.7825	0.677	0.622	-0.56	-0.69	0.570658	0.99632	0.615366	1
198.137	5.854	93612.8	1821.36	381.129	517.997	115.113	301.686	99.0255	3.516	0.736	1.81	-0.44	0.340418	0.700849	0.37921	0.903402
116.952	5.854	39966.6	1207.99	3246.77	4642.23	170.191	121.516	126.825	0.26	0.699	-1.94	-0.52	0.450862	0.948941	0.49468	1
159.126	5.854	77234	3809.26	4859.59	1228.24	196.055	119.307	192.627	3.101	3.957	1.63	1.98	0.607523	0.783759	0.652397	0.970866
166.944	5.854	63384.9	467.625	474.321	1479.39	125.164	91.0583	196.869	0.316	0.321	-1.66	-1.64	0.0331402	0.102473	0.0392956	0.188121
126.116	5.854	1.20096e+06	7558.51	9220.23	1590.32	136.867	350.341	231.466	4.753	5.798	2.25	2.54	0.202234	0.163647	0.230123	0.281399
200.116	5.854	56786.4	3678.84	967.822	700.453	141.086	164.828	238.997	5.252	1.382	2.39	0.47	0.198483	0.21175	0.226017	0.35064
182.117	5.855	46120.6	365.208	367.782	357.141	117.339	353.744	46.2285	1.023	1.03	0.03	0.04	0.590555	0.715519	0.635404	0.916413
179.142	5.855	123589	381.94	338.538	328.515	122.505	393.823	64.8421	1.163	1.031	0.22	0.04	0.403034	0.989778	0.444971	1
152.095	5.855	213761	15905.6	1471.89	1785.51	104.666	267.596	93.4841	8.908	0.824	3.16	-0.28	0.0419726	0.691395	0.0495859	0.895919
113.095	5.855	99529.7	4914.25	335.3	370.733	88.9766	344.517	96.5611	13.255	0.904	3.73	-0.14	0.015472	0.622432	0.0185626	0.833547
168.126	5.855	198535	7517.99	5266.26	885.666	103.905	287.094	122.851	8.489	5.946	3.09	2.57	0.0312336	0.0532735	0.0370743	0.106648
138.079	5.855	176369	12080.2	3488.05	1707.82	100.161	238.473	126.658	7.073	2.042	2.82	1.03	0.120949	0.547565	0.139776	0.758812
181.121	5.855	111643	413.719	362.531	555.644	125.582	378.068	127.502	0.745	0.652	-0.43	-0.62	0.798438	0.960728	0.835812	1
183.101	5.855	39799.5	373.441	424.099	369.14	154.806	219.835	131.78	1.012	1.149	0.02	0.2	0.460902	0.591842	0.505022	0.80308
181.978	5.855	1.46594e+06	17018.5	392.496	41677.9	222.483	282.995	193.297	0.408	0.009	-1.29	-6.73	0.553904	0.00956132	0.59913	0.0240646
165.126	5.856	169965	323.166	345.661	335.661	121.065	372.551	92.1593	0.963	1.03	-0.05	0.04	0.786905	0.713538	0.825762	0.914773
171.137	5.856	126934	2736.1	312.796	293.009	194.07	362.131	94.3836	9.338	1.068	3.22	0.09	0.0572243	0.544944	0.0672112	0.756058
151.111	5.856	198380	3158.07	362.853	530.739	181.087	384.603	108.957	5.95	0.684	2.57	-0.55	0.148931	0.983611	0.17117	1
140.131	5.856	757996	4207.61	2472.24	6433.46	92.3014	352.953	109.389	0.654	0.384	-0.61	-1.38	0.96509	0.99538	0.980964	1
200.152	5.856	65212.5	418.074	370.412	647.795	135.519	262.157	110.17	0.645	0.572	-0.63	-0.81	0.554495	0.659817	0.599683	0.867778
141.126	5.856	84477.4	366.451	348.501	456.636	104.517	330.965	122.598	0.803	0.763	-0.32	-0.39	0.436151	0.750533	0.479296	0.94539
142.147	5.856	64164.1	1008.49	354.748	332.307	119.073	305.224	127.167	3.035	1.068	1.6	0.09	0.347183	0.814635	0.38634	0.993625
199.965	5.856	857506	79988.3	16695.7	24572.8	162.102	172.71	142.164	3.255	0.679	1.7	-0.56	0.845355	0.821466	0.878677	0.997017
139.074	5.856	96872.6	10565.9	747.785	871.233	111.025	205.788	159.48	12.128	0.858	3.6	-0.22	0.00702295	0.280459	0.00851216	0.444546
168.162	5.856	96937.2	375.122	356.748	647.569	129.663	320.975	197.171	0.579	0.551	-0.79	-0.86	0.868227	0.981578	0.899046	1
180.137	5.857	46446.8	335.822	380.949	365.717	192.537	357.203	44.4602	0.918	1.042	-0.12	0.06	0.472141	0.726616	0.516498	0.926043
208.169	5.857	39849.4	345.444	357.949	347.593	53.427	356.613	45.6699	0.994	1.03	-0.01	0.04	0.896491	0.734133	0.923709	0.931718
222.148	5.857	45858.3	363.584	396.913	381.042	157.797	333.258	74.5554	0.954	1.042	-0.07	0.06	0.899703	0.566696	0.926332	0.777955
196.157	5.857	59399.2	379.05	335.976	322.542	113.903	353.307	83.252	1.175	1.042	0.23	0.06	0.553354	0.732742	0.598594	0.930643
196.132	5.857	51944.4	1406.11	768.79	571.909	155.47	277.228	84.8382	2.459	1.344	1.3	0.43	0.103714	0.187083	0.120308	0.315668
193.121	5.857	45598.6	351.684	362.607	355.923	234.476	362.522	86.338	0.988	1.019	-0.02	0.03	0.711325	0.959436	0.753816	1
211.168	5.857	59084.4	404.87	354.776	344.512	204.768	373.638	87.4377	1.175	1.03	0.23	0.04	0.529842	0.996424	0.574894	1
168.101	5.857	40861.9	2128.11	1519.78	561.631	129.777	219.987	114.013	3.789	2.706	1.92	1.44	0.0754777	0.0914042	0.088175	0.170284
169.085	5.857	44654.6	367.642	349.634	302.393	174.566	194.566	190.947	1.216	1.156	0.28	0.21	0.179764	0.428788	0.205375	0.626392
131.951	5.857	67401.7	730.181	381.55	1674.43	160.342	204.957	210.609	0.436	0.228	-1.2	-2.13	0.819118	0.240706	0.854884	0.390987
204.111	5.857	72195.8	9266.61	273.076	262.157	158.587	262.581	326.147	35.348	1.042	5.14	0.06	0.0143769	0.837478	0.0172739	1
166.122	5.858	59751.6	326.092	355.983	330.342	176.09	369.398	45.7293	0.987	1.078	-0.02	0.11	0.327239	0.598102	0.365427	0.809598
194.153	5.858	36208.1	366.965	384.626	369.247	159.304	344.376	60.5276	0.994	1.042	-0.01	0.06	0.720621	0.762329	0.762831	0.954963
208.132	5.858	51393	410.528	359.734	353.104	221.543	366.473	78.5773	1.163	1.019	0.22	0.03	0.288331	0.9634	0.323571	1
227.163	5.858	38163.3	383.896	352.496	315.761	107.975	343.567	83.9932	1.216	1.116	0.28	0.16	0.182097	0.682388	0.207922	0.888623
167.142	5.858	60869.5	378.783	331.917	322.314	162.179	356.191	108.342	1.175	1.03	0.23	0.04	0.236345	0.855837	0.26731	1
145.147	5.858	50528.2	394.852	390.185	377.241	157.156	204.665	122.133	1.047	1.034	0.07	0.05	0.739958	0.611122	0.781402	0.822414
219.147	5.859	53190.1	890.347	959.053	796.281	161.603	185.446	136.57	1.118	1.204	0.16	0.27	0.988088	0.628903	0.997721	0.839129
115.965	5.862	246120	18551.2	5885.18	9459.78	161.615	149.433	126.843	1.961	0.622	0.97	-0.68	0.960194	0.47567	0.977207	0.67976
138.956	5.862	119913	3867.12	3569.84	6701.19	139.389	181.777	130.896	0.577	0.533	-0.79	-0.91	0.966047	0.748606	0.981635	0.94421
128.131	5.862	114592	8201.94	489.248	660.39	133.154	225.85	188.493	12.42	0.741	3.63	-0.43	0.634742	0.973498	0.679526	1
130.923	5.862	213843	723.919	1700.75	6289.4	139.828	96.1472	191.94	0.115	0.27	-3.12	-1.89	0.00615292	0.0122799	0.00747028	0.0299374
112.064	5.862	112812	1323.55	11414	1457.68	134.551	129.172	209.526	0.908	7.83	-0.14	2.97	0.755729	0.0684026	0.796165	0.132334
140.106	5.863	55127.1	2142.53	2884.85	1119.37	134.213	194.561	98.5809	1.914	2.577	0.94	1.37	0.616293	0.252087	0.661113	0.406563
115.136	5.863	69359.6	1931.39	1845.18	1838.31	235.183	169.01	115.063	1.051	1.004	0.07	0.01	0.979736	0.81799	0.991963	0.994833
184.157	5.863	209890	8165.19	423.429	2249.79	95.6449	315.389	120.522	3.629	0.188	1.86	-2.41	0.641841	0.956886	0.686531	1
143.131	5.863	29356	1256.25	1064.9	1119.95	44.8193	210.316	216.271	1.122	0.951	0.17	-0.07	0.717842	0.890183	0.760324	1
188.116	5.863	75983.8	11052	4317.74	482.231	116.246	157.992	224.61	22.919	8.954	4.52	3.16	0.0309399	0.236401	0.0367375	0.385459
111.08	5.864	50551.8	762.753	329.058	338.293	189.509	324.827	123.86	2.255	0.973	1.17	-0.04	0.112409	0.812943	0.130129	0.992471
139.111	5.864	159896	2101.29	331.878	289.923	151.953	367.613	163.016	7.248	1.145	2.86	0.19	0.0219371	0.429739	0.0262116	0.627598
225.148	5.865	27567	372.217	326.163	304.635	102.178	338.223	61.1682	1.222	1.071	0.29	0.1	0.107789	0.870402	0.124924	1
152.106	5.865	62166.4	659.525	346.557	344.267	146.424	332.771	76.0928	1.916	1.007	0.94	0.01	0.208725	0.392665	0.237133	0.584372
167.106	5.865	113214	1527.48	709.732	935.852	106.969	351.966	79.7597	1.632	0.758	0.71	-0.4	0.248403	0.952563	0.280463	1
114.08	5.865	826533	613.056	1336.25	21593	236.81	125.066	106.79	0.028	0.062	-5.14	-4.01	0.878985	0.990965	0.908367	1
125.095	5.865	65014.9	3343.65	1698.05	492.253	108.247	274.959	119.04	6.793	3.45	2.76	1.79	0.257842	0.693154	0.290722	0.897679
198.173	5.865	49302	754.061	322.242	403.342	102.741	315.283	126.943	1.87	0.799	0.9	-0.32	0.456655	0.861719	0.500574	1
185.116	5.865	34621.6	362.6	332.942	331.662	131.717	302.839	129.126	1.093	1.004	0.13	0.01	0.132814	0.861432	0.153128	1
127.111	5.865	81636.7	679.438	326.857	325.601	122.495	329.751	133.001	2.087	1.004	1.06	0.01	0.151484	0.74401	0.174005	0.940174
166.147	5.865	283720	8209.55	1738.03	48015.8	141.285	168.131	134.68	0.171	0.036	-2.55	-4.79	0.744984	0.643734	0.785889	0.852776
176.949	5.865	376508	19869.8	30715.3	15220.1	144.391	151.486	201.844	1.305	2.018	0.38	1.01	0.615966	0.70153	0.660858	0.903998
172.194	5.865	338975	749.634	1687.98	315.736	304.566	214.996	203.822	2.374	5.346	1.25	2.42	0.41487	0.17651	0.457289	0.300409
170.142	5.866	227873	3632.69	4750.75	4840.55	111.33	275.929	68.0968	0.75	0.981	-0.41	-0.03	0.894857	0.737218	0.922356	0.934406
221.126	5.866	38596.1	771.23	1199.57	636.385	207.961	230.64	72.0787	1.212	1.885	0.28	0.91	0.446321	0.322961	0.489818	0.498756
214.168	5.866	23268.5	287.146	297.54	289.303	184.497	240.762	86.2889	0.993	1.028	-0.01	0.04	0.499205	0.451621	0.543882	0.652864
390.277	5.866	114707	17249.9	11877.9	24391.4	68.485	129.341	97.8962	0.707	0.487	-0.5	-1.04	0.959727	0.390813	0.976776	0.582342
156.126	5.866	395299	6890.16	7135.14	1131.77	118.322	284.41	186.689	6.088	6.304	2.61	2.66	0.238308	0.442396	0.269448	0.642075
169.11	5.866	301773	1661.93	2165.37	1836.17	185.981	160.101	199.391	0.905	1.179	-0.14	0.24	0.754194	0.580049	0.794737	0.791183
185.142	5.866	54838.4	1282.97	772.783	1150.32	164.536	216.396	215.827	1.115	0.672	0.16	-0.57	0.285669	0.98028	0.320762	1
205.095	5.866	65251.8	307.083	643.922	515.504	181.981	185.452	335.12	0.596	1.249	-0.75	0.32	0.871642	0.504737	0.902078	0.712549
177.137	5.867	63032.3	948.527	529.751	460.437	140.228	211.343	91.1529	2.06	1.151	1.04	0.2	0.0265324	0.480051	0.0316003	0.684788
154.147	5.867	140207	238.658	258.26	257.268	184.372	379.732	94.3007	0.928	1.004	-0.11	0.01	0.667818	0.865693	0.711953	1
195.137	5.867	48924.8	285.427	265.932	276.237	118.673	371.639	128.797	1.033	0.963	0.05	-0.05	0.231141	0.960855	0.261624	1
133.951	5.867	328485	6875.58	4545.44	7579.57	176.619	207.327	170.423	0.907	0.6	-0.14	-0.74	0.979592	0.860457	0.991862	1
178.122	5.868	21500.2	258.137	247.496	250.675	220.431	341.369	27.3718	1.03	0.987	0.04	-0.02	0.271064	0.724321	0.305088	0.924256
175.965	5.868	1.56751e+06	558561	310860	240647	73.7378	39.2317	82.4398	2.321	1.292	1.21	0.37	0.022086	0.795736	0.026388	0.979766
171.97	5.868	231352	78799.9	43994.5	59799.1	77.4348	86.7818	87.4888	1.318	0.736	0.4	-0.44	0.735727	0.880507	0.77734	1
209.153	5.868	35159.7	265.432	274.115	256.022	116.12	349.121	124.583	1.037	1.071	0.05	0.1	0.163331	0.732479	0.187168	0.930469
211.132	5.868	27320.5	262.722	284.3	283.208	111.96	322.566	171.912	0.928	1.004	-0.11	0.01	0.364863	0.957391	0.405	1
160.085	5.868	264064	1816.59	318.513	464.59	150.699	269.968	179.522	3.91	0.686	1.97	-0.54	0.630862	0.914843	0.675633	1
127.136	5.868	216328	429.386	354.149	3415.02	162.924	231.994	196.206	0.126	0.104	-2.99	-3.27	0.962002	0.639865	0.978472	0.849085
181.158	5.868	25653.9	258.574	267.934	250.248	143.864	336.697	227.531	1.033	1.071	0.05	0.1	0.35891	0.962642	0.398652	1
212.152	5.869	22291.8	1198.9	982.187	733.743	97.7164	233.326	58.7614	1.634	1.339	0.71	0.42	0.437767	0.548328	0.480977	0.759568
163.121	5.869	166467	2015.46	640.875	741.86	161.391	242.038	241.466	2.717	0.864	1.44	-0.21	0.47117	0.991469	0.515486	1
146.069	5.869	152704	1235.11	1235.87	320.903	134.704	207.136	296.776	3.849	3.851	1.94	1.95	0.107734	0.401428	0.124866	0.594533
191.116	5.869	114702	2956.57	351.062	339.102	143.219	215.973	346.482	8.719	1.035	3.12	0.05	0.0897254	0.830102	0.10443	1
127.136	5.87	25288.7	1377.17	234.498	1676.08	94.7816	244.976	68.2644	0.822	0.14	-0.28	-2.84	0.771534	0.254919	0.811508	0.410385
113.104	5.87	19878.3	287.762	170.991	935.705	163.563	352.46	83.9975	0.308	0.183	-1.7	-2.45	0.669307	0.0354492	0.713438	0.0748197
157.11	5.87	123879	6870.31	9943.66	2920.44	176.571	141.124	111.374	2.352	3.405	1.23	1.77	0.759012	0.608973	0.799284	0.820416
142.952	5.87	127870	26066.4	25848	5235.77	102.612	101.498	146.384	4.979	4.937	2.32	2.3	0.296248	0.728151	0.332104	0.927675
103.1	5.87	595546	17248.1	25331.1	8272.27	129.012	195.23	169.59	2.085	3.062	1.06	1.61	0.769926	0.999997	0.810009	1
188.116	5.87	187585	759.947	8146.28	471.917	186.712	135.41	175.928	1.61	17.262	0.69	4.11	0.678075	0.476989	0.72178	0.681413
156.126	5.87	653187	2664.8	5691.18	2176.77	272.857	156.748	187.629	1.224	2.615	0.29	1.39	0.976895	0.935019	0.989915	1
186.1	5.87	91919.1	6374.72	1138.46	869.894	127.557	161.889	229.229	7.328	1.309	2.87	0.39	0.146305	0.674229	0.16823	0.881865
155.131	5.871	61883.1	7958.88	2195.28	3232.94	83.9447	204.93	71.7047	2.462	0.679	1.3	-0.56	0.244929	0.997982	0.276653	1
203.959	5.871	68068.1	28276.5	5001.83	25396.4	94.629	114.555	82.9033	1.113	0.197	0.15	-2.34	0.982102	0.727417	0.993544	0.926792
112.957	5.871	942862	102985	75941.8	113360	111.286	163.932	111.786	0.908	0.67	-0.14	-0.58	0.603169	0.996648	0.648098	1
155.095	5.871	328346	19517.5	14229.2	6718.15	163.665	133.052	130.39	2.905	2.118	1.54	1.08	0.562907	0.999998	0.607766	1
140.095	5.871	138019	344.913	317.609	324.257	198.406	326.18	132.186	1.064	0.979	0.09	-0.03	0.719228	0.592133	0.761573	0.803426
156.163	5.871	83679.6	1628.5	461.789	1669.36	126.476	241.747	174.961	0.976	0.277	-0.04	-1.85	0.976273	0.847408	0.989494	1
153.126	5.871	45445.7	193.176	209.043	208.239	104.925	303.147	209.966	0.928	1.004	-0.11	0.01	0.727084	0.758578	0.769014	0.95182
112.064	5.872	90916.1	1095.37	1630.44	1497.28	198.275	240.666	100.092	0.732	1.089	-0.45	0.12	0.996389	0.74944	1	0.944405
111.96	5.872	44136.2	12051.2	4637	574.9	90.7036	113.123	152.021	20.962	8.066	4.39	3.01	0.116728	0.470569	0.135023	0.6739
152.131	5.872	90625.3	7335.45	954.393	1161.54	100.821	236.738	202.603	6.315	0.822	2.66	-0.28	0.33469	0.910196	0.373167	1
161.142	5.873	75069.6	909.06	854.844	652.435	190.15	198.642	177.432	1.393	1.31	0.48	0.39	0.782929	0.986708	0.821939	1
202.132	5.873	97308.9	9061.85	342.479	446.54	151.3	193.319	206.279	20.293	0.767	4.34	-0.38	0.0687221	0.87974	0.0803885	1
110.085	5.874	236023	26363.2	26420.5	36852.1	161.733	93.963	75.1645	0.715	0.717	-0.48	-0.48	0.295817	0.664417	0.331671	0.872377
210.924	5.874	157077	11494.3	14448	32820.6	86.9646	86.452	89.7401	0.35	0.44	-1.51	-1.18	0.011861	0.018454	0.014288	0.0425617
157.085	5.874	169460	3121.65	659.993	956.848	184.733	278.829	115.256	3.262	0.69	1.71	-0.54	0.200765	0.710669	0.228522	0.912374
217.131	5.874	39192.8	1995.89	768.644	1091.42	136.106	190.696	264.313	1.829	0.704	0.87	-0.51	0.289309	0.940397	0.324621	1
179.079	5.875	87114.6	2730.99	1548.38	2392.45	139.693	201.03	81.9813	1.142	0.647	0.19	-0.63	0.832674	0.984392	0.867281	1
140.951	5.875	1.63483e+06	119557	55886.2	148909	164.197	238.614	135.255	0.803	0.375	-0.32	-1.41	0.933588	0.4954	0.954587	0.702491
145.11	5.875	112136	7867.28	10706.1	248.506	163.906	129.583	197.592	31.658	43.082	4.98	5.43	0.0831191	0.374913	0.0969135	0.563065
218.127	5.875	93421.2	263.48	268.433	247.855	190.479	213.98	258.142	1.063	1.083	0.09	0.12	0.14156	0.70631	0.162909	0.908546
203.96	5.876	63960.7	7840.43	950.16	19953.9	107.992	155.59	72.8893	0.393	0.048	-1.35	-4.39	0.355345	0.0338822	0.394909	0.0719697
181.951	5.876	73009.9	1247.17	1533.15	8980.91	121.685	153.548	107.458	0.139	0.171	-2.85	-2.55	0.477228	0.144545	0.521677	0.253418
243.147	5.876	49457.7	287.455	362.726	444.741	318.911	111.493	163.369	0.646	0.816	-0.63	-0.29	0.998241	0.974682	1	1
144.09	5.876	270423	38509.6	31119.1	1563.84	100.478	154.77	171.672	24.625	19.899	4.62	4.31	0.287183	0.784334	0.322349	0.97122
163.111	5.878	48770.2	359.325	333.657	337.942	265.435	46.461	29.0385	1.063	0.987	0.09	-0.02	0.0171346	0.94374	0.0205307	1
149.069	5.878	82290.1	32368.6	31207.1	16466	70.2551	54.991	44.8272	1.966	1.895	0.98	0.92	0.882875	0.569971	0.911751	0.78114
225.005	5.878	271185	41083.9	24177.9	17359	128.496	80.1555	94.8398	2.367	1.393	1.24	0.48	0.831883	0.986597	0.866586	1
173.117	5.878	187729	489.792	344.965	305.273	218.654	225.366	144.374	1.604	1.13	0.68	0.18	0.344296	0.580232	0.383301	0.791384
162.957	5.878	190182	33161.9	8996.91	1931.87	107.093	130.021	151.329	17.166	4.657	4.1	2.22	0.238638	0.866785	0.269807	1
143.114	5.878	60401.1	316.4	323.088	297.637	259.799	170.482	155.61	1.063	1.086	0.09	0.12	0.199174	0.988134	0.226745	1
143.106	5.878	91608.6	881.109	1859.32	419.823	122.192	227.043	158.9	2.099	4.429	1.07	2.15	0.266179	0.0813738	0.299832	0.153841
115.075	5.878	52219.7	1860.13	3022.63	316.355	177.625	124.066	178.454	5.88	9.555	2.56	3.26	0.331415	0.203156	0.369664	0.338603
141.135	5.878	64351.7	292.961	308.342	283.99	329.993	195.195	204.821	1.032	1.086	0.04	0.12	0.412588	0.854902	0.454886	1
226.168	5.878	98465.2	487.298	326.754	299.516	325.179	153.367	240.972	1.627	1.091	0.7	0.13	0.34311	0.949501	0.382075	1
175.157	5.879	54990.3	366.255	394.913	315.772	294.497	83.8605	50.9412	1.16	1.251	0.21	0.32	0.212284	0.617234	0.241041	0.828082
166.11	5.879	158063	3479.67	2749.35	1005.04	100.882	261.036	107.543	3.462	2.736	1.79	1.45	0.0680852	0.0893799	0.0796729	0.16696
161.069	5.879	80963.1	3159	7698.69	3239.07	151.003	137.438	112.264	0.975	2.377	-0.04	1.25	0.819678	0.711982	0.855428	0.913462
222.981	5.879	612824	97492.3	21215	32370.4	126.889	126.267	123.413	3.012	0.655	1.59	-0.61	0.630189	0.579678	0.674976	0.790796
212.189	5.879	50921.3	504.693	314.24	310.207	292.355	208.267	126.065	1.627	1.013	0.7	0.02	0.125573	0.965237	0.144961	1
157.13	5.879	47686.6	490.179	328.686	301.287	255.419	155.835	160.576	1.627	1.091	0.7	0.13	0.189467	0.840606	0.216148	1
100.1	5.879	154659	9943.18	5654.65	348.245	176.483	259.359	163.553	28.552	16.238	4.84	4.02	0.00422548	0.0649702	0.00515721	0.126564
113.121	5.879	54600.4	3973.73	332.214	1041.74	121.118	178.644	169.714	3.815	0.319	1.93	-1.65	0.639515	0.99976	0.684405	1
208.121	5.879	98807.7	335.226	372.965	327.543	237.318	166.761	200.835	1.023	1.139	0.03	0.19	0.53466	0.864486	0.579867	1
192.138	5.88	92270.9	369.36	362.784	358.049	284.212	132.723	29.0335	1.032	1.013	0.04	0.02	0.0741464	0.700334	0.0866562	0.902948
163.111	5.88	69286.6	343.401	337.287	332.885	233.634	186.454	82.1195	1.032	1.013	0.04	0.02	0.147411	0.777773	0.169475	0.966251
216.097	5.88	98765.6	847.016	562.348	24482.5	182.321	236.362	116.032	0.035	0.023	-4.85	-5.44	0.328156	0.0275634	0.366285	0.0602406
170.178	5.88	38687.7	1629.94	403.853	8060.11	127.87	168.645	122.017	0.202	0.05	-2.31	-4.32	0.399876	0.338251	0.44173	0.517979
188.972	5.88	24924.4	5384.38	371.166	512.035	107.973	168.024	141.674	10.516	0.725	3.39	-0.46	0.206767	0.995482	0.235029	1
237.184	5.88	39247.1	350.24	344.004	339.515	253.01	165.389	142.791	1.032	1.013	0.04	0.02	0.229353	0.820221	0.259733	0.996202
107.907	5.88	133384	1388.28	2173.26	3979.65	142.307	103.45	182.238	0.349	0.546	-1.52	-0.87	0.0133329	0.0626106	0.0160378	0.122493
177.1	5.88	38442.7	229.458	234.707	252.949	266.543	209.967	274.213	0.907	0.928	-0.14	-0.11	0.838858	0.890485	0.872741	1
110.013	5.881	195473	83000.3	54256.5	29927.9	69.4955	84.8467	112.119	2.773	1.813	1.47	0.86	0.631752	0.982168	0.676553	1
119.058	5.881	107224	23942.9	24903.3	9560.75	91.7183	102.656	114.529	2.504	2.605	1.32	1.38	0.709259	0.999288	0.751913	1
116.939	5.881	131386	36576	5122.25	592.041	111.519	140.944	139.508	61.78	8.652	5.95	3.11	0.273169	0.749071	0.307286	0.944364
154.111	5.881	328298	7932.33	17998.7	820.177	210.148	120.705	146.148	9.671	21.945	3.27	4.46	0.216279	0.284873	0.245377	0.450354
102.124	5.881	475896	36479.2	22921.9	40606.3	97.6275	128.726	146.589	0.898	0.564	-0.15	-0.82	0.959392	0.846001	0.976522	1
189.136	5.881	46090.1	2228.76	2574.72	1161.34	167.148	152.013	167.919	1.919	2.217	0.94	1.15	0.793665	0.802215	0.831835	0.984086
193.158	5.881	54340.5	340.407	334.347	329.983	272.843	168.39	176.667	1.032	1.013	0.04	0.02	0.277127	0.74241	0.311612	0.939165
130.111	5.881	263393	15132.1	5012.78	913.502	166.966	173.578	186.621	16.565	5.487	4.05	2.46	0.371842	0.717781	0.412274	0.918623
210.173	5.881	40335.1	533.479	355.94	327.901	246.072	152.278	188.073	1.627	1.086	0.7	0.12	0.178977	0.935862	0.204518	1
203.116	5.881	68178.9	321.852	351.771	851.483	186.921	194.461	239.03	0.378	0.413	-1.4	-1.28	0.986851	0.94327	0.996987	1
206.153	5.882	48953.7	369.731	352.327	347.729	265.998	120.282	48.8805	1.063	1.013	0.09	0.02	0.0956206	0.810995	0.111151	0.991181
157.074	5.882	238236	22998.6	9352.12	4084.44	119.199	154.145	159.866	5.631	2.29	2.49	1.2	0.0534759	0.356814	0.0628983	0.541149
131.131	5.882	205973	1633.66	1122.15	332.218	225.404	143.314	167.33	4.917	3.378	2.3	1.76	0.845592	0.706524	0.878882	0.908715
139.1	5.882	682275	1691.44	2442.11	1458.79	218.65	152.735	188.437	1.159	1.674	0.21	0.74	0.996583	0.944726	1	1
111.105	5.882	42275.1	523.973	417.003	360.999	135.497	206.642	303.296	1.451	1.155	0.54	0.21	0.120261	0.63425	0.13901	0.843965
138.116	5.883	332576	79810.2	63729.2	129670	85.2875	102.837	52.2718	0.615	0.491	-0.7	-1.02	0.905395	0.145977	0.931071	0.255585
201.1	5.883	30832.8	2398.58	1762.79	2877.24	149.721	145.27	119.772	0.834	0.613	-0.26	-0.71	0.981879	0.753078	0.993409	0.947217
141.115	5.883	137853	4193.28	3148.41	5242.41	136.927	174.344	132.225	0.8	0.601	-0.32	-0.74	0.931762	0.956257	0.953071	1
145.11	5.883	154433	5218.04	7657.18	4323.41	136.679	137.954	142.405	1.207	1.771	0.27	0.82	0.577757	0.634274	0.622568	0.843965
130.111	5.883	464381	8505.71	42666.6	5292.53	203.563	110.058	147.258	1.607	8.062	0.68	3.01	0.954334	0.911634	0.9724	1
143.095	5.883	336023	7948.32	12998.9	5295.11	143.263	151.802	164.218	1.501	2.455	0.59	1.3	0.584441	0.782197	0.629283	0.969578
133.11	5.883	305760	18945.6	23599.4	2280.66	162.251	138.838	197.116	8.307	10.348	3.05	3.37	0.337583	0.425366	0.376261	0.622804
221.153	5.884	54468.6	769.852	560.539	551.803	223.326	118.414	28.6972	1.395	1.016	0.48	0.02	0.0286334	0.533544	0.0340442	0.743583
103.064	5.884	165115	33855.5	41694.1	37468.9	109.585	113.899	91.9522	0.904	1.113	-0.15	0.15	0.949955	0.773444	0.968401	0.963349
137.095	5.884	188551	3826.19	4978.53	597.424	150.404	247.949	138.161	6.404	8.333	2.68	3.06	0.0371379	0.0145252	0.0439724	0.0346254
171.089	5.884	46479.9	2084.31	1653.6	1128.26	176.7	146.034	148.872	1.847	1.466	0.89	0.55	0.643924	0.926898	0.688594	1
144.126	5.884	207732	1271.66	1704.14	1898.18	194.444	174.195	174.061	0.67	0.898	-0.58	-0.16	0.986429	0.999474	0.996742	1
189.1	5.884	38213.6	1189.4	675.81	635.143	186.078	191.531	193.985	1.873	1.064	0.91	0.09	0.931365	0.98894	0.952808	1
202.095	5.884	44191.2	5980.27	5693.69	363.1	101.821	121.15	197.719	16.47	15.681	4.04	3.97	0.211246	0.61842	0.239874	0.829423
147.126	5.884	312319	1601.97	712.524	318.278	202.779	155.329	204.291	5.033	2.239	2.33	1.16	0.482609	0.65115	0.527015	0.859781
149.961	5.885	106159	1447.51	2125.27	1729.8	160.188	164.467	134.535	0.837	1.229	-0.26	0.3	0.91806	0.736376	0.941539	0.933629
175.085	5.885	90298.1	4108.99	3357	3410.19	135.288	159.422	152.444	1.205	0.984	0.27	-0.02	0.55654	0.865767	0.601397	1
159.162	5.885	29045.5	514.021	359.777	315.06	287.384	120.053	192.815	1.632	1.142	0.71	0.19	0.396816	0.744715	0.438629	0.940782
170.142	5.885	194130	3585.48	3649.2	3293.39	252.128	121.889	198.977	1.089	1.108	0.12	0.15	0.982166	0.709574	0.993563	0.911688
184.158	5.885	193254	805.582	637.767	394.752	224.901	214.956	228.946	2.041	1.616	1.03	0.69	0.862204	0.934793	0.893684	1
191.142	5.886	53867	556.737	593.926	525.588	269.718	191.232	77.8021	1.059	1.13	0.08	0.18	0.167709	0.964082	0.191997	1
233.94	5.886	340160	16532.3	12021	44099.9	84.1034	171.256	107.893	0.375	0.273	-1.42	-1.88	0.00734494	0.00118277	0.00889517	0.00406617
159.126	5.886	96096.8	8094	1324.6	1286.72	126.387	151.92	142.318	6.29	1.029	2.65	0.04	0.198105	0.900297	0.225598	1
173.105	5.886	234500	6927.6	3857.3	1659.57	138.063	158.764	147.824	4.174	2.324	2.06	1.22	0.356479	0.770331	0.396109	0.960753
144.09	5.886	265168	25400.9	8858.89	935.555	117.065	137.833	159.481	27.151	9.469	4.76	3.24	0.181135	0.199932	0.206845	0.334282
186.137	5.886	86698	2482.5	1523.29	803.065	105.502	188.321	179.399	3.091	1.897	1.63	0.92	0.509535	0.607457	0.55443	0.81887
101.121	5.886	1.73689e+06	356765	238.425	360.978	111.734	200.852	203.391	988.328	0.66	9.95	-0.6	0.481496	0.921914	0.525903	1
196.158	5.886	111822	569.269	413.778	348.923	249.33	149.512	216.998	1.632	1.186	0.71	0.25	0.219783	0.579473	0.249199	0.79072
128.095	5.886	246289	22752.7	14701.7	815.784	104.306	186.95	225.769	27.891	18.022	4.8	4.17	0.020644	0.0798662	0.0246824	0.151299
167.142	5.886	175309	341.304	383.984	317.553	251.278	178.886	260.081	1.075	1.209	0.1	0.27	0.234599	0.572452	0.265403	0.783513
112.064	5.887	80968	1979.39	1075.72	1606.74	144.905	277.667	98.4177	1.232	0.67	0.3	-0.58	0.273092	0.924343	0.307214	1
182.142	5.887	53964.4	5212.58	316.615	358.935	114.759	249.788	151.031	14.522	0.882	3.86	-0.18	0.076929	0.760912	0.0898374	0.953833
173.142	5.887	62119.6	2684.51	983.252	1273.9	141.689	158.811	157.755	2.107	0.772	1.08	-0.37	0.623437	0.987605	0.668292	1
187.121	5.887	80954.2	1183.85	684.513	1639.18	172.656	215.841	179.314	0.722	0.418	-0.47	-1.26	0.962368	0.789208	0.978658	0.975046
103.1	5.887	811792	3550.31	1778.59	568.05	157.614	191.863	228.64	6.25	3.131	2.64	1.65	0.188929	0.758948	0.215567	0.952176
201.137	5.887	42906	2036.06	560.186	834.497	158.726	206.812	236.078	2.44	0.671	1.29	-0.57	0.271402	0.993569	0.305438	1
226.143	5.888	104850	313.717	273.118	278.495	282.168	202.683	31.2673	1.126	0.981	0.17	-0.03	0.0605542	0.893061	0.0710284	1
193.095	5.888	39406.8	2320.11	1083.01	2084.68	125.626	208.433	54.1163	1.113	0.52	0.15	-0.94	0.233345	0.941923	0.264052	1
269.174	5.888	23380	469.923	335.147	288.031	211.723	98.3209	66.2289	1.632	1.164	0.71	0.22	0.04385	0.510069	0.0517543	0.718251
122.085	5.888	283509	1308.74	938.884	916.252	238.011	257.723	69.187	1.428	1.025	0.51	0.04	0.249121	0.562202	0.281202	0.773867
127.083	5.888	44321.8	836.353	807.721	365.754	205.647	108.537	77.9069	2.287	2.208	1.19	1.14	0.0563458	0.361817	0.0662004	0.547132
133.074	5.888	238721	46535.5	43219	27878.9	106.339	110.934	86.5242	1.669	1.55	0.74	0.63	0.949015	0.624851	0.967824	0.835183
101.084	5.888	179935	12163.5	11346	12995.4	133.417	160.161	101.618	0.936	0.873	-0.1	-0.2	0.918273	0.943977	0.941613	1
144.163	5.888	216328	13965.3	25846.3	10058.5	149.229	110.856	119.489	1.388	2.57	0.47	1.36	0.662606	0.723533	0.707109	0.923591
121.074	5.888	608100	185735	50158.9	46931.9	86.0314	127.7	124.843	3.958	1.069	1.98	0.1	0.413223	0.991129	0.455541	1
185.973	5.888	477233	239445	74146.7	25128.2	67.1224	110.021	132.332	9.529	2.951	3.25	1.56	0.196515	0.901295	0.223879	1
134.949	5.888	243147	79906.3	3722.62	6014.93	93.996	134.164	143.307	13.285	0.619	3.73	-0.69	0.798202	0.900781	0.835723	1
243.159	5.888	109249	291.886	322.278	271.574	278.533	151.76	158.951	1.075	1.187	0.1	0.25	0.138576	0.867496	0.159565	1
244.179	5.888	26418.8	291.598	321.96	271.306	278.492	138.369	172.035	1.075	1.187	0.1	0.25	0.228265	0.900902	0.258567	1
153.116	5.888	215845	3372.58	6258.23	3905.19	199.095	123.825	181.939	0.864	1.603	-0.21	0.68	0.969151	0.765317	0.983845	0.957356
160.962	5.888	372248	87467.3	12078.1	7376.36	97.8775	130.733	184.349	11.858	1.637	3.57	0.71	0.21578	0.771238	0.244848	0.961544
181.158	5.888	77504.8	663.295	1218.73	350.659	217.5	127.434	187.789	1.892	3.476	0.92	1.8	0.610444	0.902441	0.655376	1
175.121	5.888	111081	3589.2	1005.76	1006.81	146.942	158.859	192.715	3.565	0.999	1.83	0	0.467062	0.76676	0.511218	0.958569
197.105	5.888	241364	289.291	319.413	280.494	280.165	238.844	200.163	1.031	1.139	0.04	0.19	0.466314	0.995265	0.51045	1
125.121	5.888	124242	1153.77	986.258	640.847	226.618	190.858	247.402	1.8	1.539	0.85	0.62	0.470845	0.610857	0.515155	0.822156
214.168	5.888	98639.3	830.741	409.448	332.246	207.004	148.477	286.185	2.5	1.232	1.32	0.3	0.0499044	0.455351	0.0587784	0.657187
135.08	5.889	41268	304.511	320.498	283.32	289.454	265.555	38.262	1.075	1.131	0.1	0.18	0.305008	0.264298	0.341546	0.423003
239.173	5.889	56026.7	9416.64	11122.8	18302.7	96.0531	110.281	55.0696	0.514	0.608	-0.96	-0.72	0.250597	0.0339548	0.282825	0.0721106
222.185	5.889	27065.9	322.374	327.83	301.163	261.797	162.386	84.4931	1.07	1.089	0.1	0.12	0.149809	0.815619	0.172152	0.993936
149.096	5.889	102380	1080.33	785.245	637.186	222.776	131.15	108.863	1.695	1.232	0.76	0.3	0.0503666	0.496787	0.0593134	0.704098
172.085	5.889	264685	12364.4	7056.02	3767.46	156.381	138.603	120.351	3.282	1.873	1.71	0.91	0.167744	0.484457	0.192027	0.690099
114.957	5.889	134201	39389.1	29107.7	6398.33	88.2974	88.3972	130.206	6.156	4.549	2.62	2.19	0.188957	0.364448	0.215578	0.550324
184.121	5.889	85529.8	758.874	886.745	852.882	199.236	126.421	145.343	0.89	1.04	-0.17	0.06	0.999546	0.699954	1	0.902668
139.136	5.889	82967.7	770.95	380.484	431.341	213.79	193.999	161.05	1.787	0.882	0.84	-0.18	0.960904	0.943781	0.977601	1
163.941	5.889	425314	9067.94	14749.2	16143.5	182.096	115.559	163.44	0.562	0.914	-0.83	-0.13	0.540768	0.436271	0.586062	0.635551
145.147	5.889	110887	546.778	421.67	395.132	226.415	196.126	168.064	1.384	1.067	0.47	0.09	0.811478	0.940576	0.847946	1
225.184	5.889	54829.8	544.977	388.675	334.034	222.563	193.042	171.073	1.632	1.164	0.71	0.22	0.210461	0.81015	0.239045	0.990639
132.09	5.889	223507	16945.5	3638.03	5978.22	140.277	162.106	179.139	2.835	0.609	1.5	-0.72	0.938422	0.862434	0.958428	1
217.132	5.889	41030.2	1156.84	587.498	1050.08	150.136	196.892	218.925	1.102	0.559	0.14	-0.84	0.565297	0.996497	0.609999	1
119.095	5.889	190372	11190.7	2872.61	774.439	184.502	114.051	225.362	14.45	3.709	3.85	1.89	0.154681	0.38263	0.177613	0.572181
158.962	5.889	2.78413e+06	30534.6	53713.8	68294.3	136.862	176.754	229.407	0.447	0.787	-1.16	-0.35	0.874396	0.999897	0.904254	1
100.1	5.889	193286	297.859	335.107	309.689	242.559	190.246	237.338	0.962	1.082	-0.06	0.11	0.995844	0.892636	1	1
127.119	5.889	110594	288.824	324.985	279.298	339.321	309.78	245.321	1.034	1.164	0.05	0.22	0.611891	0.483099	0.656803	0.688562
213.137	5.89	29171.5	791.928	330.727	646.867	164.374	245.66	97.462	1.224	0.511	0.29	-0.97	0.585524	0.776664	0.630387	0.965466
111.011	5.89	79566.9	36478.3	19333.1	16757.8	67.757	86.8056	102.479	2.177	1.154	1.12	0.21	0.812331	0.997358	0.848518	1
127.136	5.89	86601.9	1433.96	926.87	1487.08	231.589	140.125	114.521	0.964	0.623	-0.05	-0.68	0.984996	0.639785	0.995833	0.849061
117.115	5.89	108970	26507.3	5474.79	4067.9	101.715	121.326	121.973	6.516	1.346	2.7	0.43	0.0331753	0.674645	0.039335	0.882106
127.063	5.89	270387	28959.2	42220.5	5484.58	96.9685	112.969	131.157	5.28	7.698	2.4	2.94	0.6979	0.357543	0.740967	0.541959
228.184	5.89	25909.7	312.494	335.921	291.933	207.381	146.544	149.237	1.07	1.151	0.1	0.2	0.206115	0.887597	0.234323	1
194.142	5.89	130410	1107.43	804.946	678.78	228.487	167.139	150.056	1.632	1.186	0.71	0.25	0.149535	0.741918	0.171846	0.938762
129.099	5.89	91596.7	343.762	373.676	309.028	238.334	141.847	194.665	1.112	1.209	0.15	0.27	0.191822	0.451806	0.218735	0.653004
159.089	5.89	63382.4	221.945	988.929	1136.24	326.859	156.838	214.017	0.195	0.87	-2.36	-0.2	0.556899	0.647298	0.601667	0.856577
182.981	5.89	52168.5	245.961	250.083	237.817	139.896	252.553	239.115	1.034	1.052	0.05	0.07	0.51725	0.985332	0.562219	1
161.105	5.89	62295.1	930.114	279.599	352.427	258.867	163.783	264.57	2.639	0.793	1.4	-0.33	0.854832	0.721987	0.8872	0.922306
123.08	5.89	711321	6371.37	5782.94	1715.49	170.082	219.351	288.054	3.714	3.371	1.89	1.75	0.502202	0.784367	0.546933	0.97122
251.164	5.891	20643	244.498	239.471	221.379	224.394	180.567	28.1518	1.104	1.082	0.14	0.11	0.0829517	0.660642	0.0967386	0.868509
108.069	5.891	191747	2527.94	4676.57	2737.78	220.503	135.81	93.5176	0.923	1.708	-0.12	0.77	0.673253	0.59263	0.717025	0.803904
141.152	5.891	47688.6	589.854	456.918	417.956	217.947	108.806	150.426	1.411	1.093	0.5	0.13	0.169473	0.556072	0.193977	0.76752
105.079	5.891	167350	5482.37	2286.55	818.692	152.975	159.347	165.541	6.697	2.793	2.74	1.48	0.805091	0.654881	0.841825	0.863016
205.131	5.891	208139	1429.23	860.528	1065.08	221.515	178.825	178.407	1.342	0.808	0.42	-0.31	0.401081	0.903763	0.442947	1
129.09	5.891	91793.6	5496.61	6635.04	241.264	96.2201	181.088	183.65	22.783	27.501	4.51	4.78	0.0331204	0.0139346	0.0392742	0.0333858
210.137	5.891	196800	780.746	862.798	791.614	227.296	136.791	192.878	0.986	1.09	-0.02	0.12	0.428231	0.632772	0.471152	0.842845
187.121	5.891	55899.8	4159.22	1741.83	1125.11	165.886	220.004	202.956	3.697	1.548	1.89	0.63	0.344053	0.872366	0.383087	1
251.127	5.892	329653	184.699	171.154	167.235	345.442	148.2	27.4148	1.104	1.023	0.14	0.03	0.0646405	0.967095	0.0757137	1
171.949	5.892	236965	20772.9	14555.7	23950.5	71.538	94.6625	106.287	0.867	0.608	-0.21	-0.72	0.137093	0.0322882	0.157914	0.068993
114.088	5.892	18849.5	2695.35	766.423	1101.31	119.778	118.379	109.947	2.447	0.696	1.29	-0.52	0.170396	0.956131	0.194982	1
194.986	5.892	95482.1	8300.94	9369.34	9433.28	110.788	109.044	110.763	0.88	0.993	-0.18	-0.01	0.997488	0.99974	1	1
132.967	5.892	71987.1	19563.2	10738.6	6552.33	99.3898	100.422	117.824	2.986	1.639	1.58	0.71	0.870565	0.997518	0.901299	1
186.957	5.892	328519	105914	15229.5	33113.6	77.1011	131.02	119.054	3.199	0.46	1.68	-1.12	0.715757	0.514609	0.758245	0.723453
141.079	5.892	280483	51985.4	11203.5	5524.78	125.347	132.164	186.206	9.409	2.028	3.23	1.02	0.253776	0.749527	0.286268	0.944455
174.137	5.892	170194	3205.2	1114.01	270.878	246.279	162.038	189.237	11.833	4.113	3.56	2.04	0.322767	0.599359	0.360651	0.810953
172.121	5.892	326758	10561.5	1027.58	447.763	181.619	147.002	204.721	23.587	2.295	4.56	1.2	0.356526	0.773273	0.396142	0.96322
219.111	5.892	48412.2	679.574	215.595	261.818	215.357	247.751	205.887	2.596	0.823	1.38	-0.28	0.479477	0.757139	0.523878	0.950847
180.127	5.892	221165	741.663	821.647	694.801	234.53	181.273	208.807	1.067	1.183	0.09	0.24	0.346201	0.678731	0.385266	0.885534
116.939	5.892	64753.7	703.25	449.436	2034.88	182.501	183.963	214.239	0.346	0.221	-1.53	-2.18	0.999398	0.631441	1	0.841622
115.083	5.893	102699	328.919	365.948	318.028	258.176	161.576	44.8872	1.034	1.151	0.05	0.2	0.142088	0.747121	0.163499	0.942872
224.153	5.893	141611	680.61	716.343	658.073	238.405	165.182	56.0123	1.034	1.089	0.05	0.12	0.230478	0.724676	0.260941	0.924413
240.184	5.893	36356.1	302.557	307.628	292.539	229.455	127.79	71.6137	1.034	1.052	0.05	0.07	0.272089	0.855596	0.306164	1
201.1	5.893	105617	3109.34	5664.6	2657.03	165.193	148.205	103.229	1.17	2.132	0.23	1.09	0.642746	0.608017	0.687433	0.819475
114.08	5.893	594720	816.002	734.512	520.586	238.059	279.283	107.039	1.567	1.411	0.65	0.5	0.145304	0.922347	0.167104	1
118.075	5.893	121393	13498.8	8719.96	12577.9	126.007	169.039	110.024	1.073	0.693	0.1	-0.53	0.686027	0.527085	0.729615	0.736799
115.136	5.893	151634	1678.09	1850.38	4297.78	221.281	152.001	112.022	0.39	0.431	-1.36	-1.22	0.999067	0.640955	1	0.850106
141.955	5.893	74133.2	21422.8	5192.55	9878.12	74.4396	133.66	113.354	2.169	0.526	1.12	-0.93	0.965121	0.702641	0.980964	0.904873
174.1	5.893	186801	29584.8	17550.9	13270.9	115.682	131.397	118.797	2.229	1.323	1.16	0.4	0.179758	0.308757	0.205375	0.480902
193.122	5.893	213019	709.153	797.833	685.672	245.613	132.225	122.119	1.034	1.164	0.05	0.22	0.290022	0.641388	0.325355	0.850428
129.115	5.893	59332	5399.1	4240.39	2821.77	121.105	152.343	129.249	1.913	1.503	0.94	0.59	0.708609	0.933671	0.751332	1
157.11	5.893	320294	10387.1	10080.8	4143.07	181.489	148.879	130.283	2.507	2.433	1.33	1.28	0.892224	0.912137	0.920209	1
127.1	5.893	355998	4185.5	4768.61	3600.27	166.92	164.038	139.281	1.163	1.325	0.22	0.41	0.416212	0.418087	0.4587	0.614578
213.137	5.893	156481	1447.77	713.562	709.437	232.139	178.94	143.493	2.041	1.006	1.03	0.01	0.373768	0.653507	0.414264	0.861716
141.116	5.893	276478	5863.99	3079.83	2593.29	152.313	126.529	156.513	2.261	1.188	1.18	0.25	0.628579	0.829789	0.673382	1
195.137	5.893	237156	1356.58	703.693	687.741	236.471	177.599	175.072	1.973	1.023	0.98	0.03	0.363285	0.555246	0.403289	0.766626
131.951	5.893	43615.8	1387.03	304.034	333.01	152.928	269.106	210.457	4.165	0.913	2.06	-0.13	0.479392	0.694629	0.523862	0.898784
239.173	5.894	101177	19238.6	14587.7	26926.3	62.4488	102.47	33.7414	0.714	0.542	-0.49	-0.88	0.343395	0.271306	0.382374	0.432444
104.104	5.894	50518.6	303.626	308.714	282.496	242.601	224.377	44.8846	1.075	1.093	0.1	0.13	0.217489	0.500212	0.246699	0.707464
194.153	5.894	51908.1	356.653	387.688	333.186	229.6	178.017	101.103	1.07	1.164	0.1	0.22	0.220989	0.727155	0.250515	0.926512
303.884	5.894	46452.3	10978.5	5297.77	842.803	111.094	92.5661	146.801	13.026	6.286	3.7	2.65	0.0404323	0.0902943	0.0477941	0.168512
189.137	5.894	65841.4	1680.01	797.4	2390.45	130.805	164.102	153.211	0.703	0.334	-0.51	-1.58	0.742465	0.978918	0.783641	1
112.957	5.894	883368	32017.1	6872.57	22905.9	170.08	220.013	164.523	1.398	0.3	0.48	-1.74	1	0.236107	1	0.385205
181.122	5.894	264557	874.137	812.474	688.658	234.064	182.96	189.958	1.269	1.18	0.34	0.24	0.315759	0.663231	0.353087	0.871179
155.095	5.894	550521	4037.06	5335.13	3791.97	182.147	186.429	196.238	1.065	1.407	0.09	0.49	0.627116	0.817119	0.672009	0.994553
168.126	5.894	281538	1316.1	894.098	682.636	225.058	167.212	196.908	1.928	1.31	0.95	0.39	0.730239	0.682152	0.772093	0.888499
174.957	5.894	23630.4	1186.14	278.791	255.115	145.554	247.296	216.441	4.649	1.093	2.22	0.13	0.158945	0.996136	0.182311	1
200.116	5.895	375636	598.981	659.211	538.459	302.306	209.82	44.8771	1.112	1.224	0.15	0.29	0.264694	0.294808	0.29822	0.462999
253.179	5.895	86267.4	252.225	239.165	234.672	267.141	148.97	44.8846	1.075	1.019	0.1	0.03	0.11798	0.987617	0.136429	1
145.074	5.895	231708	17344.3	10243.5	23660.8	151.942	137.569	66.4013	0.733	0.433	-0.45	-1.21	0.639873	0.996755	0.684755	1
226.975	5.895	79294	13177.9	23993.9	28426	128.007	71.8906	70.769	0.464	0.844	-1.11	-0.24	0.66714	0.881439	0.711366	1
157.965	5.895	376801	75251.5	43478.5	84826.9	93.2604	107.475	86.064	0.887	0.513	-0.17	-0.96	0.901778	0.871744	0.928114	1
129.152	5.895	24404.7	3044.69	779.573	1907.03	128.977	150.624	91.6098	1.597	0.409	0.67	-1.29	0.981807	0.444766	0.993381	0.644684
177.983	5.895	33325.2	15731.5	6987.44	6177.58	78.3587	105.738	106.501	2.547	1.131	1.35	0.18	0.679252	0.992452	0.722999	1
131.095	5.895	187957	21318.8	6196.99	5344.89	132.943	113.653	124.197	3.989	1.159	2	0.21	0.101988	0.612846	0.11838	0.823986
205.918	5.895	395318	20028.9	17619.9	23050.5	59.0245	87.2425	132.761	0.869	0.764	-0.2	-0.39	0.0304107	0.0203643	0.0361226	0.0464191
186.1	5.895	184841	5481.86	2295.51	7138.89	176.463	145.179	134.426	0.768	0.322	-0.38	-1.64	0.929741	0.999751	0.951466	1
152.132	5.895	124852	1582.57	1274.78	806.076	218.384	216.87	143.761	1.963	1.581	0.97	0.66	0.760476	0.943996	0.800674	1
223.169	5.895	54900.6	365.938	403.325	341.861	220.653	177.769	147.369	1.07	1.18	0.1	0.24	0.305963	0.766705	0.34258	0.958554
163.085	5.895	83276.4	4249.41	5173.13	2057.61	124.007	144.764	151.204	2.065	2.514	1.05	1.33	0.514582	0.511291	0.559538	0.719699
137.096	5.895	649964	1175.18	711.243	683.821	233.885	244.397	170.542	1.719	1.04	0.78	0.06	0.203551	0.622186	0.23155	0.833368
128.132	5.895	178158	605.095	429.994	302.083	215.39	217.588	220.861	2.003	1.423	1	0.51	0.607849	0.850671	0.652684	1
172.085	5.895	416747	1684.36	977.988	757.759	265.188	205.921	251.648	2.223	1.291	1.15	0.37	0.195256	0.223415	0.22249	0.366923
150.93	5.895	144044	1419.97	2994.5	3480.84	119.735	116.144	256.302	0.408	0.86	-1.29	-0.22	0.400939	0.602778	0.442812	0.813934
166.111	5.895	331598	1077.92	659.78	538.135	237.363	181.378	289.249	2.003	1.226	1	0.29	0.270364	0.369227	0.304377	0.556029
113.121	5.895	136849	761.451	380.74	418.084	212.424	158.688	337.192	1.821	0.911	0.86	-0.13	0.369933	0.637008	0.41032	0.846209
244.143	5.896	69508.1	332.145	325.272	309.031	234.753	40.3052	45.7629	1.075	1.053	0.1	0.07	0.0969117	0.999965	0.112611	1
185.142	5.896	115156	1972.04	1143.56	2363.17	203.625	197.832	77.5974	0.834	0.484	-0.26	-1.05	0.695511	0.778029	0.738748	0.966464
133.074	5.896	199139	62877.3	40142.5	35912.6	80.3621	85.8273	84.225	1.751	1.118	0.81	0.16	0.176845	0.833343	0.202175	1
158.962	5.896	4.69723e+06	1.28085e+06	247532	1.41518e+06	83.1233	148.691	91.5119	0.905	0.175	-0.14	-2.52	0.996175	0.224581	1	0.368565
129.079	5.896	308702	39664.4	44267.3	30254.2	124.4	106.83	100.884	1.311	1.463	0.39	0.55	0.554629	0.538651	0.599798	0.748726
187.908	5.896	257102	12368.7	18306.7	26823.8	71.3493	93.3013	108.885	0.461	0.682	-1.12	-0.55	0.024616	0.00939363	0.0293572	0.0236914
191.116	5.896	60976.3	4749.88	2197.91	2568.48	145.163	154.502	115.239	1.849	0.856	0.89	-0.22	0.179537	0.777086	0.205137	0.965739
231.111	5.896	30296.2	779.196	685.989	720.045	155.791	197.847	134.805	1.082	0.953	0.11	-0.07	0.438472	0.901623	0.481657	1
189.1	5.896	91226.7	2197.34	471.68	1366.07	151.992	170.929	143.769	1.609	0.345	0.69	-1.53	0.906558	0.910813	0.931922	1
199.988	5.896	135395	43584.9	8436.93	632.18	80.1878	125.518	143.892	68.944	13.346	6.11	3.74	0.121776	0.501374	0.140701	0.70874
100.064	5.896	123622	41411.2	20437.6	3994.46	81.2396	106.752	151.748	10.367	5.116	3.37	2.36	0.0868141	0.77391	0.101137	0.963544
171.97	5.896	363284	10858.8	1329.25	9699.17	229.654	191.284	167.015	1.12	0.137	0.16	-2.87	0.946817	0.563344	0.965892	0.77496
140.131	5.896	427193	10179.9	835.153	3916.75	206.48	219.504	172.438	2.599	0.213	1.38	-2.23	0.999995	0.811853	1	0.991685
136.1	5.896	198644	1554.85	1405.24	1172.06	228.272	192.815	188.005	1.327	1.199	0.41	0.26	0.23111	0.625069	0.261603	0.835344
199.965	5.896	566260	16701.8	19582.2	15884.2	174.806	160.022	189.717	1.051	1.233	0.07	0.3	0.855418	0.96287	0.887725	1
187.121	5.896	140721	1405.75	1042.13	1412.44	194.16	183.242	193.952	0.995	0.738	-0.01	-0.44	0.883286	0.891064	0.912015	1
152.095	5.896	540085	1146.88	1544.02	1081.2	240.914	177.596	263.083	1.061	1.428	0.09	0.51	0.513978	0.356602	0.558963	0.540928
198.137	5.896	326528	865.964	821.16	576.889	235.095	183.981	314.744	1.501	1.423	0.59	0.51	0.380741	0.628344	0.421594	0.838584
178.122	5.897	84409.9	378.431	384.773	352.096	237.121	159.3	49.4084	1.075	1.093	0.1	0.13	0.163161	0.927329	0.186992	1
166.147	5.897	475321	90414.3	57621.8	78387.7	107.301	99.4375	74.5031	1.153	0.735	0.21	-0.44	0.998701	0.566941	1	0.778126
233.126	5.897	24369.1	1146.4	1151.53	908.773	177.145	201.564	81.0119	1.261	1.267	0.34	0.34	0.671633	0.937244	0.715574	1
147.126	5.897	483952	1049.22	777.124	523.804	245.303	206.536	97.2649	2.003	1.484	1	0.57	0.172019	0.194977	0.196748	0.327064
143.131	5.897	64276.1	4570.38	7685.12	5012.66	120.508	106.685	113.952	0.912	1.533	-0.13	0.62	0.711126	0.590775	0.753641	0.802021
207.137	5.897	117856	696.317	767.457	729.596	232.051	148.388	114.135	0.954	1.052	-0.07	0.07	0.296151	0.939952	0.332013	1
139.988	5.897	79131.8	26716.9	4034.66	2191.96	98.0647	144.707	122.799	12.189	1.841	3.61	0.88	0.232209	0.995891	0.262793	1
128.095	5.897	643299	22752.7	42304	3447.45	174.591	107.972	125.49	6.6	12.271	2.72	3.62	0.48181	0.382501	0.52622	0.572031
129.116	5.897	194195	8044.41	6397.72	5623.5	139.197	119.784	126.748	1.43	1.138	0.52	0.19	0.399261	0.637946	0.441156	0.847178
187.085	5.897	123795	2415.22	3948.2	6444.06	183.676	150.465	135.641	0.375	0.613	-1.42	-0.71	0.934172	0.99167	0.955053	1
169.147	5.897	63849.5	1847.84	2183.91	1930.24	189.09	116.608	139.353	0.957	1.131	-0.06	0.18	0.298007	0.56401	0.334009	0.77554
179.106	5.897	230796	730.856	822.821	698.323	244.996	163.246	143.53	1.047	1.178	0.07	0.24	0.178328	0.798421	0.203807	0.98199
211.132	5.897	251851	707.969	797.053	636.435	257.584	192.821	147.086	1.112	1.252	0.15	0.32	0.215356	0.679427	0.244379	0.88591
131.095	5.897	241413	30097.5	2640.57	5910.47	116.61	160.171	155.502	5.092	0.447	2.35	-1.16	0.50148	0.827355	0.5462	1
127.063	5.897	302217	19337	3188.11	844.564	136.539	172.732	171.62	22.896	3.775	4.52	1.92	0.90686	0.929385	0.932189	1
113.096	5.897	103959	361.124	449.109	378.384	219.327	241.081	179.224	0.954	1.187	-0.07	0.25	0.835051	0.9084	0.869472	1
223.132	5.897	146831	542.325	610.148	504.589	249.258	133.907	180.941	1.075	1.209	0.1	0.27	0.52486	0.984448	0.56985	1
199.965	5.897	396407	17869.8	3604.03	9711.71	132.844	238.989	186.729	1.84	0.371	0.88	-1.43	0.67033	0.785227	0.714397	0.971899
181.978	5.897	1.63452e+06	32122.8	6764.76	17667.5	169.965	265.786	192.432	1.818	0.383	0.86	-1.38	0.982353	0.195138	0.993708	0.327277
132.09	5.897	247378	3376.13	2950.77	1645.53	153.991	161.603	193.661	2.052	1.793	1.04	0.84	0.921051	0.986313	0.944026	1
142.11	5.897	475337	21646.7	19123.6	360.631	106.06	216.192	204.564	60.025	53.028	5.91	5.73	0.00674744	0.0165204	0.00818301	0.0386357
202.095	5.897	52831.8	910.019	561.205	378.198	180.455	196.938	221.714	2.406	1.484	1.27	0.57	0.999992	0.880317	1	1
175.121	5.897	180012	1327.62	644.249	1001.18	169.11	248.263	224.25	1.326	0.643	0.41	-0.64	0.292901	0.9798	0.328517	1
196.121	5.897	293546	1143.93	922.108	571.088	239.749	193.176	234.924	2.003	1.615	1	0.69	0.329581	0.505449	0.367802	0.713237
182.142	5.897	228155	655.312	712.336	589.098	237.509	188.213	317.313	1.112	1.209	0.15	0.27	0.601464	0.646313	0.64639	0.855324
170.106	5.897	802554	697.644	785.929	1160.95	288.115	218.682	335.062	0.601	0.677	-0.73	-0.56	0.735966	0.790158	0.777557	0.975284
114.116	5.897	292636	327.301	355.783	294.23	209.89	211.539	355.983	1.112	1.209	0.15	0.27	0.335586	0.564189	0.374128	0.77569
190.096	5.898	142373	296.453	333.525	275.823	258.209	305.41	50.4761	1.075	1.209	0.1	0.27	0.372085	0.409253	0.412515	0.603874
163.121	5.898	72926.1	625.877	377.824	328.987	236.202	230.318	66.121	1.902	1.148	0.93	0.2	0.0965199	0.820301	0.112168	0.996202
199.158	5.898	30058.7	1213.99	1088.8	1265.1	174.301	130.616	69.4784	0.96	0.861	-0.06	-0.22	0.608498	0.95236	0.653319	1
209.117	5.898	230105	699.817	787.876	733.264	251.145	185.87	69.5834	0.954	1.074	-0.07	0.1	0.210616	0.81367	0.239196	0.992868
105.043	5.898	25821.6	1306.16	1895.81	2354.59	151.767	133.761	84.0525	0.555	0.805	-0.85	-0.31	0.908015	0.999804	0.933142	1
155.983	5.898	43589.1	18821.1	8971.08	6906.79	76.3003	95.5933	104.962	2.725	1.299	1.45	0.38	0.759969	0.999447	0.800254	1
219.111	5.898	73466.9	806.427	970.056	677.011	211.485	191.342	132.986	1.191	1.433	0.25	0.52	0.754529	0.704471	0.795053	0.906704
177.1	5.898	89859.9	3560.79	1068.78	1730.3	176.571	208.959	149.318	2.058	0.618	1.04	-0.7	0.940171	0.685848	0.959949	0.891301
115.064	5.898	325014	37714.7	34566.3	10247.4	136.163	144.436	160.937	3.68	3.373	1.88	1.75	0.614048	0.820571	0.658895	0.996311
135.053	5.898	65383.8	871.216	399.388	758.415	160.414	175.356	181.12	1.149	0.527	0.2	-0.93	0.99987	0.991983	1	1
163.084	5.898	34675.4	385.764	275.434	240.782	248.444	166.263	182.393	1.602	1.144	0.68	0.19	0.988116	0.899517	0.997721	1
158.106	5.898	232997	51137.3	29350.9	1842.22	116.027	110.011	191.797	27.759	15.932	4.79	3.99	0.300586	0.262445	0.336797	0.420438
126.116	5.898	753010	4501.66	5742.82	2225.99	202.105	230.653	201.11	2.022	2.58	1.02	1.37	0.898765	0.876554	0.92558	1
141.079	5.898	944619	3858.93	3232.41	5046.33	225.579	201.004	212.285	0.765	0.641	-0.39	-0.64	0.869436	0.875982	0.900255	1
170.106	5.898	174584	851.653	666.274	785.394	201.771	150.472	214.69	1.084	0.848	0.12	-0.24	0.826665	0.834496	0.861951	1
239.164	5.898	102369	641.964	424.993	320.49	237.331	162.017	217.99	2.003	1.326	1	0.41	0.201354	0.689795	0.229158	0.894496
127.111	5.898	136544	347.966	391.751	364.597	211.302	241.318	236.204	0.954	1.074	-0.07	0.1	0.640781	0.832115	0.685552	1
183.126	5.898	210888	1458.44	1212.8	1087.47	225.663	164.512	256.52	1.341	1.115	0.42	0.16	0.575156	0.68105	0.619886	0.887401
198.174	5.898	58977.6	289.89	319.508	303.745	235.342	219.604	280.907	0.954	1.052	-0.07	0.07	0.376829	0.769118	0.417512	0.960086
124.1	5.898	352643	700.616	788.775	756.652	223.436	226.759	312.652	0.926	1.042	-0.11	0.06	0.45698	0.826118	0.500849	0.999749
159.09	5.898	107362	356.784	401.4	331.956	256.157	235.965	317.014	1.075	1.209	0.1	0.27	0.58174	0.912746	0.626552	1
138.116	5.898	218064	733.503	971.431	795.449	236.729	200.368	353.165	0.922	1.221	-0.12	0.29	0.793572	0.293144	0.831777	0.460939
101.068	5.899	51934.7	368.829	463.079	343.162	293.025	122.375	49.1739	1.075	1.349	0.1	0.43	0.248991	0.723091	0.281084	0.923335
135.09	5.899	112467	552.937	420.37	335.659	233.282	228.423	49.1739	1.647	1.252	0.72	0.32	0.301169	0.214559	0.337434	0.354551
182.106	5.899	288987	568.953	1015.43	611.532	246.265	208.869	50.6247	0.93	1.66	-0.1	0.73	0.320723	0.243449	0.358457	0.394951
145.954	5.899	66944.6	18906.9	25728.3	39960.1	80.2748	71.1066	53.9584	0.473	0.644	-1.08	-0.64	0.22924	0.461133	0.259618	0.663264
117.116	5.899	253551	35894.9	34231.5	40033.9	118.321	99.3551	78.1056	0.897	0.855	-0.16	-0.23	0.999207	0.999349	1	1
237.148	5.899	120587	667.426	777.698	620.98	251.477	115.058	112.454	1.075	1.252	0.1	0.32	0.40142	0.883444	0.443299	1
171.126	5.899	79916	5686.22	3297.63	2141.75	133.65	134.365	147.737	2.655	1.54	1.41	0.62	0.455376	0.599724	0.499263	0.811306
214.131	5.899	35974.2	1528.97	2379.5	228.057	151.831	150.654	164.975	6.704	10.434	2.75	3.38	0.0957277	0.0181839	0.11127	0.0420263
184.085	5.899	253322	1381.5	1211.09	921.349	266.952	233.367	172.106	1.499	1.314	0.58	0.39	0.349782	0.350506	0.389135	0.533288
199.121	5.899	142467	1237.93	1050.64	1566.39	234.931	171.436	190.413	0.79	0.671	-0.34	-0.58	0.938208	0.972696	0.958339	1
143.106	5.899	135949	1690.06	306.228	245.146	231.601	235.88	196.074	6.894	1.249	2.79	0.32	0.405057	0.678845	0.44716	0.885618
165.127	5.899	237525	787.82	968.781	1121.95	240.424	203.182	224.437	0.702	0.863	-0.51	-0.21	0.792936	0.672227	0.831306	0.880239
142.111	5.899	992128	622.577	421.647	481.202	225.585	156.205	228.2	1.294	0.876	0.37	-0.19	0.857337	0.72005	0.889468	0.920731
151.111	5.899	398416	1248.93	780.864	726.738	229.191	228.187	228.494	1.719	1.074	0.78	0.1	0.227016	0.544778	0.257164	0.755922
200.116	5.899	89220.8	2701.09	299.729	569.169	151.192	194.755	234.081	4.746	0.527	2.25	-0.93	0.0889318	0.879606	0.103533	1
143.131	5.899	41168.3	355.646	386.594	319.711	200.044	213.212	269.457	1.112	1.209	0.15	0.27	0.280068	0.973943	0.314775	1
158.106	5.899	880541	1515.65	1060.5	963.842	282.947	201.506	300.954	1.573	1.1	0.65	0.14	0.431996	0.44051	0.474989	0.640006
121.064	5.9	55326.4	417.504	470.039	449.651	244.674	121.529	50.334	0.929	1.045	-0.11	0.06	0.301771	0.721852	0.338074	0.922273
145.093	5.9	64009.1	321.264	374.352	298.915	294.447	173.982	60.382	1.075	1.252	0.1	0.32	0.407778	0.736472	0.449917	0.933674
122.938	5.9	55876.5	14596.6	8357.05	14500.4	87.9664	62.0947	63.8661	1.007	0.576	0.01	-0.8	0.903191	0.489255	0.929277	0.69573
168.97	5.9	68494.8	26032.7	27860.5	27406.1	75.8344	61.1785	69.0264	0.95	1.017	-0.07	0.02	0.92817	0.925094	0.950109	1
110.085	5.9	219354	28813	37822.6	37141.5	96.302	96.7957	69.5762	0.776	1.018	-0.37	0.03	0.794021	0.991509	0.832129	1
190.132	5.9	102948	610.532	411.309	304.798	259.838	264.536	72.9856	2.003	1.349	1	0.43	0.146096	0.449714	0.167998	0.650475
255.159	5.9	110568	338.522	394.453	314.965	280.192	165.642	75.9055	1.075	1.252	0.1	0.32	0.293932	0.844118	0.329608	1
130.074	5.9	212460	53582.6	24405.5	30362.4	84.669	134.187	83.284	1.765	0.804	0.82	-0.32	0.680953	0.983378	0.724566	1
197.117	5.9	340630	1050.73	849.997	618.227	255.346	299.942	86.6955	1.7	1.375	0.77	0.46	0.122539	0.733069	0.141554	0.930793
112.1	5.9	321423	33578.4	33012	41555.3	88.8033	135.765	87.4964	0.808	0.794	-0.31	-0.33	0.650036	0.820169	0.694561	0.996202
139.954	5.9	107172	13588.7	6737.83	7994.51	124.353	125.706	105.222	1.7	0.843	0.77	-0.25	0.990763	0.675095	0.999214	0.882457
113.084	5.9	844671	38157.8	57777.3	31412.8	153.669	125.412	109.779	1.215	1.839	0.28	0.88	0.795176	0.987384	0.833143	1
236.164	5.9	31317	279.295	283.983	255.056	227.83	228.535	116.091	1.095	1.113	0.13	0.15	0.388534	0.994488	0.42988	1
231.147	5.9	25719.6	837.792	826.48	1131.21	174.729	182.928	121.222	0.741	0.731	-0.43	-0.45	0.999208	0.994137	1	1
161.142	5.9	227775	515.039	814.831	695.727	249.085	206.604	123.373	0.74	1.171	-0.43	0.23	0.546647	0.608899	0.591857	0.820365
117.935	5.9	1.38385e+06	429200	67508	56793.1	86.6315	137.941	124.897	7.557	1.189	2.92	0.25	0.332732	0.998418	0.371077	1
215.152	5.9	35120.9	896.984	388.498	890.38	172.17	188.559	146.089	1.007	0.436	0.01	-1.2	0.736514	0.999402	0.778099	1
117.043	5.9	83171.7	1062.47	4706.35	611.079	155.185	162.642	188.823	1.739	7.702	0.8	2.95	0.475082	0.327195	0.519484	0.50393
140.095	5.9	760602	920.489	575.513	1294.66	221.952	201.924	191.916	0.711	0.445	-0.49	-1.17	0.747713	0.996411	0.788319	1
135.09	5.9	294893	724.534	4160.81	272.538	154.415	180.751	196.1	2.658	15.267	1.41	3.93	0.181427	0.026165	0.207168	0.0577236
179.142	5.9	129040	636.261	872.409	591.999	255.547	266.043	200.031	1.075	1.474	0.1	0.56	0.717631	0.676445	0.760137	0.883524
130.147	5.9	34064.6	522.349	372.004	276.373	139.341	193.025	222.024	1.89	1.346	0.92	0.43	0.849806	0.981266	0.882562	1
203.127	5.9	80944.1	361.214	411.94	336.077	284.498	96.7698	229.794	1.075	1.226	0.1	0.29	0.46537	0.936399	0.509466	1
124.1	5.9	238706	716.524	873.821	1647	215.758	236.502	247.056	0.435	0.531	-1.2	-0.91	0.938249	0.970237	0.958339	1
170.105	5.9	129816	1211.89	2525.2	543.129	163.236	150.11	250.418	2.231	4.649	1.16	2.22	0.777443	0.379263	0.817106	0.568332
172.121	5.9	606108	654.499	762.644	942.8	253.465	204.973	273.762	0.694	0.809	-0.53	-0.31	0.950403	0.709097	0.96875	0.911339
228.148	5.9	150647	314.232	341.577	282.482	241.257	252.992	291.539	1.112	1.209	0.15	0.27	0.401779	0.819583	0.443651	0.995874
214.132	5.901	286184	1345.59	827.024	660.366	271.806	255.51	49.2049	2.038	1.252	1.03	0.32	0.0996095	0.497123	0.115679	0.70435
283.154	5.901	92016.5	658.846	767.719	601.667	287.935	121.279	77.1845	1.095	1.276	0.13	0.35	0.41776	0.860738	0.460315	1
103.064	5.901	216246	54585.9	54054.6	42917.9	98.5212	102.058	79.6236	1.272	1.259	0.35	0.33	0.58276	0.792252	0.627534	0.976705
159.109	5.901	61074	351.131	395.049	326.704	267.712	216.522	81.1249	1.075	1.209	0.1	0.27	0.479443	0.996673	0.523871	1
126.079	5.901	249245	27116	27129.2	14323.5	131.38	116.105	85.4988	1.893	1.894	0.92	0.92	0.287902	0.268945	0.323106	0.429049
138.981	5.901	228177	49793.6	29424	24037.9	95.9006	62.8673	86.0533	2.071	1.224	1.05	0.29	0.489965	0.998166	0.534654	1
239.127	5.901	191517	700.994	880.137	652.22	302.426	205.072	104.851	1.075	1.349	0.1	0.43	0.433088	0.66317	0.476071	0.87115
185.106	5.901	249204	1659.49	2976.14	1209.53	240.828	229.796	110.815	1.372	2.461	0.46	1.3	0.290083	0.352543	0.325407	0.53576
138.116	5.901	272817	19534.3	29145.8	27047.9	123.616	140.985	111.398	0.722	1.078	-0.47	0.11	0.9883	0.894735	0.997817	1
159.09	5.901	292690	3074.23	8606.52	5636.02	185.28	151.351	115.889	0.545	1.527	-0.87	0.61	0.97043	0.999878	0.984964	1
154.967	5.901	811224	80301.6	56853.2	25115.9	155.753	95.0047	121.706	3.197	2.264	1.68	1.18	0.772073	0.703466	0.811999	0.905777
268.19	5.901	46006.7	392.165	475.735	352.54	244.826	71.2172	142.685	1.112	1.349	0.15	0.43	0.239665	0.986597	0.270941	1
147.09	5.901	228094	2792.78	2159.86	3981.56	177.468	160.961	144.34	0.701	0.542	-0.51	-0.88	0.973202	0.984961	0.987191	1
139.954	5.901	107713	39033.8	542.187	572.755	91.8918	122.362	153.194	68.151	0.947	6.09	-0.08	0.230414	0.909648	0.260881	1
157.111	5.901	338889	7091.18	4808.07	3865.98	174.31	162.753	159.761	1.834	1.244	0.88	0.31	0.323383	0.551807	0.36132	0.763103
160.085	5.901	153734	11778.6	24223.8	581.255	142.474	128.161	195.965	20.264	41.675	4.34	5.38	0.162333	0.210783	0.186091	0.349273
145.085	5.901	199858	359.565	436.188	323.234	228.465	323.936	197.645	1.112	1.349	0.15	0.43	0.698057	0.858406	0.741063	1
256.179	5.901	27003.3	279.471	284.162	255.217	225.576	201.844	200.368	1.095	1.113	0.13	0.15	0.67667	0.995589	0.720457	1
317.9	5.901	36793.6	1947.06	621.547	392.958	107.236	141.625	213.743	4.955	1.582	2.31	0.66	0.368498	0.670903	0.408749	0.878971
102.08	5.901	160186	374.426	293.168	237.395	168.002	174.823	241.214	1.577	1.235	0.66	0.3	0.526839	0.242484	0.571831	0.393559
130.074	5.901	464311	424.162	280.346	268.929	267.141	209.774	248.1	1.577	1.042	0.66	0.06	0.66534	0.631866	0.709617	0.84189
113.067	5.902	58916.6	586.704	578.371	512.878	242.665	138.308	51.292	1.144	1.128	0.19	0.17	0.136495	0.982541	0.157242	1
115.1	5.902	308645	25489.5	42202.8	28754.4	117.86	81.9366	64.7826	0.886	1.468	-0.17	0.55	0.564268	0.399741	0.609037	0.592389
147.053	5.902	40629.6	3287.21	2925.68	2658.94	122.18	98.6766	70.8259	1.236	1.1	0.31	0.14	0.00852108	0.193058	0.0103066	0.324277
227.127	5.902	190198	707.521	836.544	1147.85	251.34	198.33	73.878	0.616	0.729	-0.7	-0.46	0.459472	0.779409	0.503481	0.967818
231.111	5.902	27740.1	600.441	398.277	456.589	200.279	264.83	75.8739	1.315	0.872	0.4	-0.2	0.329138	0.690711	0.367345	0.895423
203.152	5.902	42755.6	1093.66	403.416	332.055	214.607	203.839	82.759	3.294	1.215	1.72	0.28	0.283569	0.502757	0.318501	0.710114
117.043	5.902	61290.1	3856.36	4118.25	4493.41	134.62	131.658	97.2696	0.858	0.917	-0.22	-0.13	0.742155	0.974297	0.783388	1
181.085	5.902	239670	1380.81	988.591	1128.22	287.425	203.771	100.087	1.224	0.876	0.29	-0.19	0.480625	0.818192	0.525028	0.994836
131.078	5.902	39573	438.116	441.28	382.987	223.659	166.416	115.31	1.144	1.152	0.19	0.2	0.326939	0.980207	0.365129	1
209.153	5.902	105887	1064.02	799.309	1435.83	219.122	155.018	155.83	0.741	0.557	-0.43	-0.85	0.774534	0.980128	0.814472	1
168.09	5.902	370320	773.117	1082.34	783.712	267.011	203.613	162.169	0.986	1.381	-0.02	0.47	0.506117	0.278575	0.550981	0.441971
213.112	5.902	247923	1013.75	848.535	617.164	298.651	277.839	163.28	1.643	1.375	0.72	0.46	0.338075	0.706472	0.37677	0.908701
131.131	5.902	248738	312.859	381.541	586.042	207.471	168.549	175.578	0.534	0.651	-0.91	-0.62	0.990119	0.989995	0.998823	1
212.153	5.902	94165.3	1355.31	1515.21	1205.76	213.628	145.646	183.05	1.124	1.257	0.17	0.33	0.587213	0.966408	0.632052	1
197.116	5.902	66665.7	526.425	1362.74	272.68	168.742	222.496	200.331	1.931	4.998	0.95	2.32	0.240878	0.0961108	0.272256	0.177785
167.106	5.902	435666	1205.7	812.268	590.786	260.481	187.319	219.872	2.041	1.375	1.03	0.46	0.334546	0.519666	0.373025	0.728352
112.1	5.902	566667	4532.12	3467.18	3812.92	199.89	236.633	226.678	1.189	0.909	0.25	-0.14	0.469885	0.992575	0.514156	1
161.105	5.902	180919	339.282	224.246	739.925	254.205	207.194	227.328	0.459	0.303	-1.12	-1.72	0.960933	0.9531	0.977601	1
186.101	5.902	203148	483.109	357.824	334.665	200.981	206.615	230.775	1.444	1.069	0.53	0.1	0.854701	0.709464	0.887106	0.91164
294.884	5.902	25198.8	3635.46	367.168	352.214	102.515	190.84	301.298	10.322	1.042	3.37	0.06	0.0281262	0.945456	0.0334538	1
188.083	5.902	93343.9	220.283	227.947	204.728	79.0569	367.277	371.303	1.076	1.113	0.11	0.15	0.789283	0.998851	0.827984	1
241.143	5.903	146788	708.15	797.039	686.089	263.282	145.925	48.5765	1.032	1.162	0.05	0.22	0.219372	0.678493	0.248759	0.885414
141.09	5.903	166685	430.853	284.769	223.175	245.617	236.836	49.5666	1.931	1.276	0.95	0.35	0.083011	0.537615	0.0968026	0.747735
165.091	5.903	243808	1004.98	1141.37	690.545	272.496	176.741	74.4029	1.455	1.653	0.54	0.72	0.148675	0.410965	0.170893	0.605752
101.121	5.903	3.99337e+06	231016	482529	1.08109e+06	80.1552	99.7257	79.3201	0.214	0.446	-2.23	-1.16	0.0176654	0.171275	0.0211553	0.292668
101.048	5.903	127245	25677.6	13904.9	8517.46	102.672	112.277	115.359	3.015	1.633	1.59	0.71	0.155781	0.455846	0.178848	0.657773
156.09	5.903	199703	19781	21578	2763.97	145.872	133.347	125.282	7.157	7.807	2.84	2.96	0.467499	0.777393	0.511671	0.96594
171.126	5.903	159524	3025.13	2128.2	2341.03	150.123	146.636	151.825	1.292	0.909	0.37	-0.14	0.605472	0.795376	0.650446	0.979524
127.1	5.903	353477	3757.58	33053.7	4522.83	144.48	131.598	157.175	0.831	7.308	-0.27	2.87	0.921273	0.559555	0.944152	0.770987
212.116	5.903	308611	925.546	732.619	574.159	281.2	240.979	157.444	1.612	1.276	0.69	0.35	0.417638	0.699179	0.460203	0.902086
168.163	5.903	73599.4	590.396	399.852	753.649	217.088	261.419	161.276	0.783	0.531	-0.35	-0.91	0.893469	0.99559	0.921278	1
140.951	5.903	1.87918e+06	47371	40261.3	39805.5	142.117	165.01	164.041	1.19	1.011	0.25	0.02	0.977217	0.529593	0.990134	0.739437
127.064	5.903	1.08821e+06	1577	947.606	1195.08	268.811	220.456	237.062	1.32	0.793	0.4	-0.33	0.324257	0.605788	0.362261	0.817165
154.111	5.903	477534	1913.13	1954.58	1264.86	232.065	160.749	244.332	1.513	1.545	0.6	0.63	0.455074	0.385774	0.498981	0.576019
142.147	5.903	84964.5	342.182	429.634	346.055	236.477	211.228	309.07	0.989	1.242	-0.02	0.31	0.657418	0.594745	0.701942	0.806084
226.107	5.904	56185.8	349.777	407.577	353.736	315.785	235.941	74.976	0.989	1.152	-0.02	0.2	0.633471	0.93272	0.678231	1
185.105	5.904	140927	3597.93	6331.88	10108.9	145.273	156.904	97.9058	0.356	0.626	-1.49	-0.67	0.995869	0.977123	1	1
171.09	5.904	418368	956.683	708.586	683.254	252.986	213.561	112.093	1.4	1.037	0.49	0.05	0.406984	0.269316	0.449087	0.42958
135.946	5.904	3.76654e+06	972700	205467	443680	88.756	164.673	115.97	2.192	0.463	1.13	-1.11	0.726659	0.778616	0.7686	0.967027
172.977	5.904	61446.2	4524.46	799.88	5169.99	112.422	205.221	116.336	0.875	0.155	-0.19	-2.69	0.96743	0.230234	0.982591	0.376618
153.956	5.904	190706	22022.1	2534.42	14354.3	107.668	195.784	120.627	1.534	0.177	0.62	-2.5	0.814764	0.0609344	0.850699	0.119667
171.09	5.904	244427	5800.97	6555.81	8936.78	168.292	151.047	125.672	0.649	0.734	-0.62	-0.45	0.88528	0.999906	0.913761	1
113.104	5.904	37087.9	238.048	261.013	323.038	230.404	202.65	141.554	0.737	0.808	-0.44	-0.31	0.724086	0.924426	0.766171	1
179.116	5.904	59544.8	650.266	675.471	898.721	200.056	242.524	151.857	0.724	0.752	-0.47	-0.41	0.982093	0.999213	0.993544	1
146.069	5.904	88836.7	17499.6	16798.3	925.724	100.831	118.297	166.765	18.904	18.146	4.24	4.18	0.0743042	0.205816	0.086836	0.342268
155.131	5.904	130589	3059.51	1882.32	1699.99	175.213	158.088	169.094	1.8	1.107	0.85	0.15	0.461024	0.818924	0.505131	0.995508
143.095	5.904	511666	2734.07	5579.93	7791.58	163.958	169.962	170.252	0.351	0.716	-1.51	-0.48	0.989098	0.856354	0.998111	1
226.132	5.904	240799	716.634	757.724	626.626	307.058	244.692	174.082	1.144	1.209	0.19	0.27	0.425973	0.910545	0.468783	1
156.126	5.904	653187	375.678	409.883	864.095	221.107	168.166	191.325	0.435	0.474	-1.2	-1.08	0.883036	0.973695	0.911832	1
158.105	5.904	100438	40722.3	5406.13	799.921	85.6961	120.836	213.402	50.908	6.758	5.67	2.76	0.0163914	0.102477	0.0196529	0.188121
154.147	5.904	138324	600.004	678.404	766.423	229.635	225.457	236.401	0.783	0.885	-0.35	-0.18	0.921299	0.955117	0.944152	1
198.137	5.904	205070	1675.31	400.668	562.735	239.654	162.543	242.896	2.977	0.712	1.57	-0.49	0.546238	0.824155	0.5915	0.998808
129.09	5.904	173506	355.193	357.759	280.378	278.67	262.47	286.343	1.267	1.276	0.34	0.35	0.589095	0.468014	0.633987	0.671063
133.111	5.904	642541	682.963	608.047	583.284	247.735	240.863	328.659	1.171	1.042	0.23	0.06	0.735206	0.689089	0.776901	0.893893
274.153	5.905	25353.3	220.719	215.326	205.133	252.932	67.9334	49.5666	1.076	1.05	0.11	0.07	0.357751	0.996918	0.397444	1
220.133	5.905	41283.3	336.962	392.644	340.776	281.888	92.5678	52.2172	0.989	1.152	-0.02	0.2	0.351203	0.98348	0.39052	1
112.064	5.905	446768	504.876	376.057	253.164	254.104	180.524	61.8264	1.994	1.485	1	0.57	0.140668	0.209892	0.161932	0.348082
229.132	5.905	54732.3	1949.2	1820.51	2320.09	209.767	155.738	82.3981	0.84	0.785	-0.25	-0.35	0.999998	0.986146	1	1
186.112	5.905	84851.5	549.06	362.897	556.072	272.625	248.319	114.499	0.987	0.653	-0.02	-0.62	0.497137	0.998882	0.541815	1
117.96	5.905	102401	20987.8	5285.55	965.582	89.1751	151.338	156.538	21.736	5.474	4.44	2.45	0.175519	0.459131	0.200679	0.661183
184.121	5.905	351777	994.895	771.251	1355.38	264.553	165.014	175.434	0.734	0.569	-0.45	-0.81	0.999959	0.935232	1	1
153.09	5.905	479107	1182.34	846.493	749.63	256.419	283.596	197.357	1.577	1.129	0.66	0.18	0.319388	0.629148	0.357001	0.839354
159.126	5.905	207037	3082.25	2499.6	1173.67	301.746	178.465	209.72	2.626	2.13	1.39	1.09	0.544968	0.357992	0.590355	0.542491
172.085	5.905	142462	2133.61	452.99	362.582	136.912	172.833	250.164	5.884	1.249	2.56	0.32	0.188937	0.289531	0.215567	0.456291
110.085	5.905	264665	1108.69	333.52	726.517	197.922	261.274	268.075	1.526	0.459	0.61	-1.12	0.648116	0.973684	0.692742	1
114.116	5.905	198608	2336.52	943.241	252.995	213.909	214.125	278.264	9.235	3.728	3.21	1.9	0.297001	0.622859	0.332898	0.833776
219.147	5.906	54888.4	313.275	365.043	350.176	239.865	329.112	50.2138	0.895	1.042	-0.16	0.06	0.462564	0.799492	0.506619	0.982308
113.048	5.906	52931.1	615.151	739.096	605.491	189.015	179.453	65.5411	1.016	1.221	0.02	0.29	0.558654	0.39136	0.603388	0.582883
102.043	5.906	28785.7	5705.02	2285.9	1584.48	111.47	127.911	80.1053	3.601	1.443	1.85	0.53	0.0780776	0.420073	0.0911356	0.616968
195.101	5.906	202581	1148.67	822.387	1206.52	248.336	235.14	81.0648	0.952	0.682	-0.07	-0.55	0.307569	0.796296	0.344327	0.980331
138.08	5.906	350829	1215.41	1561.33	1529.98	234.164	230.294	102.861	0.794	1.02	-0.33	0.03	0.580528	0.543309	0.625342	0.754354
169.11	5.906	227714	3871.35	10859.1	4922.39	196.068	115.612	150.718	0.786	2.206	-0.35	1.14	0.982951	0.788856	0.994222	0.974844
158.069	5.906	76146.8	27158.8	8634.07	882.092	88.9911	122.584	172.534	30.789	9.788	4.94	3.29	0.0162212	0.378254	0.019452	0.56705
153.127	5.906	104654	581.55	414.165	333.595	283.235	218.422	267.524	1.743	1.242	0.8	0.31	0.592073	0.820258	0.636915	0.996202
127.944	5.907	88515	34955.5	38236.4	35160.4	53.421	40.2973	50.5049	0.994	1.087	-0.01	0.12	0.364986	0.703934	0.405097	0.90613
132.098	5.907	33601.8	339.881	387.622	343.729	247.949	137.681	52.0723	0.989	1.128	-0.02	0.17	0.339579	0.979669	0.378371	1
216.111	5.907	131698	439.722	361.782	313.99	212.054	259.805	52.2172	1.4	1.152	0.49	0.2	0.0472941	0.621528	0.055763	0.832838
126.091	5.907	29770.9	263.825	333.031	289.038	319.269	64.1312	52.2172	0.913	1.152	-0.13	0.2	0.889125	0.996833	0.917267	1
198.981	5.907	243311	89567	96009.1	92807.5	52.3723	48.7452	53.3349	0.965	1.034	-0.05	0.05	0.481304	0.1855	0.525719	0.313495
157.147	5.907	43175.4	4209.77	4439.04	3926.59	144.462	77.3292	94.9889	1.072	1.131	0.1	0.18	0.50565	0.938263	0.5505	1
158.069	5.907	164758	27406.6	20042.8	11320	103.5	124.258	99.3254	2.421	1.771	1.28	0.82	0.0710914	0.569798	0.0831119	0.780998
110.961	5.907	101522	32542.9	9240.87	14205.8	87.203	110.532	100.072	2.291	0.651	1.2	-0.62	0.719546	0.99756	0.761838	1
175.084	5.907	49845.5	4533.4	3384.49	4117.34	143.543	141.873	102.235	1.101	0.822	0.14	-0.28	0.881273	0.995026	0.910392	1
198.101	5.907	336882	732.997	799.736	1001.54	292.672	229.78	103.622	0.732	0.799	-0.45	-0.32	0.874383	0.666361	0.904254	0.874566
220.026	5.907	224972	89344.5	46641.4	45393.1	62.4305	90.0318	105.95	1.968	1.027	0.98	0.04	0.741042	0.989184	0.782324	1
119.058	5.907	161484	13544.5	11029.4	7669.78	123.323	137.203	113.071	1.766	1.438	0.82	0.52	0.894888	0.968562	0.922356	1
129.079	5.907	408452	27158.8	3525.46	2575.95	141.7	160.595	146.405	10.543	1.369	3.4	0.45	0.351987	0.765437	0.391294	0.957453
139.075	5.907	536762	2219.47	1165.82	1102.28	263.241	272.042	167.385	2.014	1.058	1.01	0.08	0.220985	0.339797	0.250515	0.519809
144.163	5.907	118225	579.025	392.151	739.135	235.915	205.956	183.313	0.783	0.531	-0.35	-0.91	0.893144	0.841312	0.921029	1
145.074	5.907	210247	2921.04	1298.94	1558.02	234.854	217.252	192.035	1.875	0.834	0.91	-0.26	0.59029	0.774072	0.63518	0.963544
113.121	5.907	124511	690.373	2155.48	1090.5	234.887	129.872	197.873	0.633	1.977	-0.66	0.98	0.985054	0.967284	0.995833	1
115.075	5.907	161002	739.169	337.909	258.028	207.218	156.413	199.967	2.865	1.31	1.52	0.39	0.253243	0.5372	0.285695	0.747298
187.157	5.907	34522.6	396.222	760.259	898.652	227.641	175.783	204.825	0.441	0.846	-1.18	-0.24	0.94854	0.82448	0.967472	0.999039
183.137	5.907	238438	640.771	481.358	704.649	216.212	199.028	238.043	0.909	0.683	-0.14	-0.55	0.541409	0.854334	0.5867	1
260.138	5.908	33945.3	320.381	373.324	324.008	315.937	225.21	51.8306	0.989	1.152	-0.02	0.2	0.771744	0.977285	0.811692	1
153.983	5.908	423621	148548	85780.4	50421.6	60.8235	87.0773	85.6459	2.946	1.701	1.56	0.77	0.250528	0.460626	0.282761	0.662607
102.124	5.908	327684	5104.22	5257.92	57464.3	122.761	167.354	88.0121	0.089	0.091	-3.49	-3.45	0.0043522	0.00218963	0.0053107	0.00686984
165.1	5.908	35332.1	2644.99	1029.38	3384.21	163.029	176.529	93.2341	0.782	0.304	-0.36	-1.72	0.905869	0.63638	0.931465	0.845808
151.085	5.908	29148.7	2087.65	2085.47	1544.98	145.35	173.839	101.535	1.351	1.35	0.43	0.43	0.93648	0.94307	0.956928	1
173.946	5.908	32544.1	4035.02	3093.51	5453.31	79.2389	80.3079	103.429	0.74	0.567	-0.43	-0.82	0.234295	0.0606274	0.265098	0.119159
148.933	5.908	894257	42218.3	27152.6	63065.9	94.2922	185.427	139.801	0.669	0.431	-0.58	-1.22	0.0822891	0.0999953	0.0959708	0.184067
173.142	5.908	65247.9	884.558	1033.77	1729.99	158.7	151.292	149.471	0.511	0.598	-0.97	-0.74	0.995107	0.967314	1	1
153.09	5.908	110512	881.68	1922.85	668.695	116.208	224.205	183.997	1.319	2.876	0.4	1.52	0.695899	0.102044	0.739089	0.187449
135.089	5.908	132895	12999.3	1986.5	534.808	135.743	143.891	184.404	24.306	3.714	4.6	1.89	0.0477248	0.610738	0.0562565	0.822047
272.138	5.908	16535.5	169.625	159.501	167.808	313.959	24.2115	197.667	1.011	0.95	0.02	-0.07	0.994551	0.572919	1	0.783718
171.101	5.908	90117.4	2397.21	3036.81	304.099	167.073	142.479	199.845	7.883	9.986	2.98	3.32	0.105342	0.0446888	0.122164	0.0915059
115.064	5.908	211760	253.028	274.61	315.058	181.925	189.87	200.224	0.803	0.872	-0.32	-0.2	0.794441	0.785729	0.832451	0.972276
172.158	5.908	76967.2	554.316	396.862	609.575	202.383	226.64	204.733	0.909	0.651	-0.14	-0.62	0.740271	0.96893	0.781659	1
182.155	5.908	286967	824.98	472.13	4333.34	153.59	158.456	206.675	0.19	0.109	-2.39	-3.2	0.168879	0.0486875	0.193317	0.0985768
100.064	5.908	425863	928.45	334.521	469.832	263.927	193.692	249.673	1.976	0.712	0.98	-0.49	0.578395	0.882457	0.623165	1
105.079	5.908	493201	365.06	274.24	401.453	196.833	231.843	258.653	0.909	0.683	-0.14	-0.55	0.870848	0.699332	0.901466	0.90223
174.101	5.909	227428	599.423	662.935	847.344	268.215	226.073	42.2321	0.707	0.782	-0.5	-0.35	0.744395	0.384115	0.785454	0.5741
257.138	5.909	82912.3	410.457	404.627	358.808	298.729	319.196	51.4194	1.144	1.128	0.19	0.17	0.327994	0.979457	0.366142	1
273.133	5.909	26726.5	281.644	355.524	308.559	280.423	231.275	51.6917	0.913	1.152	-0.13	0.2	0.744729	0.68788	0.78571	0.893055
138.091	5.909	29910.2	392.621	395.457	343.217	232.869	238.492	52.5094	1.144	1.152	0.19	0.2	0.361381	0.910466	0.401275	1
139.064	5.909	56849.8	3411.88	3233.54	3218.46	179.304	56.1554	56.2135	1.06	1.005	0.08	0.01	0.283027	0.96127	0.317989	1
231.147	5.909	32659.3	309.833	545.863	453.631	298.235	195.562	57.99	0.683	1.203	-0.55	0.27	0.778483	0.418417	0.817966	0.614983
189.1	5.909	72209.8	1961.76	769.184	3482.85	204.533	222.616	71.1372	0.563	0.221	-0.83	-2.18	0.999871	0.636135	1	0.845631
271.154	5.909	69166.7	397.836	392.186	347.776	322.532	131.165	72.986	1.144	1.128	0.19	0.17	0.518363	0.9999	0.563374	1
142.074	5.909	198953	25139.6	18628.4	4896.39	120.509	122.109	97.8117	5.134	3.805	2.36	1.93	0.126042	0.43719	0.145465	0.636389
179.982	5.909	157230	60290.8	35148.7	23689.8	63.5987	84.3835	99.3114	2.545	1.484	1.35	0.57	0.649332	0.995718	0.693909	1
145.074	5.909	94182.3	30614.2	27984.3	12551	76.5394	90.7339	103.586	2.439	2.23	1.29	1.16	0.202471	0.914898	0.230381	1
145.11	5.909	241996	5675.46	6970.15	11290.6	158.059	142.81	109.986	0.503	0.617	-0.99	-0.7	0.997107	0.976648	1	1
112.064	5.909	181084	3709.95	2540.18	3885.12	150.172	134.004	116.797	0.955	0.654	-0.07	-0.61	0.509704	0.823075	0.554587	0.997989
222.022	5.909	90131.4	36566.2	10367.1	10109	82.7383	103.575	116.841	3.617	1.026	1.85	0.04	0.658889	0.984036	0.703378	1
184.981	5.909	69859.6	20935.5	5714.17	6851.1	98.2107	113.083	117.33	3.056	0.834	1.61	-0.26	0.848173	0.884549	0.881153	1
229.131	5.909	49356	1186.21	918.413	1244	151.391	172.529	143.18	0.954	0.738	-0.07	-0.44	0.543	0.868668	0.588367	1
115.063	5.909	223687	25121.6	43817	14458.5	127.521	96.7531	143.585	1.737	3.031	0.8	1.6	0.825189	0.278108	0.860654	0.441355
169.122	5.909	370254	653.276	464.233	833.918	219.737	184.167	171.296	0.783	0.557	-0.35	-0.85	0.628129	0.915152	0.672933	1
125.084	5.909	1.0189e+06	4448.18	33897.2	2476.82	213.455	130.468	208.078	1.796	13.686	0.84	3.77	0.629112	0.440415	0.673889	0.639952
174.1	5.909	117162	2083.94	1332.41	360.017	132.276	171.263	211.769	5.788	3.701	2.53	1.89	0.294563	0.371552	0.330299	0.558887
103.064	5.909	361391	196.163	228.578	219.269	192.337	190.553	255.891	0.895	1.042	-0.16	0.06	0.726432	0.790375	0.768397	0.975371
233.127	5.91	31222.4	521.989	444.454	372.734	284.254	58.2752	51.4194	1.4	1.192	0.49	0.25	0.204915	0.982767	0.232995	1
298.164	5.91	44553	398.884	401.765	348.692	313.857	120.471	51.4194	1.144	1.152	0.19	0.2	0.537783	0.967297	0.583026	1
164.106	5.91	48102.2	560.356	477.122	400.131	240.276	120.748	51.4194	1.4	1.192	0.49	0.25	0.156845	0.898907	0.180004	1
180.138	5.91	69286.6	502.686	413.585	358.951	231.412	123.356	51.4194	1.4	1.152	0.49	0.2	0.115129	0.999792	0.133215	1
246.122	5.91	37496.9	401.581	395.877	351.049	306.006	145.186	51.4194	1.144	1.128	0.19	0.17	0.539354	0.996416	0.584587	1
224.128	5.91	91801.5	541.276	460.876	386.507	252.741	187.557	51.4194	1.4	1.192	0.49	0.25	0.106493	0.678241	0.123454	0.885224
243.122	5.91	89836.5	394.326	388.726	344.708	336.137	343.835	51.4194	1.144	1.128	0.19	0.17	0.594337	0.964734	0.639225	1
216.111	5.91	104249	409.125	426.46	357.644	338.575	348.033	51.4194	1.144	1.192	0.19	0.25	0.618669	0.832516	0.663534	1
284.185	5.91	33535.3	400.327	434.473	349.953	262.425	49.8245	51.4194	1.144	1.242	0.19	0.31	0.310579	0.999949	0.347539	1
255.122	5.91	45147.8	449.867	424.238	376.198	308.153	290.769	51.4194	1.196	1.128	0.26	0.17	0.455118	0.983179	0.499005	1
309.169	5.91	27020.2	310.406	391.831	340.07	268.296	95.9484	51.4466	0.913	1.152	-0.13	0.2	0.484813	0.993553	0.529292	1
278.174	5.91	29876.9	402.51	337.343	351.861	275.95	22.3867	68.066	1.144	0.959	0.19	-0.06	0.393996	0.674263	0.435707	0.881865
167.07	5.91	87999.1	1175.72	883.22	1586.56	301.14	208.526	69.4951	0.741	0.557	-0.43	-0.85	0.789603	0.969452	0.82828	1
130.967	5.91	559593	262614	135121	154550	70.339	89.7488	70.8919	1.699	0.874	0.76	-0.19	0.989905	0.590884	0.998801	0.802073
207.111	5.91	69787.8	783.241	1071.05	1351.69	196.053	245.002	77.8364	0.579	0.792	-0.79	-0.34	0.828404	0.987499	0.863562	1
151.075	5.91	158284	1605.39	1032.84	1331.88	286.671	153.274	85.5552	1.205	0.775	0.27	-0.37	0.197726	0.99888	0.225179	1
179.982	5.91	209374	60290.8	37819.1	26132.9	61.3478	95.4632	91.9654	2.307	1.447	1.21	0.53	0.751823	0.951988	0.792352	1
225.112	5.91	162978	838.699	874.236	814.546	261.792	234.343	93.0755	1.03	1.073	0.04	0.1	0.445352	0.940524	0.488803	1
211.096	5.91	160008	944.417	777.02	674.375	277.052	280.205	108.678	1.4	1.152	0.49	0.2	0.299697	0.997674	0.335835	1
156.054	5.91	128230	3455.64	1329.88	1603.01	207.713	158.738	109.023	2.156	0.83	1.11	-0.27	0.0523077	0.953723	0.0615406	1
186.957	5.91	228637	106510	46887	11851.8	69.3594	104.378	118.081	8.987	3.956	3.17	1.98	0.252558	0.817915	0.284965	0.994833
129.079	5.91	143431	32602.4	22802.6	12098	102.393	112.348	122.034	2.695	1.885	1.43	0.91	0.418382	0.994356	0.460954	1
232.106	5.91	32759.7	404.318	407.238	353.442	297.547	256.609	125.499	1.144	1.152	0.19	0.2	0.900792	0.859119	0.927281	1
156.163	5.91	82967.7	2401.95	542.41	2086.07	179.282	186.767	129.3	1.151	0.26	0.2	-1.94	0.700439	0.550664	0.743166	0.761816
183.101	5.91	299939	1593.76	916.003	923.971	247.836	310.97	132.724	1.725	0.991	0.79	-0.01	0.164259	0.782863	0.188173	0.97007
116.059	5.91	144239	1203.41	811.591	874.859	150.68	156.367	144.121	1.376	0.928	0.46	-0.11	0.698849	0.897751	0.741726	1
131.095	5.91	358011	1233.55	1282.39	2291.7	175.207	170.587	176.804	0.538	0.56	-0.89	-0.84	0.884631	0.993726	0.913182	1
110.048	5.91	125500	316.283	390.757	346.509	263.099	325.528	217.024	0.913	1.128	-0.13	0.17	0.682723	0.869856	0.726367	1
186.137	5.91	356509	699.151	758.786	791.853	242.395	192.563	301.938	0.883	0.958	-0.18	-0.06	0.647236	0.498	0.691868	0.705278
251.138	5.911	34083.5	465.237	376.747	389.052	292.236	21.7835	51.4194	1.196	0.968	0.26	-0.05	0.309581	0.801825	0.346457	0.983814
227.139	5.911	25539.9	310.263	232.787	271.222	246.907	27.4357	51.4194	1.144	0.858	0.19	-0.22	0.307114	0.810667	0.343834	0.990998
206.117	5.911	36717.5	557.857	449.214	398.346	254.839	133.323	51.4194	1.4	1.128	0.49	0.17	0.153659	0.997796	0.176476	1
294.17	5.911	36623.4	424.52	418.491	371.102	255.857	146.346	51.4194	1.144	1.128	0.19	0.17	0.221665	0.988254	0.251243	1
166.086	5.911	34170.1	450.771	444.369	394.05	272.679	163.901	51.4194	1.144	1.128	0.19	0.17	0.322147	0.993993	0.360013	1
299.148	5.911	25317.2	366.888	361.677	320.722	290.303	177.263	51.4194	1.144	1.128	0.19	0.17	0.640624	0.853489	0.68546	1
180.101	5.911	72753.7	430.392	424.279	376.235	296.036	190.412	51.4194	1.144	1.128	0.19	0.17	0.309295	0.837699	0.346188	1
208.133	5.911	76754.5	442.174	435.894	386.535	255.543	162.733	51.4194	1.144	1.128	0.19	0.17	0.279701	0.780421	0.314394	0.968508
192.101	5.911	38217.7	562.741	453.146	401.833	263.323	96.0736	58.3102	1.4	1.128	0.49	0.17	0.204306	0.945086	0.232354	1
273.169	5.911	34407.8	393.921	330.145	344.354	302.814	82.6159	67.3657	1.144	0.959	0.19	-0.06	0.683536	0.846167	0.727105	1
170.986	5.911	191938	28419.9	36664.9	38040.6	120.279	36.1033	68.7925	0.747	0.964	-0.42	-0.05	0.720174	0.895849	0.762394	1
181.978	5.911	2.40446e+06	946100	474891	738202	65.3695	95.7369	74.0568	1.282	0.643	0.36	-0.64	0.897364	0.395368	0.924351	0.587712
114.079	5.911	200018	47792.6	39117.3	29908.4	108.013	105.301	75.2636	1.598	1.308	0.68	0.39	0.998956	0.472564	1	0.676191
214.107	5.911	43558.6	375.268	389.608	313.816	301.654	243.452	80.6624	1.196	1.242	0.26	0.31	0.665826	0.701555	0.710102	0.903998
229.107	5.911	63433.6	401.156	418.154	350.678	326.339	250.204	81.7164	1.144	1.192	0.19	0.25	0.762609	0.907687	0.802843	1
109.064	5.911	137913	534.76	455.328	381.853	329.135	203.403	84.0783	1.4	1.192	0.49	0.25	0.313115	0.991251	0.350288	1
147.053	5.911	45924	3039.86	2791.89	2427.23	115.113	164.51	85.0956	1.252	1.15	0.32	0.2	0.0777152	0.500439	0.0907221	0.707604
163.941	5.911	783558	251089	62043.9	110690	89.3902	118.001	101.02	2.268	0.561	1.18	-0.84	0.894023	0.565154	0.92176	0.776544
228.111	5.911	104311	982.246	852.673	1015.71	257.538	196.171	104.295	0.967	0.839	-0.05	-0.25	0.742754	0.769092	0.783871	0.960086
109.013	5.911	174394	59048.3	38195.4	31240.8	71.1609	97.9707	117.201	1.89	1.223	0.92	0.29	0.27789	0.98019	0.312454	1
129.054	5.911	50985.5	393.901	315.806	631.477	242.434	219.725	124.797	0.624	0.5	-0.68	-1	0.557095	0.95165	0.601849	1
113.059	5.911	88440.1	487.378	403.445	535.965	280.22	216.808	130.527	0.909	0.753	-0.14	-0.41	0.565042	0.557299	0.609813	0.768785
180.981	5.911	115931	50301.6	20266.8	5783.51	75.839	90.3417	134.01	8.697	3.504	3.12	1.81	0.244372	0.538309	0.276052	0.748467
252.159	5.911	66569.1	431.993	362.053	377.635	265.087	142.319	136.814	1.144	0.959	0.19	-0.06	0.429016	0.979483	0.47195	1
134.069	5.911	58785.8	1952.36	577.135	728.316	213.859	147.534	138.186	2.681	0.792	1.42	-0.34	0.558638	0.438843	0.603388	0.638126
153.09	5.911	187860	683.984	783.02	1146.25	181.722	132.297	170.176	0.597	0.683	-0.74	-0.55	0.276826	0.716935	0.311289	0.917821
200.153	5.911	144263	1491.48	376.055	580.677	221.184	172.813	170.489	2.569	0.648	1.36	-0.63	0.880788	0.997828	0.909976	1
225.148	5.911	118962	787.643	676.512	573.838	235.831	154.468	173.687	1.373	1.179	0.46	0.24	0.742022	0.88541	0.783285	1
156.101	5.911	497406	421.567	345.417	316.447	228.665	271.305	196.091	1.332	1.092	0.41	0.13	0.269777	0.483135	0.303763	0.688569
133.11	5.911	177501	22495.4	10556	448.171	140.342	138.187	197.943	50.194	23.554	5.65	4.56	0.00684792	0.0757893	0.00830183	0.144599
257.174	5.911	47739.3	423.321	441.258	370.054	262.582	175.509	203.374	1.144	1.192	0.19	0.25	0.60415	0.935741	0.649089	1
250.143	5.912	34445.7	380.839	358.725	332.918	257.356	106.723	51.4194	1.144	1.078	0.19	0.11	0.253397	0.997754	0.285855	1
299.16	5.912	22822.7	338.543	280.514	295.944	260.747	141.999	51.4194	1.144	0.948	0.19	-0.08	0.419361	0.967679	0.461942	1
196.097	5.912	49449.5	437.092	430.884	382.092	300.34	277.834	51.4194	1.144	1.128	0.19	0.17	0.38084	0.986256	0.421682	1
256.118	5.912	36178.9	397.827	333.419	347.768	297.834	297.81	51.4194	1.144	0.959	0.19	-0.06	0.478291	0.986294	0.522763	1
269.138	5.912	84762.6	734.391	723.96	641.981	305.532	182.149	51.4518	1.144	1.128	0.19	0.17	0.545875	0.877787	0.591223	1
197.128	5.912	23811.2	245.524	233.442	258.977	310.146	125.134	64.3895	0.948	0.901	-0.08	-0.15	0.949068	0.992775	0.967834	1
110.961	5.912	86499.3	34842.4	12569.1	19892.3	76.6921	96.3083	65.0863	1.752	0.632	0.81	-0.66	0.988995	0.881459	0.998065	1
252.123	5.912	37399.3	437.757	431.539	382.673	234.994	178.238	71.233	1.144	1.128	0.19	0.17	0.279295	0.975986	0.313954	1
185.08	5.912	57015.6	416.509	410.594	364.099	285.474	50.5014	95.5096	1.144	1.128	0.19	0.17	0.484853	0.715242	0.52931	0.91627
193.131	5.912	40619.2	2480.91	2038.28	1383.18	170.034	111.277	96.8906	1.794	1.474	0.84	0.56	0.809364	0.999692	0.845856	1
203.116	5.912	55561.9	2165.28	730.414	1574.89	164.587	172.43	103.47	1.375	0.464	0.46	-1.11	0.38492	0.936748	0.426009	1
297.169	5.912	33349.3	354.278	296.921	309.699	306.384	141.198	108.445	1.144	0.959	0.19	-0.06	0.795409	0.990239	0.833309	1
116.095	5.912	238956	28301.2	34191.9	21615.7	129.09	114.619	119.585	1.309	1.582	0.39	0.66	0.988874	0.997623	0.998057	1
281.174	5.912	31503.1	441.377	460.078	385.837	269.667	110.241	120.297	1.144	1.192	0.19	0.25	0.661734	0.986507	0.706212	1
152.095	5.912	422594	2682.18	2716.44	4681.97	231.017	141.296	123.861	0.573	0.58	-0.8	-0.79	0.755273	0.579485	0.795761	0.79072
201.137	5.912	88045.3	1871.65	972.76	1650.16	212.769	257.244	123.877	1.134	0.589	0.18	-0.76	0.556155	0.937113	0.60102	1
116.132	5.912	86221.8	4698.6	3452.99	5251.99	175.753	127.348	124.933	0.895	0.657	-0.16	-0.61	0.996783	0.899279	1	1
131.07	5.912	51856	355.727	350.674	596.14	194.261	231.781	135.673	0.597	0.588	-0.74	-0.77	0.876648	0.897456	0.906265	1
188.08	5.912	96513.7	402.865	359.043	449.641	263.288	239.302	139.486	0.896	0.799	-0.16	-0.32	0.748611	0.552025	0.78919	0.763309
126.08	5.912	832466	462.363	583.648	506.548	254.987	216.178	251.305	0.913	1.152	-0.13	0.2	0.612745	0.341535	0.657656	0.521893
141.931	5.913	8.35597e+06	5.09624e+06	4.08339e+06	4.92255e+06	61.282	51.8599	44.0986	1.035	0.83	0.05	-0.27	0.606911	0.884662	0.651835	1
295.153	5.913	28328.7	410.289	404.462	358.662	230.688	145.228	71.4465	1.144	1.128	0.19	0.17	0.399735	0.988227	0.44163	1
225.004	5.913	101732	35319.8	12139.9	9525.69	90.2911	104.051	114.115	3.708	1.274	1.89	0.35	0.600608	0.97839	0.645595	1
184.085	5.913	113289	2885.21	2102.31	1724.29	152.181	181.041	127.14	1.673	1.219	0.74	0.29	0.36725	0.899381	0.407467	1
143.058	5.913	308068	12731.5	9963.35	8023.32	144.93	176.197	128.65	1.587	1.242	0.67	0.31	0.405208	0.789785	0.447305	0.975248
218.026	5.913	197231	5426.37	7522.96	17097.1	147.528	185.419	132.001	0.317	0.44	-1.66	-1.18	0.999679	0.929831	1	1
141.115	5.913	164423	8826.91	11775.2	6862.2	150.767	114.875	148.114	1.286	1.716	0.36	0.78	0.901406	0.916203	0.927827	1
148.085	5.913	100060	577.456	394.984	635.022	224.721	188.488	164.111	0.909	0.622	-0.14	-0.69	0.854034	0.986005	0.886579	1
215.116	5.913	41088.4	1070.76	803.675	989.533	154.661	273.893	176.488	1.082	0.812	0.11	-0.3	0.582652	0.938319	0.627447	1
132.09	5.913	73009.9	10707.7	3742.73	852.92	126.573	123.704	190.668	12.554	4.388	3.65	2.13	0.215951	0.311101	0.245017	0.483768
140.106	5.913	306049	219.286	406.613	327.172	255.256	219.506	198.171	0.67	1.243	-0.58	0.31	0.28485	0.282917	0.319891	0.447836
235.143	5.914	23526.5	232.691	252.528	253.418	302.254	152.503	49.3287	0.918	0.996	-0.12	-0.01	0.677456	0.999642	0.72119	1
242.163	5.914	43395.1	234.975	246.979	247.85	250.836	225.012	49.3287	0.948	0.996	-0.08	-0.01	0.255247	0.999567	0.287869	1
208.096	5.914	22540.3	218.18	236.779	237.614	275.647	253.648	49.3287	0.918	0.996	-0.12	-0.01	0.568337	0.996824	0.613041	1
173.069	5.914	172608	7648.94	10344.3	3915	124.084	167.818	67.9471	1.954	2.642	0.97	1.4	0.115811	0.0493708	0.133977	0.0997332
102.088	5.914	24006	244.303	250.271	242.904	275.751	138.709	70.731	1.006	1.03	0.01	0.04	0.62511	0.883228	0.669989	1
185.949	5.914	458523	128384	102491	109090	54.1446	88.0997	77.3707	1.177	0.94	0.23	-0.09	0.327715	0.948452	0.365867	1
107.951	5.914	154642	49490.7	11642.1	36206.7	84.3623	108.927	87.821	1.367	0.322	0.45	-1.64	0.997505	0.477993	1	0.682641
194.986	5.914	186532	62419.3	37963.5	38965.9	74.3008	87.1177	89.4268	1.602	0.974	0.68	-0.04	0.351592	0.999996	0.390914	1
113.048	5.914	465967	7511.67	8659.85	8877.78	170.836	156.796	109.867	0.846	0.975	-0.24	-0.04	0.416086	0.652617	0.458583	0.861053
116.059	5.914	144188	27014.8	12589.3	809.307	122.849	114.564	120.366	33.38	15.556	5.06	3.96	0.423599	0.58963	0.466378	0.800959
169.085	5.914	71665.9	3505.06	715.338	611.954	146.324	197.739	142.448	5.728	1.169	2.52	0.23	0.0543462	0.873299	0.0639085	1
110.048	5.914	53917.7	531.376	576.7	464.512	293.367	179.711	154.338	1.144	1.242	0.19	0.31	0.976651	0.909041	0.989741	1
168.09	5.914	137338	2664.44	1673.37	1272.87	163.424	158.835	169.264	2.093	1.315	1.07	0.39	0.138969	0.569274	0.16001	0.78053
147.089	5.914	90060.8	13238.6	7586.89	325.805	115.477	125.731	190.743	40.633	23.287	5.34	4.54	0.034746	0.0387905	0.0411667	0.0808432
156.09	5.914	675172	1371.46	1086.94	1351.26	308.32	202.336	220.525	1.015	0.804	0.02	-0.31	0.802537	0.564391	0.839392	0.775876
154.074	5.914	314155	635.722	727.771	546.75	271.992	254.305	283.666	1.163	1.331	0.22	0.41	0.567422	0.453492	0.612114	0.655057
143.131	5.914	72741.8	546.431	666.427	216.852	251.487	215.513	306.395	2.52	3.073	1.33	1.62	0.567047	0.518345	0.611769	0.727142
125.084	5.915	40954	322.24	326.984	384.359	226.046	188.079	48.4158	0.838	0.851	-0.25	-0.23	0.442669	0.356403	0.486026	0.540784
202.096	5.915	95980.4	238.068	294.328	251.113	208.111	236.175	49.3287	0.948	1.172	-0.08	0.23	0.270631	0.461241	0.304647	0.663349
230.127	5.915	92146.1	297.574	388.741	313.662	272.842	241.157	53.1584	0.949	1.239	-0.08	0.31	0.440603	0.491902	0.483926	0.698555
114.043	5.915	52013.9	2897.75	3107.61	2265.86	171.021	131.812	69.4191	1.279	1.371	0.35	0.46	0.447922	0.612397	0.491503	0.823582
117.116	5.915	281180	5290.29	38850.5	40033.9	173.759	91.6277	77.8887	0.132	0.97	-2.92	-0.04	0.192594	0.889059	0.219593	1
215.116	5.915	71590.3	1396.72	707.285	1209.13	220.254	215.952	110.113	1.155	0.585	0.21	-0.77	0.970924	0.975061	0.985195	1
203.116	5.915	52286.8	464.511	273.279	823.759	229.979	328.534	110.299	0.564	0.332	-0.83	-1.59	0.996759	0.791028	1	0.975899
128.059	5.915	140803	720.025	1703.82	572.732	257.441	194.564	116.679	1.257	2.975	0.33	1.57	0.733539	0.311586	0.775324	0.484421
138.079	5.915	256111	2873.58	4149.19	2399.84	192.323	145.572	120.042	1.197	1.729	0.26	0.79	0.649046	0.798467	0.693703	0.98199
198.101	5.915	85448.9	717.345	2518.12	385.288	176.148	153.522	132.2	1.862	6.536	0.9	2.71	0.379527	0.41276	0.420313	0.608075
117.935	5.915	1.6123e+06	429200	64795.3	100386	83.3012	160.891	142.387	4.275	0.645	2.1	-0.63	0.544946	0.882384	0.590355	1
161.105	5.915	159482	2767.83	919.749	1741.1	167.515	174.769	153.269	1.59	0.528	0.67	-0.92	0.931635	0.977075	0.953003	1
199.121	5.915	100611	1684.95	1319.9	1234.3	166.467	191.067	156.759	1.365	1.069	0.45	0.1	0.75117	0.99968	0.791738	1
140.095	5.915	99877.1	924.778	1933.38	1227.92	146.923	166.468	175.013	0.753	1.575	-0.41	0.65	0.699812	0.84022	0.742606	1
153.079	5.915	31317.1	230.847	314.207	230.438	258.35	120.01	216.045	1.002	1.364	0	0.45	0.500609	0.629556	0.545385	0.839587
142.074	5.915	471154	2077.95	643.9	496.362	274.296	243.725	242.024	4.186	1.297	2.07	0.38	0.0846937	0.226205	0.0987079	0.370792
170.142	5.915	194130	1671.23	1218.38	805.78	234.972	158.953	257.85	2.074	1.512	1.05	0.6	0.793084	0.73708	0.831422	0.934285
117.079	5.915	497323	192.856	247.774	211.432	305.23	233.674	303.726	0.912	1.172	-0.13	0.23	0.993009	0.819797	1	0.996063
159.09	5.915	158571	199.422	271.434	218.63	349.542	339.446	320.921	0.912	1.242	-0.13	0.31	0.997274	0.645203	1	0.854111
114.08	5.915	850861	583.283	249.113	241.78	340.537	252.073	355.166	2.412	1.03	1.27	0.04	0.516626	0.675787	0.561678	0.882976
236.128	5.916	66238.1	533.545	659.632	562.78	276.122	77.8713	50.2417	0.948	1.172	-0.08	0.23	0.241073	0.999046	0.27245	1
152.106	5.916	48624.5	320.264	418.383	337.579	233.648	312.147	77.7002	0.949	1.239	-0.08	0.31	0.493228	0.775084	0.537871	0.964257
156.966	5.916	347840	85323.6	40103.6	32804.7	72.5677	132.992	106.718	2.601	1.222	1.38	0.29	0.633778	0.998605	0.678527	1
143.07	5.916	127311	835.01	397.135	442.556	237.162	250.428	155.376	1.887	0.897	0.92	-0.16	0.27492	0.752907	0.309208	0.947092
204.075	5.916	47069.9	3870.55	471.14	431.626	139.188	154.109	170.912	8.967	1.092	3.16	0.13	0.0279094	0.811683	0.033203	0.991532
212.116	5.916	116614	516.168	645.616	830.587	186.823	185.103	171.23	0.621	0.777	-0.69	-0.36	0.585784	0.911453	0.630576	1
139.111	5.916	241931	324.966	417.06	323.203	221.372	209.809	260.462	1.005	1.29	0.01	0.37	0.282533	0.382028	0.317465	0.571546
146.069	5.916	195004	347.866	377.538	304.094	158.583	217.011	302.471	1.144	1.242	0.19	0.31	0.389448	0.564394	0.430806	0.775876
173.08	5.917	86879.8	2068.03	366.188	312.421	225.73	289.259	49.218	6.619	1.172	2.73	0.23	0.00716656	0.336554	0.00868291	0.5157
242.127	5.917	105207	499.121	541.671	564.982	330.115	291.26	49.9655	0.883	0.959	-0.18	-0.06	0.722979	0.994084	0.765181	1
126.032	5.917	130368	16701.7	28684.4	45792	89.0837	75.7499	52.0164	0.365	0.626	-1.46	-0.67	0.0169214	0.0354192	0.0202807	0.0747706
214.096	5.917	127013	591.119	623.727	648.057	221.743	255.999	54.5362	0.912	0.962	-0.13	-0.06	0.315143	0.659861	0.352434	0.867778
199.965	5.917	953103	197648	105095	79350.8	99.589	101.295	93.0224	2.491	1.324	1.32	0.41	0.347677	0.896837	0.38687	1
182.105	5.917	85735.3	2263.7	4492.06	1018.14	217.399	191.009	116.43	2.223	4.412	1.15	2.14	0.796187	0.240429	0.833888	0.390623
140.095	5.917	45019.7	391.049	430.846	359.934	209.908	180.205	181.203	1.086	1.197	0.12	0.26	0.991631	0.859174	0.999771	1
100.064	5.917	75579.5	7404.96	7238.01	386.942	99.5737	119.978	186.809	19.137	18.706	4.26	4.23	0.149157	0.326317	0.17142	0.502717
171.089	5.917	104289	1728.79	1737.54	1151.05	259.99	189.723	190.097	1.502	1.51	0.59	0.59	0.998352	0.4593	1	0.661299
177.136	5.917	46077.4	650.573	520.433	470.203	203.081	264.06	197.618	1.384	1.107	0.47	0.15	0.530211	0.898555	0.575238	1
101.085	5.917	378857	209.334	258.803	229.497	326.227	283.039	203.602	0.912	1.128	-0.13	0.17	0.985622	0.951402	0.996289	1
102.079	5.917	40118	226.881	296.594	248.734	245.495	202.612	248.416	0.912	1.192	-0.13	0.25	0.998595	0.791624	1	0.976365
155.106	5.917	254317	306.194	418.972	381.808	187.421	235.287	264.084	0.802	1.097	-0.32	0.13	0.428614	0.63129	0.471549	0.841557
189.064	5.918	48522.6	1223.28	1389.72	1399.95	189.029	185.215	60.9671	0.874	0.993	-0.19	-0.01	0.827229	0.366083	0.862498	0.551968
177.064	5.918	45224.6	2817.82	3455.6	4376.88	174.097	143.262	82.8166	0.644	0.79	-0.64	-0.34	0.69102	0.867568	0.734504	1
118.074	5.918	112575	2062.1	15172.4	16154	161.672	113.347	95.4134	0.128	0.939	-2.97	-0.09	0.350081	0.934263	0.389429	1
128.059	5.918	267971	17698.6	9052.93	5669.8	126.58	220.398	104.235	3.122	1.597	1.64	0.68	0.312438	0.532374	0.349566	0.742139
135.946	5.918	3.66557e+06	973429	212423	161127	84.4382	135.273	125.713	6.041	1.318	2.59	0.4	0.284964	0.89957	0.320004	1
170.105	5.918	113985	25097.8	12004.6	10238.2	105.233	104.503	148.89	2.451	1.173	1.29	0.23	0.621649	0.550553	0.666537	0.761749
137.095	5.918	559267	744.804	1005.79	651.084	248.861	195.568	203.542	1.144	1.545	0.19	0.63	0.283452	0.351668	0.318418	0.534585
222.981	5.919	706083	190108	115547	71230.4	89.5326	81.6085	86.4494	2.669	1.622	1.42	0.7	0.512643	0.999608	0.557594	1
210.112	5.919	93866.7	358.217	329.968	301.28	320.868	261.809	94.6386	1.189	1.095	0.25	0.13	0.344442	0.688138	0.383424	0.893127
117.043	5.919	50891.4	5134.5	4032.84	4932.1	93.5479	151.991	126.17	1.041	0.818	0.06	-0.29	0.558083	0.85418	0.602859	1
143.094	5.919	179101	16608.1	15422.2	3023.02	133.105	128.959	135.16	5.494	5.102	2.46	2.35	0.0590053	0.110956	0.0692591	0.201721
105.079	5.919	254611	2286.56	2802.26	2004.23	183.385	163.476	143.443	1.141	1.398	0.19	0.48	0.998814	0.96784	1	1
111.069	5.919	654391	4638.56	2052.02	4677.52	233.137	195.218	172.741	0.992	0.439	-0.01	-1.19	0.708667	0.856059	0.751357	1
186.137	5.919	232729	1803.21	558.846	1253.11	207.251	160.323	176.826	1.439	0.446	0.53	-1.16	0.938226	0.935241	0.958339	1
202.132	5.919	202557	257.591	318.464	257.134	268.029	243.178	242.775	1.002	1.239	0	0.31	0.839639	0.817585	0.87339	0.994806
137.069	5.919	60630.5	3372.17	570.644	307.427	132.025	150.744	271.125	10.969	1.856	3.46	0.89	0.131437	0.416556	0.151581	0.612854
212.153	5.92	54181.4	1117.54	1264.65	758.298	187.074	152.338	69.7682	1.474	1.668	0.56	0.74	0.0621567	0.098182	0.0728889	0.18121
203.152	5.92	41583.6	2186.13	1700.94	2649.38	181.615	168.138	81.3646	0.825	0.642	-0.28	-0.64	0.912086	0.844407	0.936521	1
187.085	5.92	121469	2076.63	2348.84	1497.35	208.421	229.414	101.539	1.387	1.569	0.47	0.65	0.410226	0.687702	0.452417	0.89298
220.026	5.92	172665	83298.8	64154.5	44058.3	63.7585	75.9995	106.138	1.891	1.456	0.92	0.54	0.525617	0.49788	0.570617	0.705153
128.059	5.92	149278	16764.9	17008.8	2681.26	147.801	101.167	113.151	6.253	6.344	2.64	2.67	0.0909366	0.189715	0.105801	0.319555
124.957	5.92	38862.9	6301.23	1233.54	1630.62	102.709	114.28	120.056	3.864	0.756	1.95	-0.4	0.43435	0.957512	0.477364	1
195.147	5.92	564430	300449	17179.3	5287.84	82.3515	148.681	120.172	56.819	3.249	5.83	1.7	0.00089032	0.283786	0.00110527	0.448923
155.07	5.92	139380	1142.15	1188.76	948.04	314.17	272.29	121.487	1.205	1.254	0.27	0.33	0.723183	0.672007	0.765361	0.880091
110.013	5.92	130662	5962.36	20108.8	2869.97	137.879	129.911	123.78	2.077	7.007	1.05	2.81	0.999353	0.998594	1	1
159.962	5.92	56047.3	21725.6	3052.06	2697.06	96.9108	162.922	124.149	8.055	1.132	3.01	0.18	0.521388	0.919076	0.566329	1
176.116	5.92	147957	713.107	291.389	224.658	256.323	250.503	138.671	3.174	1.297	1.67	0.38	0.751068	0.929096	0.791668	1
112.064	5.92	119932	2283.47	1773.53	2045.01	163.741	167.851	147.217	1.117	0.867	0.16	-0.21	0.514573	0.9763	0.559538	1
257.138	5.92	41155.8	325.835	405.078	326.276	200.359	204.625	152.13	0.999	1.242	0	0.31	0.611839	0.819877	0.656778	0.996067
226.132	5.92	41961.6	337.262	373.412	313.156	195.935	184.434	163.834	1.077	1.192	0.11	0.25	0.881678	0.910419	0.910684	1
114.079	5.92	154425	771.383	26567.3	179.889	148.436	123.039	184.261	4.288	147.688	2.1	7.21	0.640889	0.208989	0.685611	0.346817
166.111	5.92	120517	3295.09	801.261	1058.71	154.1	180.384	220.772	3.112	0.757	1.64	-0.4	0.24614	0.341084	0.277978	0.521342
116.059	5.92	78747.2	22002.3	1257.23	773.56	82.5954	146.685	231.125	28.443	1.625	4.83	0.7	0.0262135	0.443065	0.0312256	0.642808
241.106	5.921	30338.1	372.194	381.286	296.248	179.756	204.301	45.3077	1.256	1.287	0.33	0.36	0.0463864	0.349172	0.0546986	0.531627
200.091	5.921	27094.6	281.871	362.139	281.371	248.124	256.037	60.3421	1.002	1.287	0	0.36	0.475627	0.601237	0.519978	0.812654
140.059	5.921	106547	8447.39	3315.37	4591.66	126.364	145.166	73.9814	1.84	0.722	0.88	-0.47	0.0372338	0.877383	0.0440813	1
189.064	5.921	26355.6	1684.99	1378.28	1389.15	150.952	147.187	74.0505	1.213	0.992	0.28	-0.01	0.492745	0.679474	0.53737	0.885919
154.074	5.921	127993	9589.1	7732.04	5783.59	130.38	120.514	79.4564	1.658	1.337	0.73	0.42	0.0371843	0.444781	0.044025	0.644684
173.069	5.921	37708.4	6401.42	8622.75	2516.84	96.1814	84.4839	80.3583	2.543	3.426	1.35	1.78	0.0148691	0.0124706	0.0178527	0.0303326
140.059	5.921	261364	657.491	673.552	519.301	279.864	291.242	89.9918	1.266	1.297	0.34	0.38	0.427313	0.313413	0.470211	0.48658
170.069	5.921	192191	1010.24	597.631	1128.99	336.976	274.641	99.4641	0.895	0.529	-0.16	-0.92	0.847223	0.812254	0.880289	0.991903
201.1	5.921	95584.6	1073.71	1991.08	1762.21	193.308	160.806	111.226	0.609	1.13	-0.71	0.18	0.896927	0.397495	0.924031	0.590084
189.075	5.921	27424.3	344.955	343.381	272.453	217.223	201.374	115.719	1.266	1.26	0.34	0.33	0.322211	0.875037	0.360049	1
244.106	5.921	36976.9	300.575	386.169	514.459	194.561	193.274	123.064	0.584	0.751	-0.78	-0.41	0.934689	0.996679	0.955406	1
102.043	5.921	34002.9	917.294	483.299	332.358	230.928	297.57	132.369	2.76	1.454	1.46	0.54	0.327119	0.863643	0.365311	1
159.064	5.921	32965.8	1061.53	382.703	297.349	192.491	194.096	141.326	3.57	1.287	1.84	0.36	0.170903	0.932893	0.195522	1
196.121	5.921	35397.2	361.437	376.751	315.957	169.548	221.578	143.729	1.144	1.192	0.19	0.25	0.965297	0.88492	0.981098	1
199.096	5.921	59277.9	1094.85	357.654	305.194	170.941	225.709	149.73	3.587	1.172	1.84	0.23	0.210455	0.994752	0.239045	1
188.08	5.921	75991.8	5773.48	1172.11	293.274	163.472	175.457	150.102	19.686	3.997	4.3	2	0.0865158	0.312345	0.100795	0.485228
273.133	5.921	28205.8	476.115	344.344	273.217	240.316	200.186	156.619	1.743	1.26	0.8	0.33	0.443745	0.62586	0.487136	0.836122
125.095	5.921	32970.3	975.956	333.754	257.32	187.881	184.236	160.388	3.793	1.297	1.92	0.38	0.137486	0.278783	0.158343	0.442246
183.978	5.921	1.08394e+06	388646	201309	3371.93	74.2407	111.422	165.997	115.259	59.701	6.85	5.9	0.0221716	0.312134	0.0264888	0.485103
181.122	5.921	38978.7	742.525	359.409	274.443	190.008	131.538	185.294	2.706	1.31	1.44	0.39	0.677095	0.671466	0.720841	0.879553
130.074	5.921	148184	4778.81	12597.3	951.126	126.979	131.045	192.385	5.024	13.245	2.33	3.73	0.164625	0.0941801	0.188583	0.174679
197.117	5.921	124271	354.362	369.377	282.054	193.503	248.148	196.441	1.256	1.31	0.33	0.39	0.161493	0.988672	0.185148	1
214.132	5.921	82844.1	900.13	291.595	443.857	206.725	218.366	200.94	2.028	0.657	1.02	-0.61	0.644127	0.979788	0.688777	1
147.09	5.921	204190	2483.51	1639.14	1755.88	221.81	194.336	263.109	1.414	0.934	0.5	-0.1	0.623024	0.495989	0.667882	0.703228
195.101	5.922	47708.7	357.43	372.575	282.622	177.85	180.614	77.9651	1.265	1.318	0.34	0.4	0.0518828	0.316649	0.0610537	0.490576
155.07	5.922	72983	1532.84	2555.59	1350.73	182.5	142.963	110.278	1.135	1.892	0.18	0.92	0.283422	0.377994	0.3184	0.566737
138.956	5.922	218087	49717.6	24567.3	18086	77.5996	130.215	110.359	2.749	1.358	1.46	0.44	0.555934	0.985005	0.600917	1
170.069	5.922	104100	2267.28	1101.29	995.293	205.778	203.57	111.526	2.278	1.107	1.19	0.15	0.158224	0.899774	0.181503	1
229.106	5.922	44825.4	365.269	363.603	290.736	178.209	205.034	115.887	1.256	1.251	0.33	0.32	0.214465	0.696097	0.243393	0.899729
213.111	5.922	56678.7	1000.02	738.056	279.093	158.428	158.051	121.061	3.583	2.644	1.84	1.4	0.0852974	0.331201	0.0993907	0.508961
214.095	5.922	52063.5	367.425	365.749	292.451	175.126	204.076	127.482	1.256	1.251	0.33	0.32	0.451421	0.644218	0.495195	0.853213
174.064	5.922	53738.1	3170.65	1057	313.026	172.044	177.807	144.823	10.129	3.377	3.34	1.76	0.0848529	0.57342	0.0988882	0.784307
272.137	5.922	25019	357.904	299.959	284.874	176.271	275.97	153.583	1.256	1.053	0.33	0.07	0.163626	0.819432	0.187497	0.995798
142.074	5.922	142445	24748.1	14865.8	498.244	90.2104	134.992	170.883	49.671	29.836	5.63	4.9	0.107689	0.134628	0.124821	0.238512
141.09	5.922	84418.3	601.523	1853.76	298.383	191.309	158.076	181.815	2.016	6.213	1.01	2.64	0.171528	0.00380042	0.196208	0.0109217
242.127	5.922	36465.1	316.076	332.223	315.515	163.95	252.763	181.928	1.002	1.053	0	0.07	0.441657	0.954667	0.484939	1
156.09	5.922	190187	1340.4	1360.56	1159.86	134.872	233.969	185.527	1.156	1.173	0.21	0.23	0.533126	0.537218	0.57826	0.747298
244.142	5.922	56931.1	285.291	299.866	282.593	197.78	264.015	191.02	1.01	1.061	0.01	0.09	0.21518	0.659234	0.244192	0.867467
127.075	5.922	125500	242.386	294.601	247.896	264.009	259.233	218.735	0.978	1.188	-0.03	0.25	0.50539	0.385753	0.55027	0.576019
118.074	5.922	91554	1093.42	1521.23	259.324	178.484	165.909	253.879	4.216	5.866	2.08	2.55	0.160369	0.0454038	0.183897	0.0927989
171.97	5.923	374029	102687	84374.5	96001.2	83.2067	68.6115	67.9552	1.07	0.879	0.1	-0.19	0.775563	0.989299	0.815361	1
111.08	5.923	109928	210.61	247.923	208.618	239.461	311.978	86.4921	1.01	1.188	0.01	0.25	0.384661	0.305772	0.425764	0.476782
258.122	5.923	32903	7603.81	8274.32	3552.72	113.994	73.2432	90.129	2.14	2.329	1.1	1.22	0.879452	0.729143	0.908764	0.9283
216.075	5.923	27534.2	480.007	390.306	312.087	200.53	211.714	114.469	1.538	1.251	0.62	0.32	0.365453	0.877262	0.405594	1
230.09	5.923	34343	362.528	360.874	288.554	171.517	188.32	114.697	1.256	1.251	0.33	0.32	0.170799	0.78073	0.195414	0.968624
232.106	5.923	43854.4	276.124	290.231	273.512	201.291	248.926	118.01	1.01	1.061	0.01	0.09	0.196943	0.566161	0.224333	0.77744
228.147	5.923	45033.6	308.472	321.542	347.345	178.111	182.395	118.462	0.888	0.926	-0.17	-0.11	0.510315	0.581131	0.555198	0.792173
215.091	5.923	40862.1	370.796	379.854	293.191	193.819	229.533	131.996	1.265	1.296	0.34	0.37	0.137698	0.795484	0.158579	0.979603
185.08	5.923	42550.9	1304.12	356.709	277.152	169.334	172.629	153.815	4.705	1.287	2.23	0.36	0.304888	0.779501	0.341428	0.967818
140.095	5.923	267582	917.672	1241.28	478.558	193.932	246.341	165.328	1.918	2.594	0.94	1.38	0.999654	0.505154	1	0.71289
143.131	5.923	64051.9	1478.98	1133.89	1063.32	194.89	187.308	173.366	1.391	1.066	0.48	0.09	0.807717	0.996953	0.844333	1
177.1	5.923	88102.4	587.423	941.236	762.496	222.12	241.757	230.367	0.77	1.234	-0.38	0.3	0.961225	0.339013	0.977854	0.518931
119.095	5.923	227441	353.59	447.497	270.474	240.716	241.841	336.069	1.307	1.654	0.39	0.73	0.963403	0.719498	0.979576	0.92029
199.096	5.924	144424	1700.96	713.825	600.658	274.526	302.66	46.5405	2.832	1.188	1.5	0.25	0.0783364	0.350685	0.0914281	0.533491
173.969	5.924	325079	68638.8	80300.5	91267.9	101.146	86.9546	81.6221	0.752	0.88	-0.41	-0.18	0.672823	0.815495	0.716602	0.993894
149.105	5.924	167156	618.686	1071.88	1500.94	197.865	195.622	138.045	0.412	0.714	-1.28	-0.49	0.781947	0.824235	0.82114	0.998851
246.122	5.924	41046.6	282.693	251.249	236.776	210.729	267.76	142.669	1.194	1.061	0.26	0.09	0.145774	0.699415	0.167636	0.902233
182.106	5.924	136332	2122.72	1954.33	954.384	169.193	136.092	148.173	2.224	2.048	1.15	1.03	0.0905726	0.194783	0.105388	0.326852
129.09	5.924	49506.4	2065.88	292.158	223.091	127.941	180.678	148.58	9.26	1.31	3.21	0.39	0.0546714	0.557962	0.0642772	0.769556
155.131	5.924	35145.5	1834.24	1162.31	1113.6	155.18	143.79	158.538	1.647	1.044	0.72	0.06	0.480462	0.413377	0.524877	0.608742
104.059	5.924	25227.6	415.806	227.51	213.577	189.536	205.407	161.521	1.947	1.065	0.96	0.09	0.276587	0.751115	0.311036	0.945925
161.069	5.924	83912	3280.31	3497.63	2947.34	157.651	167.221	168.318	1.113	1.187	0.15	0.25	0.906972	0.555228	0.932219	0.766626
202.095	5.924	86370.4	4847.39	304.074	372.147	158.199	188.841	191.582	13.025	0.817	3.7	-0.29	0.101738	0.686399	0.118096	0.891693
215.152	5.925	28445.9	768.808	850.503	940.856	162.495	154.191	78.9627	0.817	0.904	-0.29	-0.15	0.551859	0.872398	0.597093	1
203.079	5.925	29892.7	876.997	893.995	985.011	195.27	209.99	83.9098	0.89	0.908	-0.17	-0.14	0.581764	0.849874	0.626552	1
107.951	5.925	155894	66431.2	37414	15614.1	75.6804	97.3146	103.9	4.255	2.396	2.09	1.26	0.593105	0.937052	0.637962	1
180.981	5.925	89865.2	39975.7	7864.66	11980.2	90.6854	127.212	116.674	3.337	0.656	1.74	-0.61	0.432337	0.972221	0.475293	1
145.93	5.925	150223	36284.3	6644.32	5226.15	104.875	151.222	119.274	6.943	1.271	2.8	0.35	0.396762	0.940898	0.438591	1
228.111	5.925	77322.5	2333.08	1962.27	1012.63	184.418	187.913	123.417	2.304	1.938	1.2	0.95	0.430043	0.762577	0.473004	0.955083
115.965	5.925	267000	49224.1	45147.9	2518.22	102.405	120.768	129.129	19.547	17.929	4.29	4.16	0.204078	0.316135	0.232115	0.489916
127.075	5.925	59811.9	345.708	289.738	275.166	174.56	204.154	133.981	1.256	1.053	0.33	0.07	0.360279	0.783893	0.400152	0.970941
245.126	5.925	24302	555.264	335.032	605.797	172.149	223.291	134.704	0.917	0.553	-0.13	-0.85	0.627362	0.998511	0.67224	1
205.132	5.925	51073.5	289.721	328.564	269.751	322.153	228.109	140.248	1.074	1.218	0.1	0.28	0.786171	0.253557	0.825109	0.408489
99.1051	5.925	66780.4	2042.22	497.204	418.047	151.824	166.248	174.738	4.885	1.189	2.29	0.25	0.975461	0.995543	0.988808	1
230.127	5.925	55122.5	249.419	225.671	212.672	202.444	272.636	200.126	1.173	1.061	0.23	0.09	0.334125	0.915675	0.372574	1
111.069	5.925	56381.1	199.455	242.423	205.572	240.156	225.836	217.753	0.97	1.179	-0.04	0.24	0.732497	0.653161	0.774333	0.861516
217.095	5.925	28902.8	329.377	494.618	499.761	217.758	233.742	240.401	0.659	0.99	-0.6	-0.01	0.997297	0.766594	1	0.958469
154.086	5.926	37457	268.949	322.928	271.732	310.496	276.991	63.3508	0.99	1.188	-0.01	0.25	0.491788	0.430428	0.536406	0.628356
144.054	5.926	75469	963.222	847.869	2149.73	177.656	180.884	89.5825	0.448	0.394	-1.16	-1.34	0.813852	0.999441	0.849827	1
200.08	5.926	37349.4	921.19	761.848	698.328	208.14	174.764	117.509	1.319	1.091	0.4	0.13	0.393431	0.530537	0.435103	0.740352
217.095	5.926	64831.9	1010.08	1101.87	1275.31	185.989	233.451	118.121	0.792	0.864	-0.34	-0.21	0.812322	0.98647	0.848518	1
139.988	5.926	135439	33690.7	9048.04	11775.2	71.9028	104.906	127.425	2.861	0.768	1.52	-0.38	0.597209	0.924865	0.64219	1
144.054	5.926	81051.6	782.376	664.47	722.051	207.897	236.274	139.935	1.084	0.92	0.12	-0.12	0.60211	0.379797	0.647054	0.568979
115.94	5.926	165926	6742.55	3756.95	7895.48	180.672	209.065	141.22	0.854	0.476	-0.23	-1.07	0.575111	0.23816	0.619868	0.387768
156.101	5.926	497406	3217.94	621.439	237.755	277.761	177.598	164.73	13.535	2.614	3.76	1.39	0.183345	0.582039	0.209337	0.793167
197.153	5.926	141504	298.509	391.184	314.078	212.77	190.722	174.678	0.95	1.245	-0.07	0.32	0.512199	0.825146	0.557165	0.999301
187.157	5.926	24939.2	1090.19	628.342	946.367	180.71	262.806	176.13	1.152	0.664	0.2	-0.59	0.882879	0.789359	0.911751	0.975085
111.105	5.926	32056.3	331.808	722.179	1168.16	176.527	149.267	183.079	0.284	0.618	-1.82	-0.69	0.833517	0.991849	0.868034	1
168.126	5.926	215573	521.235	5113.75	583.143	257.505	185.733	187.711	0.894	8.769	-0.16	3.13	0.807681	0.454746	0.844333	0.656528
183.978	5.927	2.72266e+06	294684	274479	410496	127.6	90.9008	77.7354	0.718	0.669	-0.48	-0.58	0.98599	0.987444	0.996525	1
165.1	5.927	35045.5	179.954	239.953	313.858	175.349	171.48	90.4751	0.573	0.765	-0.8	-0.39	0.842203	0.476327	0.875688	0.680524
254.138	5.927	16819.3	187.017	217.016	191.269	216.749	160.098	131.094	0.978	1.135	-0.03	0.18	0.60742	0.951072	0.652319	1
183.101	5.927	61305.9	3332.98	429.681	288.671	155.082	178.39	148.113	11.546	1.488	3.53	0.57	0.0425703	0.339716	0.0502894	0.519722
218.09	5.927	39738.8	254.066	272.386	256.695	218.996	314.858	188.897	0.99	1.061	-0.01	0.09	0.370665	0.946878	0.41103	1
125.059	5.928	41865.6	219.648	266.966	224.893	325.03	322.315	25.6426	0.977	1.187	-0.03	0.25	0.410773	0.359757	0.452998	0.54472
145.954	5.928	85247.6	22092.8	26680	35788.3	83.059	72.9084	55.9677	0.617	0.745	-0.7	-0.42	0.478292	0.846055	0.522763	1
156.995	5.928	31691.2	16009.6	3667.99	3835.9	56.0183	107.267	94.8101	4.174	0.956	2.06	-0.06	0.550482	0.804104	0.595632	0.985704
171.949	5.928	244376	36396.5	25930.6	39942.1	57.3454	121.771	98.901	0.911	0.649	-0.13	-0.62	0.272294	0.601403	0.306379	0.812779
200.965	5.928	37028.9	2578.21	2132.8	2085.36	141.283	147.736	132.993	1.236	1.023	0.31	0.03	0.998653	0.996772	1	1
115.075	5.928	97784.8	216.681	275.916	217.699	243.05	269.212	263.339	0.995	1.267	-0.01	0.34	0.513287	0.39998	0.558266	0.592704
117.043	5.929	44481	16611.5	3315.2	3511.99	95.4184	126.58	114.344	4.73	0.944	2.24	-0.08	0.319024	0.997913	0.356612	1
200.08	5.929	74260.3	417.874	449.067	356.308	275.196	296.663	119.653	1.173	1.26	0.23	0.33	0.543653	0.430944	0.589017	0.628904
127.1	5.929	90214.9	8788.71	10147.9	902.528	134.694	130.393	148.757	9.738	11.244	3.28	3.49	0.327694	0.218062	0.365867	0.359379
113.059	5.929	52757.6	733.653	265.015	235.423	298.401	269.763	164.71	3.116	1.126	1.64	0.17	0.203463	0.607268	0.231463	0.818715
175.085	5.93	87082.9	3611.02	1807.53	3103.66	165.333	193.454	110.036	1.163	0.582	0.22	-0.78	0.560399	0.941112	0.605243	1
129.959	5.93	49656.6	11061.3	3144.95	3911.07	97.0683	113.794	123.766	2.828	0.804	1.5	-0.31	0.257136	0.967101	0.28997	1
101.048	5.93	76984	195.809	236.904	207.595	343.733	215.55	160.682	0.943	1.141	-0.08	0.19	0.931652	0.871218	0.953003	1
158.962	5.93	2.87739e+06	204193	27134.7	120041	122.126	200.8	196.292	1.701	0.226	0.77	-2.15	0.948332	0.695214	0.967305	0.899045
195.993	5.93	25216.1	1374.74	375.742	301.68	132.726	225.802	206.448	4.557	1.245	2.19	0.32	0.167012	0.647588	0.191268	0.856829
133.951	5.931	513338	59153.4	16481.2	10718.4	108.702	190.152	150.354	5.519	1.538	2.46	0.62	0.700414	0.807427	0.743166	0.988235
134.949	5.931	78035.6	2230.85	3375	3630.29	63.9075	163.273	158.511	0.615	0.93	-0.7	-0.11	0.105859	0.879424	0.122738	1
119.095	5.931	313660	511.412	534.648	1073.91	203.982	187.099	167.32	0.476	0.498	-1.07	-1.01	0.953492	0.971063	0.971587	1
187.084	5.932	51599	1804.8	1700.84	3993.67	169.262	138.945	67.8759	0.452	0.426	-1.15	-1.23	0.831731	0.307249	0.866502	0.478849
153.956	5.932	189159	37033.2	4638.88	3870.5	92.8617	157.225	126.116	9.568	1.199	3.26	0.26	0.28676	0.927549	0.321906	1
109.013	5.932	176939	17799.2	24304.2	2630.37	131.106	122.189	168.92	6.767	9.24	2.76	3.21	0.555407	0.555458	0.600464	0.766864
215.116	5.932	31582.2	867.136	628.748	657.157	188.261	224.11	169.108	1.32	0.957	0.4	-0.06	0.454876	0.99392	0.498813	1
161.069	5.932	34193.5	484.632	497.793	214.491	301.341	201.31	214.069	2.259	2.321	1.18	1.21	0.986054	0.87115	0.996544	1
114.08	5.932	186324	651.38	730.455	864.267	225.481	225.318	224.413	0.754	0.845	-0.41	-0.24	0.776182	0.817288	0.815973	0.994553
143.07	5.933	88321.9	292.313	308.136	285.257	323.153	271.871	26.0692	1.025	1.08	0.04	0.11	0.329767	0.207379	0.367991	0.344506
172.121	5.933	98384.7	552.828	1381.24	259.786	220.695	153.38	219.568	2.128	5.317	1.09	2.41	0.71922	0.150728	0.761573	0.262519
244.106	5.934	25871.6	217.655	217.16	207.058	317.141	337.596	26.4349	1.051	1.049	0.07	0.07	0.465027	0.345631	0.509141	0.527138
157.954	5.934	1.46777e+06	220969	194580	190898	114.432	99.7801	90.8665	1.158	1.019	0.21	0.03	0.825405	0.94629	0.860818	1
112.957	5.934	942862	16661.3	11707.7	26010.8	176.668	207.957	182.435	0.641	0.45	-0.64	-1.15	0.980931	0.850357	0.992811	1
172.085	5.934	88693	28514.9	11785.3	676.74	99.9847	114.244	203.073	42.136	17.415	5.4	4.12	0.0197373	0.147062	0.023606	0.257209
181.978	5.934	2.40446e+06	18901.4	21557.3	25364.8	181.379	214.235	250.938	0.745	0.85	-0.42	-0.23	0.894061	0.991411	0.92176	1
148.085	5.935	58726.1	277.858	276.093	263.911	283.536	226.128	98.4613	1.053	1.046	0.07	0.07	0.555433	0.110955	0.600464	0.201721
125.096	5.935	151101	261.259	316.649	248.145	217.282	237.442	182.193	1.053	1.276	0.07	0.35	0.162793	0.329332	0.186599	0.506519
140.106	5.936	509818	242.444	206.774	197.651	270.693	329.862	49.0869	1.227	1.046	0.29	0.07	0.337448	0.210417	0.376147	0.348823
191.972	5.936	31856	1310.83	4926.71	1730.87	105.721	132.617	101.972	0.757	2.846	-0.4	1.51	0.918603	0.748948	0.941864	0.944327
128.972	5.936	40416.5	5887.89	3415.55	1832.64	97.5612	142.362	146.368	3.213	1.864	1.68	0.9	0.353729	0.989362	0.393191	1
196.985	5.937	266618	78216.3	72347.3	81837	66.0105	53.9752	66.5776	0.956	0.884	-0.07	-0.18	0.998801	0.589845	1	0.801153
176.08	5.937	90805.1	248.036	246.46	235.586	291.758	279.598	224.815	1.053	1.046	0.07	0.07	0.958634	0.467245	0.975843	0.670262
174.064	5.938	96846.9	331.081	479.526	277.317	234.877	297.002	31.1602	1.194	1.729	0.26	0.79	0.522883	0.0351736	0.567843	0.0743438
125.965	5.938	52174.3	10549	3816.75	2303.7	97.422	117.164	127.902	4.579	1.657	2.2	0.73	0.456662	0.955718	0.500574	1
141.959	5.938	32004.6	3914.92	1378.25	1558.49	118.351	120.176	154.797	2.512	0.884	1.33	-0.18	0.122599	0.743888	0.141615	0.940127
181.954	5.938	28026.5	557.444	1069.96	315.705	171.067	145.484	238.968	1.766	3.389	0.82	1.76	0.272735	0.167674	0.306844	0.287418
135.089	5.938	73764.4	216.367	262.239	198.361	186.653	236.675	348.407	1.091	1.322	0.13	0.4	0.370269	0.29341	0.410673	0.461259
142.952	5.939	57964.4	11690.5	8595.81	7906.19	105.032	97.5672	107.497	1.479	1.087	0.56	0.12	0.896318	0.942948	0.923574	1
199.965	5.939	238392	10239.1	7961.07	13680	155.244	160.994	153.813	0.748	0.582	-0.42	-0.78	0.744641	0.494878	0.785676	0.70193
223.004	5.939	35605.7	1567.13	1630.62	1131.99	141.589	183.92	157.213	1.384	1.44	0.47	0.53	0.978071	1	0.99072	1
150.028	5.94	305626	192407	189913	210739	58.1911	46.0802	60.6631	0.913	0.901	-0.13	-0.15	0.921886	0.998832	0.944577	1
226.976	5.94	42488	15479.5	16385.3	28340.4	55.9803	56.3571	63.5505	0.546	0.578	-0.87	-0.79	0.698049	0.970883	0.741063	1
179.116	5.94	66576.2	241.681	239.305	239.87	64.2865	361.856	65.4776	1.008	0.998	0.01	0	0.971455	0.321362	0.98557	0.496702
148.954	5.94	50633.6	5701.8	7008.69	10129.2	108.742	98.9718	84.5316	0.563	0.692	-0.83	-0.53	0.554963	0.997319	0.600013	1
140.951	5.94	1.63483e+06	48422.9	159674	1340.99	163.816	136.122	187.69	36.11	119.071	5.17	6.9	0.838676	0.17407	0.872606	0.296847
101.059	5.94	51127.1	204.095	203.648	186.228	52.1752	335.694	218.51	1.096	1.094	0.13	0.13	0.999997	0.265957	1	0.425076
223.98	5.94	33744.5	236.792	3564.12	249.142	245.091	122.756	246.743	0.95	14.306	-0.07	3.84	0.879902	0.103102	0.909187	0.189128
141.054	5.941	42532	360.316	254.161	239.336	94.1396	324.536	27.6026	1.505	1.062	0.59	0.09	0.315442	0.167609	0.35275	0.28739
222.022	5.941	67624.5	1591.71	2880.86	291.443	133.232	124.962	224.017	5.461	9.885	2.45	3.31	0.408589	0.226661	0.450746	0.371403
166.147	5.941	235342	246.736	305.205	234.351	335.79	204.314	364.111	1.053	1.302	0.07	0.38	0.956224	0.17221	0.974013	0.294082
128.131	5.942	76456.3	14089.2	7787.52	9516.2	122.929	131.415	120.665	1.481	0.818	0.57	-0.29	0.856664	0.918173	0.888895	1
146.105	5.942	73032.5	8979.83	1349.7	559.927	138.601	139.916	229.407	16.038	2.41	4	1.27	0.105639	0.444574	0.122497	0.644479
228.209	5.942	1.31881e+06	17536	12726.8	14786.9	134.528	123.209	307.818	1.186	0.861	0.25	-0.22	0.912127	0.978247	0.936521	1
216.097	5.943	167925	34879.5	28018.6	44945.2	93.4296	99.4597	84.9134	0.776	0.623	-0.37	-0.68	0.270943	0.533366	0.304967	0.743382
111.069	5.943	365298	22904.9	36366.5	29415.8	148.543	107.842	100.56	0.779	1.236	-0.36	0.31	0.866744	0.828391	0.897677	1
162.957	5.943	231778	21284.6	9018.96	4376.5	139.378	121.317	173.707	4.863	2.061	2.28	1.04	0.421157	0.731297	0.463828	0.929818
184.121	5.944	57494.2	233.147	4270.54	227.519	269.938	158.359	211.94	1.025	18.77	0.04	4.23	0.877505	0.00549277	0.907089	0.0149411
185.974	5.945	598452	174636	102523	81334.3	85.4408	110.501	89.6568	2.147	1.261	1.1	0.33	0.788411	0.886668	0.827186	1
200.116	5.946	70994.7	381.633	841.872	236.075	290.763	209.873	98.4653	1.617	3.566	0.69	1.83	0.533437	0.00569131	0.578569	0.0154001
102.08	5.946	100377	10017.9	11753.5	7127.76	138.795	118.819	124.703	1.405	1.649	0.49	0.72	0.31506	0.364432	0.352358	0.550324
111.96	5.946	42200.9	10047.9	3191.31	3439.81	102.565	128.458	165.662	2.921	0.928	1.55	-0.11	0.718702	0.998893	0.761126	1
140.095	5.946	28370.9	616.55	968.508	717.176	196.329	137.45	199.627	0.86	1.35	-0.22	0.43	0.887756	0.385792	0.916068	0.576019
307.892	5.946	66146.9	13309.2	5793.54	745.303	104.953	125.508	236.061	17.857	7.773	4.16	2.96	0.0700784	0.0939033	0.0819536	0.174268
198.981	5.947	198015	56677.8	70291.3	79274.3	66.0465	61.984	64.1412	0.715	0.887	-0.48	-0.17	0.592787	0.625046	0.637651	0.835344
156.054	5.947	109729	3376.14	1592.86	465.808	195.807	274.873	107.014	7.248	3.42	2.86	1.77	0.0016763	0.0187979	0.00206555	0.0432432
159.09	5.947	263676	451.28	842.618	437.29	115.872	307.957	122.284	1.032	1.927	0.05	0.95	0.996699	0.271631	1	0.432778
199.965	5.947	522276	14814.7	24170.2	3805.47	191.963	140.829	196.71	3.893	6.351	1.96	2.67	0.77391	0.314814	0.813854	0.48817
104.059	5.947	36414.1	201.74	223.523	218.069	30.3466	279.523	213.89	0.925	1.025	-0.11	0.04	0.885313	0.250858	0.913761	0.404962
175.096	5.948	42303.4	232.392	592.858	220.727	67.2205	326.182	11.5141	1.053	2.686	0.07	1.43	0.491668	0.0129318	0.536301	0.0313171
140.132	5.948	280526	208.699	274.96	208.446	356.873	249.479	13.2907	1.001	1.319	0	0.4	0.550091	0.180197	0.595295	0.305747
139.075	5.948	462735	371.759	777.661	361.892	286.118	275.851	13.7838	1.027	2.149	0.04	1.1	0.354855	0.0813357	0.394403	0.153782
129.054	5.948	48120.2	235.281	283.189	229.037	68.9143	290.358	15.1965	1.027	1.236	0.04	0.31	0.881323	0.0281235	0.910402	0.061314
205.095	5.948	53773.8	303.934	631.786	788.681	286.906	209.51	58.4894	0.385	0.801	-1.38	-0.32	0.978953	0.411006	0.991351	0.605772
177.137	5.948	51728.9	218.923	276.107	222.813	329.793	261.086	65.9469	0.983	1.239	-0.03	0.31	0.688212	0.215144	0.731764	0.355261
147.97	5.948	805577	131040	66707.3	101429	110.532	95.1757	101.48	1.292	0.658	0.37	-0.6	0.808741	0.994204	0.845284	1
162.101	5.948	73541.1	233.094	273.739	221.394	247.484	263.523	143.286	1.053	1.236	0.07	0.31	0.425544	0.199951	0.468404	0.334289
132.054	5.948	78670.8	250.435	650.031	245.101	131.531	312.356	144.163	1.022	2.652	0.03	1.41	0.998641	0.534562	1	0.744675
199.132	5.948	204850	240.528	613.614	234.723	243.379	297.846	148.995	1.025	2.614	0.04	1.39	0.204597	0.348911	0.232669	0.531301
185.117	5.948	266356	237.119	618.054	225.217	272.039	244.407	149.746	1.053	2.744	0.07	1.46	0.437718	0.103811	0.480947	0.190288
169.085	5.948	69385.3	893.454	651.196	258.995	283.256	306.924	194.598	3.45	2.514	1.79	1.33	0.270128	0.302549	0.304127	0.472585
157.074	5.948	235393	511.131	925.357	541.021	249.846	219.993	243.12	0.945	1.71	-0.08	0.77	0.63317	0.445984	0.677941	0.646039
171.065	5.949	30233.5	251.178	294.977	223.62	46.0457	321.967	11.9773	1.123	1.319	0.17	0.4	0.695754	0.0337661	0.738971	0.0717578
157.105	5.949	17458.4	165.293	177.177	167.475	27.6531	328.198	13.2907	0.987	1.058	-0.02	0.08	0.992464	0.118931	1	0.214136
231.086	5.949	25437.2	235.61	276.694	209.76	193.592	315.231	13.2907	1.123	1.319	0.17	0.4	0.231739	0.106594	0.262275	0.19465
189.075	5.949	31168.8	209.531	276.057	209.278	66.2416	328.97	136.573	1.001	1.319	0	0.4	0.998115	0.124277	1	0.222392
201.112	5.949	159505	236.874	278.179	224.984	269.538	346.57	136.663	1.053	1.236	0.07	0.31	0.4669	0.419025	0.511066	0.615681
134.069	5.949	36651.1	252.125	628.145	271.094	128.422	269.682	139.981	0.93	2.317	-0.1	1.21	0.947033	0.174518	0.966069	0.297497
186.064	5.949	25858.3	258.74	281.79	193.961	70.2138	272.985	153.325	1.334	1.453	0.42	0.54	0.432214	0.057745	0.475205	0.114292
204.075	5.95	35844.5	248.716	299.36	226.943	46.0763	283.866	13.2907	1.096	1.319	0.13	0.4	0.886304	0.0177205	0.914654	0.041093
135.053	5.95	60477.9	290.233	723.085	269.212	303.566	204.568	40.931	1.078	2.686	0.11	1.43	0.643209	0.0174835	0.687895	0.0406018
185.949	5.95	918114	130627	108045	109090	105.386	72.0704	47.8064	1.197	0.99	0.26	-0.01	0.119904	0.770242	0.138617	0.960706
216.075	5.951	21190.4	191.875	207.41	191.169	27.327	330.451	13.3187	1.004	1.085	0.01	0.12	0.992193	0.0794112	1	0.150591
181.951	5.951	127508	1399.73	1666.59	1632.42	169.583	228.621	132.158	0.857	1.021	-0.22	0.03	0.962878	0.819121	0.979131	0.995584
162.944	5.951	38439.9	1901.46	641.653	826.511	135.804	152.671	167.468	2.301	0.776	1.2	-0.37	0.660941	0.994439	0.705412	1
101.085	5.951	131486	157.719	451.396	172.67	268.172	247.921	242.096	0.913	2.614	-0.13	1.39	0.616504	0.404526	0.661307	0.598364
203.08	5.952	26558.1	634.294	501.331	427.311	178.325	243.96	80.9628	1.484	1.173	0.57	0.23	0.47123	0.408983	0.515526	0.603671
141.952	5.952	35046.5	7875.33	3405.07	2099.17	102.566	122.517	121.198	3.752	1.622	1.91	0.7	0.791822	0.986117	0.830295	1
115.1	5.952	179284	299.537	6509.69	1472.25	143.13	219.207	131.778	0.203	4.422	-2.3	2.14	0.997835	0.195316	1	0.327515
173.105	5.952	228660	1689.45	1146.34	2271.48	239.446	212.767	164.016	0.744	0.505	-0.43	-0.99	0.919759	0.999948	0.943006	1
112.064	5.953	254958	2443.75	2989.14	2153.16	226.133	240.119	40.5458	1.135	1.388	0.18	0.47	0.404753	0.0428739	0.446847	0.0882611
143.131	5.953	45122.4	590.034	598.761	222.964	100.32	245.743	89.9877	2.646	2.685	1.4	1.43	0.986202	0.208884	0.996625	0.346694
103.027	5.953	18359.3	181.827	218.851	181.857	150.119	301.093	110.494	1	1.203	0	0.27	0.763312	0.419754	0.803507	0.61658
129.116	5.953	135520	880.281	948.987	1100.87	325.958	179.635	273.446	0.8	0.862	-0.32	-0.21	0.944771	0.237929	0.964027	0.387439
105.043	5.954	23717.7	162.538	374.325	159.753	131.671	199.871	188.038	1.017	2.343	0.02	1.23	0.737898	0.149435	0.779412	0.260736
143.131	5.955	18201.9	1053.32	1450.09	1168.09	67.8059	154.726	74.0901	0.902	1.241	-0.15	0.31	0.823932	0.31678	0.859519	0.490746
113.084	5.955	263563	27096.6	85500.1	46241.9	121.17	79.5848	111.205	0.586	1.849	-0.77	0.89	0.975781	0.384198	0.989068	0.574179
155.106	5.955	153732	1564.51	958.259	258.493	116.214	222.709	220.565	6.052	3.707	2.6	1.89	0.328024	0.0596298	0.366156	0.117468
114.08	5.957	1.10392e+06	8719.51	6393.58	2691.08	237.27	206.664	333.673	3.24	2.376	1.7	1.25	0.410955	0.10889	0.453176	0.198403
158.962	5.96	3.43038e+06	302.979	247532	303.97	186.692	127.058	313.443	0.997	814.329	0	9.67	0.896884	0.199982	0.924031	0.334317
186.1	5.96	109990	258.924	596.302	280.454	235.317	245.435	326.332	0.923	2.126	-0.12	1.09	0.956073	0.531972	0.973904	0.741765
188.079	5.962	73635	285.348	301.846	307.151	211.481	220.082	14.5681	0.929	0.983	-0.11	-0.03	0.430943	0.091267	0.473901	0.170056
112.957	5.962	909524	6621.7	14264.4	8688.45	238.075	186.421	128.747	0.762	1.642	-0.39	0.72	0.89767	0.890599	0.924581	1
154.074	5.963	126285	502.307	869.302	602.145	280.955	203.856	54.3628	0.834	1.444	-0.26	0.53	0.911346	0.0841473	0.935978	0.158491
144.126	5.963	61414.9	254.898	358.112	282.401	267.233	193.18	82.2492	0.903	1.268	-0.15	0.34	0.93319	0.0723146	0.954268	0.138827
140.951	5.963	1.63483e+06	31556.8	99490.1	7050.28	183.632	142.048	179.768	4.476	14.111	2.16	3.82	0.885315	0.119072	0.913761	0.214337
199.988	5.964	115002	11752.3	9170.92	401.627	121.783	109.832	149.318	29.262	22.834	4.87	4.51	0.79258	0.846083	0.830972	1
203.96	5.965	641780	42015.6	39236.5	45620.3	167.148	85.9956	147.269	0.921	0.86	-0.12	-0.22	0.999999	0.999366	1	1
172.977	5.965	46934.5	296.227	1804.79	285.69	174.07	147.867	184.043	1.037	6.317	0.05	2.66	0.977359	0.441206	0.990233	0.640683
124.1	5.965	44137	1466.44	649.563	295.411	120.017	174.162	240.121	4.964	2.199	2.31	1.14	0.424757	0.479943	0.467584	0.684678
174.064	5.966	61600.4	299.5	310.72	302.2	37.7857	234.706	16.5787	0.991	1.028	-0.01	0.04	0.995614	0.0460026	1	0.0938674
144.162	5.966	205769	265.977	273.224	265.732	350.507	230.833	16.6576	1.001	1.028	0	0.04	0.504019	0.201088	0.548831	0.3358
170.069	5.966	131466	540.195	575.575	559.792	266.452	248.454	16.6576	0.965	1.028	-0.05	0.04	0.818567	0.0767868	0.854389	0.146288
181.121	5.966	59022.8	250.541	270.008	262.604	40.163	289.088	16.6576	0.954	1.028	-0.07	0.04	0.999958	0.082827	1	0.156322
155.069	5.966	70812.9	275.718	295.652	287.545	300.125	240.033	16.6576	0.959	1.028	-0.06	0.04	0.765469	0.0429347	0.805663	0.0883782
125.095	5.966	45947.9	239.395	257.996	250.921	40.163	271.147	16.6576	0.954	1.028	-0.07	0.04	0.999957	0.0542246	1	0.10823
198.1	5.966	103391	537.581	548.535	522.657	207.07	260.723	16.6639	1.029	1.05	0.04	0.07	0.579824	0.0999259	0.624644	0.183955
127.074	5.966	57024.5	251.398	251.888	251.109	209.176	216.735	16.9385	1.001	1.003	0	0	0.186209	0.0399819	0.212541	0.0830226
143.069	5.966	61029.5	279.357	324.206	280.271	268.833	235.651	29.425	0.997	1.157	0	0.21	0.443113	0.0455583	0.486466	0.0930805
139.074	5.966	99224.4	730.607	887.885	708.05	50.9853	220.714	71.1164	1.032	1.254	0.05	0.33	0.99726	0.10565	1	0.193165
168.09	5.966	164913	649.766	2231.33	675.087	225.64	235.379	84.4643	0.962	3.305	-0.06	1.72	0.850547	0.254014	0.883218	0.409165
101.048	5.966	117616	19664.2	16341.2	12359.9	122.909	106.353	106.444	1.591	1.322	0.67	0.4	0.9513	0.710477	0.96962	0.912268
157.11	5.966	58553.5	435.018	487.07	464.092	40.4648	196.001	143.016	0.937	1.05	-0.09	0.07	0.950076	0.0556097	0.968461	0.110627
172.121	5.966	82125.5	2618.75	4155.02	1260.98	142.011	129.921	148.074	2.077	3.295	1.05	1.72	0.837647	0.594616	0.871725	0.806064
165.09	5.966	50935.1	265.976	285.205	277.385	39.9932	289.076	242.188	0.959	1.028	-0.06	0.04	0.913169	0.200816	0.937244	0.335483
173.08	5.967	51740.5	283.253	293.865	288.705	44.7886	237.99	16.6371	0.981	1.018	-0.03	0.03	0.97383	0.0817122	0.987602	0.154441
211.095	5.967	47512.8	278.776	289.22	281.29	267.842	262.485	16.6576	0.991	1.028	-0.01	0.04	0.848272	0.100626	0.881213	0.185059
229.106	5.967	45207.3	269.444	284.104	271.873	276.984	215.928	16.6582	0.991	1.045	-0.01	0.06	0.768636	0.0472162	0.808844	0.0960264
183.1	5.967	94552.9	243.287	262.19	255.001	314.665	259.008	16.6582	0.954	1.028	-0.07	0.04	0.872833	0.069165	0.903142	0.133635
181.978	5.967	1.40526e+06	21496.9	46924.1	13730.9	222.447	141.285	181.297	1.566	3.417	0.65	1.77	0.999822	0.596709	1	0.807908
157.074	5.967	144559	446.572	473.727	451.378	266.261	216.232	246.194	0.989	1.05	-0.02	0.07	0.999998	0.479688	1	0.684358
143.058	5.967	165650	471.622	791.062	491.309	251.061	173.423	254.755	0.96	1.61	-0.06	0.69	0.956476	0.297349	0.974226	0.466068
200.079	5.967	56531.2	298.952	313.464	314.451	228.596	239.225	278.181	0.951	0.997	-0.07	0	0.866715	0.258024	0.897677	0.414484
225.111	5.968	43559.7	261.586	280.499	275.574	258.742	270.034	16.6379	0.949	1.018	-0.08	0.03	0.864937	0.101623	0.896098	0.186724
152.095	5.968	151360	518.724	549.315	526.144	41.8556	223.671	16.6573	0.986	1.044	-0.02	0.06	0.985356	0.0112081	0.996066	0.0276366
157.085	5.968	74612.5	378.302	469.844	379.516	192.927	153.713	170.41	0.997	1.238	0	0.31	0.342634	0.252129	0.381583	0.4066
216.111	5.968	52725.8	298.607	298.503	293.261	210.369	211.195	218.785	1.018	1.018	0.03	0.03	0.729359	0.0925445	0.771273	0.172119
286.881	5.968	241491	295.44	1258.32	305.091	138.493	252.868	306.191	0.968	4.124	-0.05	2.04	0.10328	0.100878	0.11983	0.185461
169.085	5.969	58191.6	241.455	242.257	249.027	188.943	212.621	16.6379	0.97	0.973	-0.04	-0.04	0.885689	0.0476088	0.914062	0.0967098
181.085	5.969	37972.1	256.711	264.411	271.8	39.1096	293.554	16.6658	0.944	0.973	-0.08	-0.04	0.999743	0.0816444	1	0.154326
212.116	5.969	39705.7	288.647	309.516	304.081	66.7971	269.825	16.6658	0.949	1.018	-0.08	0.03	0.875786	0.0903141	0.905565	0.168535
138.115	5.969	287014	241.067	310.034	250.429	141.194	156.675	157.052	0.963	1.238	-0.05	0.31	0.996818	0.881726	1	1
136.946	5.969	107846	1117.66	3467.06	925.915	122.312	198.425	163.552	1.207	3.744	0.27	1.9	0.731267	0.709017	0.77307	0.911339
163.941	5.969	597650	403.814	553.601	417.007	158.004	183.487	196.015	0.968	1.328	-0.05	0.41	0.994306	0.969278	1	1
218.09	5.969	36801.4	306.848	318.343	312.754	38.0485	217.982	234.021	0.981	1.018	-0.03	0.03	0.944043	0.182946	0.963372	0.309655
133.95	5.969	152376	426.334	584.474	430.109	201.733	152.98	254.908	0.991	1.359	-0.01	0.44	0.696684	0.40045	0.739841	0.593243
173.068	5.97	61314.5	382.453	529.764	412.05	247.243	245.107	46.7156	0.928	1.286	-0.11	0.36	0.940735	0.0644473	0.960349	0.125684
144.053	5.97	27469.1	192.05	197.81	201.297	129.876	202.804	48.9409	0.954	0.983	-0.07	-0.03	0.813721	0.0929302	0.849769	0.172779
153.959	5.97	49947.4	5864.3	6073.27	3167.25	104.632	110.492	110.611	1.852	1.918	0.89	0.94	0.67102	0.659499	0.715058	0.86761
115.063	5.97	92631.6	8665.43	23421.8	6388.18	122.981	90.5854	128.664	1.356	3.666	0.44	1.87	0.884384	0.499729	0.913055	0.706854
195.1	5.971	41709.8	372.266	539.893	389.128	94.6697	232.894	14.4618	0.957	1.387	-0.06	0.47	0.917679	0.0285695	0.941221	0.0621888
130.967	5.971	476344	128315	135121	31050.2	94.5188	96.4683	115.033	4.133	4.352	2.05	2.12	0.580759	0.851213	0.62556	1
121.064	5.973	32790.5	248.245	266.01	256.031	53.7086	299.374	17.313	0.97	1.039	-0.04	0.06	0.992327	0.0425534	1	0.0876583
139.944	5.973	55130.6	472.103	7839.34	324.937	174.189	108.557	246.849	1.453	24.126	0.54	4.59	0.52056	0.0348694	0.565458	0.073764
199.965	5.974	395655	16658.1	23468.5	17354.1	175.593	138.555	83.8748	0.96	1.352	-0.06	0.44	0.959005	0.281977	0.976176	0.446568
157.965	5.974	277925	29978.3	22217.9	1341.38	122.23	136.751	194.467	22.349	16.563	4.48	4.05	0.185123	0.119608	0.211324	0.21511
103.1	5.974	411649	284.371	426.892	295.415	294.016	246.023	298.738	0.963	1.445	-0.05	0.53	0.988938	0.572673	0.998057	0.783662
113.059	5.975	24506.3	239.838	251.481	242.047	100.786	241.272	16.1087	0.991	1.039	-0.01	0.06	0.87354	0.0322056	0.903664	0.0688495
184.084	5.975	74142.2	452.219	457.315	476.93	297.696	253.991	19.4325	0.948	0.959	-0.08	-0.06	0.780471	0.199481	0.819746	0.333654
148.085	5.975	26698.7	250.629	260.313	261.473	52.1391	202.058	28.4359	0.959	0.996	-0.06	-0.01	0.962225	0.0288894	0.978557	0.0627806
263.865	5.975	48274.9	236.544	223.517	225.659	217.485	300.957	94.6993	1.048	0.991	0.07	-0.01	0.156927	0.191098	0.18009	0.321447
138.079	5.975	103794	492.837	728.737	614.541	155.046	253.812	152.205	0.802	1.186	-0.32	0.25	0.905538	0.829438	0.931175	1
103.063	5.975	121645	208.608	1221.57	229.043	241.562	134.706	184.128	0.911	5.333	-0.13	2.42	0.676786	0.580899	0.720546	0.791953
166.147	5.975	368481	223.184	213.187	231.852	192.148	159.382	204.369	0.963	0.919	-0.05	-0.12	0.699693	0.65528	0.742515	0.863407
304.892	5.975	198473	278.42	337.793	262.544	289.279	275.303	216.627	1.06	1.287	0.08	0.36	0.999156	0.770473	1	0.960833
111.08	5.975	34740.4	272.429	251.302	274.017	175.37	284.585	252.18	0.994	0.917	-0.01	-0.12	0.991169	0.695954	0.999488	0.899729
130.11	5.975	86316.8	263.42	265.192	268.49	38.3609	189.332	283.104	0.981	0.988	-0.03	-0.02	0.598032	0.660652	0.642951	0.868509
211.132	5.976	27074.5	242.321	230.073	246.985	38.3609	306.494	15.6068	0.981	0.932	-0.03	-0.1	0.999276	0.210313	1	0.348676
132.053	5.976	40609.2	264.039	266.566	269.121	38.3609	241.679	15.6068	0.981	0.991	-0.03	-0.01	0.999556	0.136442	1	0.241268
176.079	5.976	30171.3	258.587	261.062	263.564	38.3609	255.639	15.6068	0.981	0.991	-0.03	-0.01	0.999448	0.150473	1	0.262219
167.106	5.976	43220.8	241.727	229.508	246.379	38.3609	276.094	15.6068	0.981	0.932	-0.03	-0.1	0.999527	0.160029	1	0.276423
151.111	5.976	28320.1	242.154	311.17	253.123	275.862	255.256	44.464	0.957	1.229	-0.06	0.3	0.938387	0.066282	0.958428	0.128736
113.048	5.976	31758.1	250.455	252.852	255.276	299.945	167.452	202.269	0.981	0.991	-0.03	-0.01	0.999756	0.070012	1	0.135037
141.079	5.976	115611	2095.7	618.582	487.273	142.737	152.348	262.944	4.301	1.269	2.1	0.34	0.278742	0.257369	0.313364	0.41364
204.111	5.976	24329.4	278.401	273.867	275.087	115.909	201.799	294.831	1.012	0.996	0.02	-0.01	0.90181	0.34569	0.928114	0.527171
185.08	5.977	33366.5	267.577	267.477	270.04	45.0452	233.44	15.6068	0.991	0.991	-0.01	-0.01	0.97075	0.085393	0.985154	0.160456
101.084	5.977	81246.1	283.313	283.207	285.922	53.4006	261.819	15.6068	0.991	0.991	-0.01	-0.01	0.969107	0.0650776	0.983845	0.126729
215.09	5.977	24324.4	260.37	270.957	262.767	65.5406	204.384	15.6068	0.991	1.031	-0.01	0.04	0.941617	0.0352232	0.961117	0.0744345
127.012	5.977	1.68218e+06	413160	629926	594959	78.9291	66.8296	51.9322	0.694	1.059	-0.53	0.08	0.317812	0.968581	0.35531	1
140.095	5.977	58710.5	513.116	966.842	583.62	174.87	230.291	72.3962	0.879	1.657	-0.19	0.73	0.423898	0.150556	0.466661	0.262302
156.09	5.977	67973.4	1728.87	16213.6	659.061	127.257	101.498	162.357	2.623	24.601	1.39	4.62	0.461088	0.16668	0.505177	0.286
156.966	5.977	135020	1189.62	966.178	826.669	230.667	179.694	246.243	1.439	1.169	0.53	0.22	0.970708	0.907505	0.985154	1
214.095	5.977	35970.9	288.691	295.697	285.255	136.746	247.469	263.253	1.012	1.037	0.02	0.05	0.204614	0.339854	0.232677	0.51986
140.058	5.978	63418.9	397.71	401.517	405.365	238.209	255.854	60.14	0.981	0.991	-0.03	-0.01	0.930612	0.200262	0.952201	0.334734
112.064	5.978	101648	2538.36	2671.31	1819.56	178.696	245.76	110.877	1.395	1.468	0.48	0.55	0.106161	0.185615	0.123082	0.313621
243.121	5.979	18764.7	195.537	205.065	207.03	270.856	239.436	147.305	0.944	0.991	-0.08	-0.01	0.980908	0.260306	0.992811	0.417444
228.111	5.98	21838.1	191.631	258.235	194.519	211.316	239.876	108.768	0.985	1.328	-0.02	0.41	0.99789	0.395732	1	0.588095
154.11	5.98	30317.7	182.405	195.893	185.916	219.969	281.788	126.066	0.981	1.054	-0.03	0.08	0.786324	0.46155	0.82523	0.663721
281.876	5.98	75730.3	309.898	289.764	239.372	225.277	217.599	336.627	1.295	1.211	0.37	0.28	0.230117	0.431384	0.260571	0.62945
126.079	5.98	119630	193.337	268.25	193.747	303.58	253.146	353.761	0.998	1.385	0	0.47	0.996835	0.372784	1	0.560399
128.058	5.981	56157.9	187.65	189.446	191.262	38.9121	199.551	49.764	0.981	0.991	-0.03	-0.01	0.99746	0.0426072	1	0.0877478
102.043	5.981	23522.5	164.852	166.43	168.025	230.559	264.401	82.8331	0.981	0.991	-0.03	-0.01	0.558425	0.338969	0.603199	0.5189
161.945	5.981	52205.1	9700.01	882.656	2310.59	123.89	182.729	127.38	4.198	0.382	2.07	-1.39	0.561465	0.998822	0.606335	1
155.095	5.981	50994.4	1688.63	1960.59	3321.34	154.267	146.363	135.459	0.508	0.59	-0.98	-0.76	0.958214	0.978865	0.975504	1
189.1	5.981	25023.5	187.776	188.379	197.273	325.659	241.327	338.978	0.952	0.955	-0.07	-0.07	0.9872	0.7294	0.997283	0.928486
147.053	5.982	20019.9	169.504	170.047	172.766	18.3744	277.465	13.7656	0.981	0.984	-0.03	-0.02	0.9994	0.198463	1	0.33223
131.094	5.982	52559.6	148.653	155.457	157.39	336.125	190.322	13.9555	0.944	0.988	-0.08	-0.02	0.827515	0.112134	0.862756	0.203529
176.949	5.983	747505	41936.9	22282.8	20846.9	203.607	92.0306	143.372	2.012	1.069	1.01	0.1	0.831929	0.999631	0.866586	1
112.956	5.984	979446	8262.21	11167.8	2390.95	183.821	195.711	171.387	3.456	4.671	1.79	2.22	0.475293	0.0901497	0.519638	0.168285
222.981	5.984	491272	394.241	427.184	423.373	257.581	152.639	209.758	0.931	1.009	-0.1	0.01	0.967733	0.651074	0.982855	0.859732
140.095	5.986	24835.5	542.67	706.567	508.79	210.803	203.688	43.1097	1.067	1.389	0.09	0.47	0.21288	0.398864	0.241706	0.591463
143.131	5.987	24123	1515.76	1021.99	1317.64	105.454	217.129	144.57	1.15	0.776	0.2	-0.37	0.912321	0.829488	0.936556	1
158.962	5.987	1.14366e+07	445052	600789	108800	91.4291	131.396	219.089	4.091	5.522	2.03	2.47	0.800661	0.723296	0.837705	0.923447
281.903	5.987	17709.9	172.98	528.643	179.589	208.92	143.815	252.505	0.963	2.944	-0.05	1.56	0.983652	0.239945	0.994706	0.389979
199.965	5.99	822349	27876.4	26081.6	24006.1	157.023	220.62	53.1301	1.161	1.086	0.22	0.12	0.804846	0.71001	0.841609	0.911985
125.917	5.993	1.06853e+06	44800.3	42590.6	94528.7	43.2544	117.545	119.921	0.474	0.451	-1.08	-1.15	0.0135278	0.0159599	0.0162678	0.0375221
261.881	5.994	2.4835e+06	1.65878e+06	1.25414e+06	1.02115e+06	61.2017	49.3789	48.5409	1.624	1.228	0.7	0.3	0.876169	0.999359	0.905877	1
154.967	5.994	72926	19197	4392.35	6210.61	102.451	121.54	123.338	3.091	0.707	1.63	-0.5	0.975809	0.918054	0.989068	1
140.951	5.996	8.74828e+06	312730	137389	72373.9	111.98	142.362	258.001	4.321	1.898	2.11	0.92	0.999918	0.995118	1	1
144.947	5.997	47040.6	853.073	1422.51	571.006	147.325	209.594	95.323	1.494	2.491	0.58	1.32	0.479344	0.175574	0.523835	0.299045
181.978	6	1.93761e+06	29908.7	62149.4	22487.9	155.934	172.112	289.646	1.33	2.764	0.41	1.47	0.801851	0.584351	0.838713	0.795538
203.96	6	553117	8097.65	14878.9	7790.61	293.468	58.2229	295.426	1.039	1.91	0.06	0.93	0.920726	0.869647	0.943824	1
163.913	6.001	1.03354e+06	430935	396502	371886	71.9788	54.421	35.7196	1.159	1.066	0.21	0.09	0.790485	0.995873	0.829166	1
187.971	6.001	68499.6	3886.81	3717.65	3005.32	109.659	138.826	152.347	1.293	1.237	0.37	0.31	0.427815	0.701931	0.470717	0.904223
327.908	6.002	134599	232.475	252.143	237.588	220.837	297.035	193.232	0.978	1.061	-0.03	0.09	0.135436	0.149241	0.156054	0.260464
100.053	6.015	1.39743e+06	280736	322934	312452	25.9449	37.4171	80.2323	0.898	1.034	-0.15	0.05	0.226824	0.751954	0.25696	0.946491
202.964	6.015	53092.2	285.874	275.848	281.098	256.979	279.63	124.615	1.017	0.981	0.02	-0.03	0.747406	0.458892	0.788069	0.660882
209.174	6.018	649373	180.967	181.004	192.192	358.898	410.412	12.6485	0.942	0.942	-0.09	-0.09	0.694382	0.794858	0.737795	0.978967
175.965	6.019	1.7765e+06	558561	351084	311307	71.6876	96.6494	99.1306	1.794	1.128	0.84	0.17	0.141432	0.895755	0.162777	1
122.048	6.036	1.03163e+06	307192	308827	200936	36.2294	57.289	85.5259	1.529	1.537	0.61	0.62	0.933017	0.653791	0.954179	0.861953
114.068	6.039	1.20275e+06	579383	647070	914723	18.052	31.138	25.872	0.633	0.707	-0.66	-0.5	0.00778271	0.201856	0.0094207	0.336816
160.074	6.041	409157	197318	199135	267472	25.8767	31.6461	33.8133	0.738	0.745	-0.44	-0.43	0.156373	0.143478	0.179491	0.251746
128.084	6.048	1.18808e+06	523151	650927	661602	22.3432	29.3795	29.526	0.791	0.984	-0.34	-0.02	0.148187	0.572843	0.170358	0.783662
117.079	6.049	4.37643e+06	2.57733e+06	2.17302e+06	2.36134e+06	30.2673	36.2806	27.9134	1.091	0.92	0.13	-0.12	0.910629	0.88734	0.935458	1
112.957	6.054	895966	5875.59	7966.79	5944.57	314.424	82.0244	117.87	0.988	1.34	-0.02	0.42	0.488644	0.954362	0.533317	1
101.085	6.054	4.02843e+06	14292.3	13618.4	11541.6	278.282	211.723	196.523	1.238	1.18	0.31	0.24	0.964084	0.763669	0.980179	0.955998
126.068	6.057	1.00693e+06	206984	358002	752364	80.4029	55.2507	51.6947	0.275	0.476	-1.86	-1.07	0.0435	0.359638	0.0513549	0.544614
181.978	6.061	1.05426e+06	6628.28	7663.92	5978.35	310.571	131.512	138.057	1.109	1.282	0.15	0.36	0.920965	0.998301	0.944005	1
198.968	6.062	19769.2	176.932	179.913	188.112	323.03	342.169	10.1808	0.941	0.956	-0.09	-0.06	0.72599	0.837259	0.768002	1
142.099	6.062	1.54495e+06	526889	528778	669941	25.4919	16.5981	42.8026	0.786	0.789	-0.35	-0.34	0.00491884	0.0029173	0.00599128	0.00873972
140.951	6.062	1.18881e+06	8005.23	8287.42	7334.01	326.181	151.787	134.201	1.092	1.13	0.13	0.18	0.977524	0.827666	0.990355	1
156.115	6.075	1.08614e+06	401292	454151	408291	21.7556	48.1276	22.7023	0.983	1.112	-0.02	0.15	0.994668	0.826951	1	1
199.965	6.075	953103	193203	168442	129288	91.4657	46.11	48.6303	1.494	1.303	0.58	0.38	0.025124	0.0228797	0.0299518	0.0514093
239.899	6.093	6.51165e+06	3.61766e+06	3.46045e+06	3.66293e+06	59.6767	48.3071	45.1407	0.988	0.945	-0.02	-0.08	0.573505	0.990428	0.618227	1
256.925	6.093	4.6073e+06	1.69713e+06	1.9498e+06	1.78634e+06	63.3621	46.4815	60.5061	0.95	1.092	-0.07	0.13	0.698346	0.98591	0.741299	1
170.131	6.101	1.29017e+06	233930	296311	258865	83.2561	39.0052	43.7143	0.904	1.145	-0.15	0.19	0.862501	0.997151	0.893949	1
173.969	6.11	491029	315260	303135	325351	60.0475	42.8903	32.1391	0.969	0.932	-0.05	-0.1	0.490756	0.892881	0.535464	1
140.951	6.113	408151	24728.7	29793	26036.3	148.936	105.607	137.721	0.95	1.144	-0.07	0.19	0.849364	0.941706	0.882143	1
112.053	6.118	1.7217e+06	235957	366681	299395	51.1367	79.2698	39.6507	0.788	1.225	-0.34	0.29	0.697113	0.547072	0.740202	0.758396
172.11	6.147	1.65496e+06	199383	211416	381617	44.7622	56.7322	78.8285	0.522	0.554	-0.94	-0.85	0.0477253	0.023387	0.0562565	0.0524061
124.064	6.151	1.43471e+07	7.20518e+06	4.58146e+06	4.78895e+06	24.1087	55.8192	42.2588	1.505	0.957	0.59	-0.06	0.194199	0.823201	0.221343	0.998075
214.157	6.195	852370	132100	229383	126911	91.0061	81.623	100.354	1.041	1.807	0.06	0.85	0.719843	0.140416	0.76208	0.247122
127.012	6.196	1.39864e+06	666375	810892	695573	65.1689	42.3097	48.4934	0.958	1.166	-0.06	0.22	0.974763	0.840925	0.988324	1
168.115	6.206	2.16844e+06	106554	60320.2	158120	99.0283	120.593	156.292	0.674	0.381	-0.57	-1.39	0.680167	0.706098	0.723868	0.908324
186.126	6.216	795636	118725	117770	194189	41.6885	46.9008	67.5558	0.611	0.606	-0.71	-0.72	0.00454742	0.0121634	0.00554587	0.0296894
165.079	6.224	309035	118757	276570	10683.4	49.4627	36.2848	65.1836	11.116	25.888	3.47	4.69	2.42138e-06	4.85505e-11	3.29466e-06	6.34841e-09
136.976	6.253	5.41537e+06	1.41009e+06	1.66159e+06	1.9404e+06	82.9015	66.9315	75.6014	0.727	0.856	-0.46	-0.22	0.242487	0.848487	0.274006	1
175.965	6.255	4.89204e+06	337806	462329	362864	87.6513	159.436	63.3996	0.931	1.274	-0.1	0.35	0.695202	0.851335	0.738525	1
176.972	6.256	755558	56219.3	20217.6	4607.78	77.8906	120.015	221.75	12.201	4.388	3.61	2.13	0.488922	0.972261	0.533568	1
141.931	6.265	1.46016e+07	5.6517e+06	9.1586e+06	7.32385e+06	63.6158	45.7369	45.5108	0.772	1.251	-0.37	0.32	0.332664	0.974395	0.37102	1
123.09	6.337	1.71467e+06	574168	656202	604526	39.8711	37.6642	17.1212	0.95	1.085	-0.07	0.12	0.998004	0.423441	1	0.620643
216.098	6.34	82913.1	44783.1	45284.2	46947.6	46.6037	49.5042	64.0641	0.954	0.965	-0.07	-0.05	0.992978	0.963428	1	1
303.241	6.367	1.51712e+06	371219	404920	344490	71.0449	61.4561	45.9196	1.078	1.175	0.11	0.23	0.347741	0.248037	0.386923	0.401311
163.913	6.379	1.03723e+06	401854	528076	437575	68.3205	60.9092	59.6161	0.918	1.207	-0.12	0.27	0.436321	0.984121	0.479459	1
127.012	6.394	1.50518e+06	112445	604634	695432	110.545	85.4621	69.1717	0.162	0.869	-2.63	-0.2	0.398274	0.917019	0.440109	1
261.881	6.437	4.21372e+06	2.42567e+06	2.19149e+06	1.24987e+06	67.0656	58.008	44.4688	1.941	1.753	0.96	0.81	0.80776	0.999675	0.844339	1
223.059	6.501	629891	543568	9817.95	3478.19	57.1877	37.0519	12.368	156.279	2.823	7.29	1.5	4.87984e-10	0.127935	8.71378e-09	0.228222
117.079	6.508	1.336e+07	3.56761e+06	5.72078e+06	5.77594e+06	74.1734	44.4308	46.0408	0.618	0.99	-0.7	-0.01	0.56153	0.638723	0.606376	0.848101
203.96	6.55	2.61618e+06	227865	280171	328485	164.434	145.892	95.8112	0.694	0.853	-0.53	-0.23	0.990087	0.999986	0.998823	1
158.962	6.551	4.69723e+06	1.28085e+06	576489	1.34879e+06	74.8102	115.493	84.0132	0.95	0.427	-0.07	-1.23	0.996554	0.507339	1	0.715314
172.071	6.588	3.54138e+06	2.93364e+06	2.75392e+06	879593	63.1396	22.1701	51.2308	3.335	3.131	1.74	1.65	0.0252434	0.000154513	0.0300909	0.000764962
127.012	6.613	1.54319e+06	792041	149059	248382	85.1243	120.369	92.2756	3.189	0.6	1.67	-0.74	0.859763	0.544624	0.891569	0.755756
216.097	6.616	73829.8	23657	29140.7	28232.8	98.9259	47.7074	69.3923	0.838	1.032	-0.26	0.05	0.570383	0.879666	0.61513	1
140.951	6.621	2.58145e+06	171121	193977	169099	87.8311	90.3761	174.953	1.012	1.147	0.02	0.2	0.997554	0.74929	1	0.944389
180.944	6.706	1.2483e+07	2.8442e+06	3.04162e+06	2.49273e+06	90.8525	47.191	62.2201	1.141	1.22	0.19	0.29	0.794242	0.93711	0.832282	1
143.928	6.725	1.12522e+06	4054.21	4070.93	4252.75	150.129	141.503	230.917	0.953	0.957	-0.07	-0.06	0.18048	0.0810031	0.206139	0.153257
134.938	6.74	8.8498e+06	2.21298e+06	2.37009e+06	2.08639e+06	75.8077	60.9548	55.6158	1.061	1.136	0.08	0.18	0.538484	0.61581	0.583742	0.826621
152.949	6.78	1.90821e+07	4.31472e+06	5.34874e+06	3.81017e+06	81.425	53.156	76.6681	1.132	1.404	0.18	0.49	0.206895	0.156517	0.235126	0.271305
162.933	6.789	1.76898e+06	769203	1.13204e+06	1.03985e+06	52.0386	38.6034	48.3828	0.74	1.089	-0.43	0.12	0.780022	0.898433	0.81939	1
175.965	6.792	3.40569e+06	1.05153e+06	229416	938188	79.9868	116.493	57.9747	1.121	0.245	0.16	-2.03	0.995557	0.00888749	1	0.0225757
216.097	6.815	250553	109691	124735	90358.4	82.8493	50.5588	64.577	1.214	1.38	0.28	0.47	0.709687	0.960044	0.752296	1
411.395	6.821	25639.9	193.098	183.648	193.075	276.694	108.983	265.669	1	0.951	0	-0.07	0.910757	0.512191	0.935529	0.720658
216.097	6.863	83039	27596.5	53458.6	53530.1	76.0562	49.8488	57.5437	0.516	0.999	-0.96	0	0.519443	0.984306	0.564355	1
167.116	6.9	3.06864e+06	2.40852e+06	2.44809e+06	726052	54.2442	36.3659	30.571	3.317	3.372	1.73	1.75	0.244636	0.043623	0.276336	0.0895792
150.089	6.903	1.23914e+07	1.03626e+07	9.28252e+06	1.68177e+06	44.3617	27.0258	22.389	6.162	5.519	2.62	2.46	8.22738e-10	5.29532e-11	9.4029e-09	6.76492e-09
195.147	6.904	1.1731e+06	444008	362972	141408	43.4751	30.6413	56.0744	3.14	2.567	1.65	1.36	4.51648e-07	6.29597e-05	6.5066e-07	0.000379174
216.097	6.933	133344	55976.6	69608.9	72329.5	66.7123	42.375	51.8952	0.774	0.962	-0.37	-0.06	0.548921	0.999899	0.594116	1
261.881	6.971	3.05745e+06	1.4297e+06	928848	1.04999e+06	67.6169	56.1789	53.0024	1.362	0.885	0.45	-0.18	0.863154	0.925465	0.894543	1
175.964	6.975	2.48204e+06	718345	739497	515070	70.2737	70.2667	84.0148	1.395	1.436	0.48	0.52	0.0838987	0.29599	0.0978019	0.464495
185.105	6.982	482052	204254	29215.6	34563	63.5358	152.764	152.049	5.91	0.845	2.56	-0.24	0.136169	0.947721	0.156875	1
140.951	6.992	811342	54883.9	59752.6	50674.4	90.6556	52.3504	187.464	1.083	1.179	0.12	0.24	0.993064	0.963496	1	1
185.106	7.038	206958	1078.23	1095.69	1053.94	210.578	40.8995	13.1669	1.023	1.04	0.03	0.06	0.00616513	0.993707	0.00748469	1
216.097	7.046	225881	117786	130944	65288.2	68.4606	52.8417	71.3659	1.804	2.006	0.85	1	0.780341	0.317564	0.819647	0.491719
390.277	7.074	114422	841.144	842.245	861.651	327.807	302.206	300.724	0.976	0.977	-0.03	-0.03	0.907922	0.728711	0.933142	0.928016
119.949	7.215	1.61095e+07	6.42749e+06	5.98356e+06	6.36901e+06	67.6875	60.4284	59.6038	1.009	0.939	0.01	-0.09	0.389087	0.760266	0.430449	0.953194
141.931	7.219	1.08775e+07	3.51502e+06	3.39113e+06	2.63246e+06	82.9736	56.5376	72.457	1.335	1.288	0.42	0.37	0.942086	0.994403	0.961508	1
201.173	7.269	1.0949e+06	791541	773106	761319	25.6399	16.5485	17.7124	1.04	1.015	0.06	0.02	0.240635	0.840137	0.27201	1
381.875	7.32	1.47251e+06	3884.74	3361.88	5432.97	122.266	219.125	258.657	0.715	0.619	-0.48	-0.69	0.134266	0.181013	0.15473	0.306992
117.079	7.362	1.60743e+07	1.23062e+07	2.51286e+06	2.31403e+06	50.7274	98.0847	114.319	5.318	1.086	2.41	0.12	0.0208691	0.285797	0.0249488	0.451399
189.05	7.378	258977	245831	4790.84	1952	56.8094	35.0131	11.269	125.938	2.454	6.98	1.3	7.67505e-10	0.143009	9.2409e-09	0.251082
284.867	7.398	2.20665e+06	1.15854e+06	1.09767e+06	1.37814e+06	62.6997	45.4302	45.1938	0.841	0.796	-0.25	-0.33	0.411363	0.777144	0.453603	0.965739
363.84	7.455	804563	400903	347946	415177	62.256	53.4757	43.337	0.966	0.838	-0.05	-0.25	0.483156	0.837749	0.527561	1
192.075	7.466	232968	213956	2636.04	1690.88	57.4477	62.1127	18.7012	126.535	1.559	6.98	0.64	2.51969e-09	0.58417	1.24914e-08	0.795389
172.11	7.483	2.04835e+06	288303	304741	476281	32.6303	53.2017	77.1773	0.605	0.64	-0.72	-0.64	0.0425952	0.139313	0.0503161	0.245524
203.091	7.53	194175	169591	2869	929.48	57.5011	41.813	10.5967	182.458	3.087	7.51	1.63	5.96936e-10	0.0866504	8.86332e-09	0.16249
121.089	7.53	718040	17527.4	529608	19474.7	228.157	93.3763	153.333	0.9	27.195	-0.15	4.77	0.63798	0.217534	0.682828	0.358615
235.94	7.538	556433	49862.4	52748.8	52507.8	49.638	43.0236	140.871	0.95	1.005	-0.07	0.01	0.252963	0.398713	0.285408	0.591449
216.1	7.549	1.50912e+06	1.0791e+06	1.1228e+06	1.14247e+06	57.799	38.4769	30.2759	0.945	0.983	-0.08	-0.03	0.470575	0.883352	0.514886	1
307.883	7.578	575243	286022	280768	281935	67.6518	47.4018	40.7103	1.014	0.996	0.02	-0.01	0.605434	0.939126	0.650437	1
210.924	7.582	972319	34699.3	35032.3	38967.4	53.6594	59.7775	204.638	0.89	0.899	-0.17	-0.15	0.203767	0.475576	0.231784	0.679713
121.089	7.591	888745	596499	591122	558738	53.2375	36.7248	77.2995	1.068	1.058	0.09	0.08	0.683047	0.219168	0.72662	0.360908
147.97	7.598	1.34169e+06	33914.6	70931.9	76964.9	209.458	98.4718	65.1648	0.441	0.922	-1.18	-0.12	0.975248	0.984403	0.988692	1
122.093	7.629	75261.9	49576.3	43319.8	45608.4	46.2735	46.6978	47.5793	1.087	0.95	0.12	-0.07	0.902487	0.965563	0.928718	1
223.059	7.64	116223	111218	2547.99	747.76	56.8678	45.7006	12.4386	148.735	3.407	7.22	1.77	1.32854e-09	0.113392	1.03712e-08	0.205478
121.089	7.652	871543	575098	50237	578308	64.1266	102.882	86.2831	0.994	0.087	-0.01	-3.53	0.900555	0.625598	0.927123	0.835873
175.965	7.665	1.59212e+06	956053	100987	122941	73.6925	142.973	124.103	7.776	0.821	2.96	-0.28	0.0156166	0.929608	0.018732	1
157.954	7.692	2.55338e+06	800708	895783	311636	75.6935	61.4942	89.8463	2.569	2.874	1.36	1.52	0.190306	0.00765602	0.21704	0.0198421
129.079	7.693	559722	598.154	571.008	614.208	242.927	6.8109	14.6083	0.974	0.93	-0.04	-0.11	0.162861	0.980628	0.186668	1
139.136	7.701	72399.6	62559.1	47098.5	7014.9	56.8199	37.8931	40.1159	8.918	6.714	3.16	2.75	0.0453473	0.0101429	0.0534903	0.0253532
484.351	7.713	137959	4631.06	9928.24	11467.5	206.732	163.637	144.644	0.404	0.866	-1.31	-0.21	0.745637	0.999993	0.786428	1
129.079	7.715	724795	515403	81413.2	27239	56.8471	37.8009	49.2623	18.921	2.989	4.24	1.58	1.84986e-06	0.0125121	2.53378e-06	0.0304202
203.96	7.716	1.35751e+06	55848.2	272150	40411.2	162.634	82.0745	170.952	1.382	6.735	0.47	2.75	0.485362	0.0753423	0.529813	0.143869
185.949	7.721	5.40825e+06	38375.6	131431	126305	224.188	117.875	105.618	0.304	1.041	-1.72	0.06	0.832383	0.751249	0.867018	0.945987
121.089	7.723	621547	155018	166534	164401	58.7378	26.6224	66.1007	0.943	1.013	-0.08	0.02	0.924485	0.909732	0.946891	1
220	7.755	1.26351e+06	494211	515548	514595	66.5479	44.8366	49.4833	0.96	1.002	-0.06	0	0.483749	0.890484	0.528182	1
235.106	7.759	463529	424219	13343	1177.37	56.9036	34.9321	46.2668	360.311	11.333	8.49	3.5	2.00032e-11	3.80665e-05	1.9249e-09	0.000258929
242.176	7.778	993847	104774	122146	115969	148.104	108.648	25.7197	0.903	1.053	-0.15	0.07	0.904967	0.977493	0.930717	1
121.089	7.783	568039	45361.4	41985.2	43401.4	157.879	169.092	178.239	1.045	0.967	0.06	-0.05	0.639341	0.999025	0.684252	1
484.351	7.792	1.18072e+06	76126.6	138025	133559	184.539	130.347	9.93659	0.57	1.033	-0.81	0.05	0.441231	0.999966	0.48452	1
165.043	7.792	3.65716e+06	357436	152309	5686.74	102.028	41.59	20.0648	62.854	26.783	5.97	4.74	1.62335e-06	0.000160859	2.23233e-06	0.000789169
141.931	7.799	4.78702e+06	1.64435e+06	1.8267e+06	1.99585e+06	76.8857	65.0223	68.2728	0.824	0.915	-0.28	-0.13	0.461611	0.871623	0.505674	1
115.064	7.806	113797	81872.2	13032.4	29938.3	49.062	65.1986	72.4976	2.735	0.435	1.45	-1.2	0.00198937	0.9728	0.00244765	1
277.127	7.808	107857	94530.4	2451.46	332.315	57.0264	36.5556	14.0281	284.46	7.377	8.15	2.88	9.77815e-10	0.0027283	9.77111e-09	0.00825358
216.009	7.811	352009	66270.8	42774.9	29003.5	78.7266	42.3932	132.945	2.285	1.475	1.19	0.56	0.934973	0.937205	0.955652	1
115.063	7.812	112633	92747.5	22267.7	22223.4	53.1357	54.5065	48.5093	4.173	1.002	2.06	0	0.0173192	0.8767	0.0207451	1
115.064	7.816	117054	89804	11833.7	27056.9	46.5744	66.8257	74.8372	3.319	0.437	1.73	-1.19	0.00247004	0.999582	0.00303184	1
220.162	7.836	49711.4	3436.9	6101.65	6003.59	189.723	106.723	36.0292	0.572	1.016	-0.8	0.02	0.548063	0.675128	0.593245	0.882457
233.94	7.839	6.72934e+06	153430	90647.9	85722.2	51.3841	91.3621	231.213	1.79	1.057	0.84	0.08	0.51846	0.237229	0.563424	0.386441
148.016	7.853	5.54926e+06	4.61547e+06	270850	299822	56.5393	40.6617	52.183	15.394	0.903	3.94	-0.15	3.94568e-06	0.608652	5.29865e-06	0.820157
147.032	7.854	641297	599687	18087.4	8436.09	56.4918	49.9015	32.4606	71.086	2.144	6.15	1.1	4.77041e-09	0.0544272	1.5643e-08	0.108586
165.043	7.855	3.76326e+06	3.32171e+06	152162	5146.82	59.5513	59.3105	38.4009	645.39	29.564	9.33	4.89	3.95495e-07	0.00294375	5.72809e-07	0.00880589
201.99	7.862	1.29104e+06	599053	720610	737518	63.1684	45.9888	42.8159	0.812	0.977	-0.3	-0.03	0.368084	0.934292	0.40831	1
159.126	7.869	192121	3467.22	624.723	1310.95	225.627	70.3426	76.98	2.645	0.477	1.4	-1.07	0.0905418	0.627693	0.105363	0.837967
189.043	7.874	398742	260431	49190.4	40462.1	61.9021	36.6543	43.8973	6.436	1.216	2.69	0.28	0.0453352	0.852683	0.0534791	1
159.126	7.89	204637	191769	5550.08	2833.05	55.7135	17.5685	27.5648	67.69	1.959	6.08	0.97	1.75517e-11	0.13674	1.77976e-09	0.241718
484.351	7.892	1.2983e+06	115357	196883	176285	131.729	62.2677	124.417	0.654	1.117	-0.61	0.16	0.0746504	0.0847802	0.0872314	0.159497
109.053	7.902	237386	202512	9025.71	7201.96	56.2378	24.093	53.3012	28.119	1.253	4.81	0.33	3.34174e-08	0.29674	5.89131e-08	0.465343
181.978	7.903	4.8119e+06	157914	176050	202742	167.129	202.702	167.55	0.779	0.868	-0.36	-0.2	0.992007	0.731732	1	0.930087
484.351	7.931	1.35881e+06	114983	196862	195194	127.043	101.974	57.1767	0.589	1.009	-0.76	0.01	0.866113	0.875368	0.897149	1
242.176	7.931	1.11537e+06	161193	194185	177839	101.743	76.1416	63.2039	0.906	1.092	-0.14	0.13	0.828726	0.789998	0.863857	0.975284
142.063	7.938	307340	218109	75800.9	21998.7	46.8418	38.4516	96.9561	9.915	3.446	3.31	1.78	0.000353786	0.115631	0.000443259	0.208955
177.127	7.944	83352	25929.9	75519.9	2110.25	50.6376	33.936	71.1929	12.288	35.787	3.62	5.16	1.56122e-06	2.82263e-12	2.14955e-06	5.73184e-10
174.089	7.948	723303	502209	229924	19879.5	56.1838	36.8188	24.6532	25.263	11.566	4.66	3.53	3.85012e-08	2.22061e-07	6.6613e-08	6.59037e-06
243.991	7.95	985719	4633.66	2280.09	2778.48	187.404	282.107	357.295	1.668	0.821	0.74	-0.29	0.154072	0.968636	0.17694	1
192.1	7.952	192130	161232	61223.8	6338.39	55.7983	38.3623	23.626	25.437	9.659	4.67	3.27	4.37182e-07	3.31123e-06	6.30391e-07	4.21565e-05
220.162	7.955	57268.7	2948.38	1021.88	844.04	165.594	215.932	239.125	3.493	1.211	1.8	0.28	0.325035	0.999606	0.363058	1
198.981	7.96	3.08945e+07	928728	858065	297649	167.839	202.384	301.224	3.12	2.883	1.64	1.53	0.0172619	0.394194	0.0206787	0.586123
165.043	7.978	862386	62204.4	28307.3	3474.47	141.932	66.0456	17.5942	17.903	8.147	4.16	3.03	6.69149e-05	0.00534128	8.55053e-05	0.0145987
243.99	7.999	855267	3245.72	1478.52	1566.91	238.7	388.311	15.2479	2.071	0.944	1.05	-0.08	0.0312263	0.632969	0.0370676	0.842895
167.116	8.006	2.47353e+06	123947	129675	131067	177.079	63.0952	78.5808	0.946	0.989	-0.08	-0.02	0.0414734	0.146444	0.049004	0.256303
484.351	8.006	1.44411e+06	21100.4	5559.01	6862.65	226.368	362.048	274.483	3.075	0.81	1.62	-0.3	0.303707	0.52929	0.340174	0.739184
182.958	8.015	4.07389e+06	1.47018e+06	2.12739e+06	2.19535e+06	61.9313	60.9793	57.156	0.67	0.969	-0.58	-0.05	0.372097	0.955592	0.412515	1
150.089	8.025	866829	458843	34835.4	63327.3	48.3221	103.22	108.004	7.246	0.55	2.86	-0.86	0.00877424	0.999834	0.0106065	1
127.075	8.026	126948	103112	7744.61	537.757	57.3097	38.0775	13.4371	191.745	14.402	7.58	3.85	1.44317e-09	3.90267e-05	1.06033e-08	0.000262886
193.095	8.031	9.45107e+06	8.9334e+06	551279	6474.86	57.0437	37.5125	35.4141	1379.71	85.142	10.43	6.41	3.93892e-09	2.99725e-06	1.45108e-08	3.9261e-05
191.08	8.032	135681	119109	1640.45	467.769	57.2695	97.4798	15.7769	254.632	3.507	7.99	1.81	5.22333e-09	0.0252997	1.62755e-08	0.0561433
246.096	8.032	109763	101937	5322.85	369.105	56.9668	35.7517	15.9227	276.175	14.421	8.11	3.85	1.57928e-09	0.000105294	1.08985e-08	0.000565084
343.974	8.033	56727	45772.1	1527.55	324.767	57.93	39.0552	15.9227	140.938	4.704	7.14	2.23	6.3593e-10	0.011534	8.97689e-09	0.0283366
132.079	8.036	80635.5	69051.9	18642.3	16789	43.9199	40.4394	27.2282	4.113	1.11	2.04	0.15	1.99664e-05	0.976274	2.594e-05	1
238.153	8.036	63373.1	52349	1550.06	484.998	65.8241	75.9014	59.5839	107.936	3.196	6.75	1.68	3.8954e-10	0.112805	8.71378e-09	0.204581
193.109	8.049	136841	100349	327.721	344.616	72.471	8.60252	16.7839	291.19	0.951	8.19	-0.07	1.35719e-08	0.984212	2.86287e-08	1
193.11	8.062	145618	65555.5	331.357	346.148	70.7306	152.024	15.4999	189.386	0.957	7.57	-0.06	1.66154e-09	0.92069	1.10863e-08	1
220.162	8.069	59561.3	1375.69	413.865	956.243	206.786	281.437	240.069	1.439	0.433	0.52	-1.21	0.523649	0.509814	0.568618	0.717954
193.11	8.074	111865	41552.9	743.834	332.181	74.2245	109.008	16.0341	125.091	2.239	6.97	1.16	4.791e-08	0.061301	8.08342e-08	0.120257
157.074	8.084	219950	174961	8639.27	7620.08	55.4136	16.2827	8.30557	22.961	1.134	4.52	0.18	1.13491e-10	0.843883	5.70195e-09	1
275.969	8.111	112228	1232.91	749.1	1948.04	40.6926	55.0419	238.181	0.633	0.385	-0.66	-1.38	0.167064	0.0251418	0.191318	0.0558373
147.032	8.115	229286	203914	7616.02	2436.32	56.6914	37.8368	30.2581	83.697	3.126	6.39	1.64	2.12409e-08	0.101601	4.03146e-08	0.186698
224.126	8.116	306410	3513.84	257617	313.586	54.457	38.6114	17.0694	11.205	821.521	3.49	9.68	0.00569012	1.19416e-12	0.00691632	3.80984e-10
165.043	8.116	1.43863e+06	1.33009e+06	44736.2	2899.61	57.0546	42.853	20.4698	458.714	15.428	8.84	3.95	8.22468e-08	0.00102391	1.31776e-07	0.00360927
148.016	8.118	2.36155e+06	1.90416e+06	73113.4	184880	55.8328	80.2165	34.0021	10.299	0.395	3.36	-1.34	9.42028e-05	0.376814	0.000119892	0.565234
110.037	8.118	197166	162213	25276.3	50928.8	50.5238	66.8314	82.7165	3.185	0.496	1.67	-1.01	0.000467373	0.594677	0.000583796	0.806064
189.043	8.119	201723	148683	34673.5	30620.9	58.3645	43.8384	58.5656	4.856	1.132	2.28	0.18	0.00136322	0.362595	0.00168276	0.548059
207.111	8.129	97325.1	88807.5	3334.06	1514.29	55.0618	21.9261	41.2988	58.646	2.202	5.87	1.14	6.17839e-12	0.00872981	8.74774e-10	0.0222234
276.967	8.131	1.68682e+06	95359.8	247998	307615	96.3803	75.1986	117.026	0.31	0.806	-1.69	-0.31	0.171867	0.439924	0.196585	0.639406
278.111	8.137	99063.2	78123.6	1942.39	375.528	58.8613	40.0977	15.9673	208.036	5.172	7.7	2.37	6.80534e-10	0.00831543	9.06386e-09	0.0213037
207.074	8.137	195611	182833	5528.98	791.006	57.1032	48.3881	16.2303	231.14	6.99	7.85	2.81	6.47549e-10	0.00627512	8.97964e-09	0.0167114
198.149	8.151	88165	429.091	413.162	476.491	207.422	241.027	335.529	0.901	0.867	-0.15	-0.21	0.593699	0.943978	0.63857	1
193.095	8.152	1.68678e+06	494053	34945	17855	87.4265	52.6474	51.0123	27.67	1.957	4.79	0.97	4.56022e-11	0.0131702	3.40165e-09	0.0317942
205.095	8.164	61437.6	56828	2432.95	503.788	56.448	41.893	31.1632	112.801	4.829	6.82	2.27	1.41381e-09	0.0074762	1.05497e-08	0.0194327
235.106	8.169	68525.7	58684	2626.48	1163.93	54.7761	31.3819	46.5521	50.419	2.257	5.66	1.17	6.87983e-12	0.0381105	9.26859e-10	0.0796277
127.075	8.172	259232	239960	9010.42	448.95	56.9951	36.2722	19.1326	534.493	20.07	9.06	4.33	1.11784e-09	6.45053e-05	9.93182e-09	0.000386388
216.009	8.202	228525	178655	184464	39791.5	57.6523	38.5306	109.129	4.49	4.636	2.17	2.21	0.779358	0.238413	0.818769	0.388085
260.101	8.22	1.58698e+06	1.47555e+06	67405.4	382.115	57.2687	37.5747	18.1469	3861.53	176.401	11.91	7.46	7.90826e-09	2.65774e-06	2.01044e-08	3.60113e-05
235.08	8.22	58760.9	54886.1	1540.27	342.532	56.7209	42.1794	18.3837	160.236	4.497	7.32	2.17	1.09772e-09	0.0258581	9.87717e-09	0.0571746
129.152	8.222	1.72769e+06	1.45578e+06	1.5687e+06	42693.8	55.0517	37.325	18.0044	34.098	36.743	5.09	5.2	2.08471e-06	1.96104e-08	2.84597e-06	1.02439e-06
217.095	8.236	58910.9	45108.7	2024.26	945.788	58.7883	47.3215	31.1716	47.694	2.14	5.58	1.1	9.45925e-10	0.118693	9.68093e-09	0.213741
235.106	8.236	199095	154655	6060.4	546.518	57.4019	30.0176	56.6208	282.981	11.089	8.14	3.47	8.92975e-12	4.65193e-05	1.09066e-09	0.000299384
767.529	8.241	128113	3573.91	1774.08	651.336	172.086	252.411	355.812	5.487	2.724	2.46	1.45	0.00260898	0.133209	0.00320061	0.236415
247.117	8.242	123731	103040	3205.63	445.084	57.6469	32.3199	37.0813	231.506	7.202	7.85	2.85	2.86395e-10	0.00131149	8.59283e-09	0.00443935
194.585	8.267	49924.9	3510.45	1684.61	250.745	129.185	111.532	76.0631	14	6.718	3.81	2.75	0.000150321	0.00230495	0.000190279	0.00717602
240.934	8.271	399791	246536	231641	257449	43.8815	47.6359	20.4619	0.958	0.9	-0.06	-0.15	0.535579	0.298086	0.58075	0.467124
276.967	8.276	3.51093e+06	1.00153e+06	1.10062e+06	1.21163e+06	66.5103	48.2437	57.5206	0.827	0.908	-0.27	-0.14	0.305113	0.806754	0.341646	0.987736
132.079	8.277	470694	425566	175867	15967	55.202	36.7125	12.4274	26.653	11.014	4.74	3.46	1.43568e-06	1.06653e-05	1.98123e-06	9.95713e-05
194.115	8.277	6.1722e+07	5.51532e+07	2.32462e+07	4.61564e+06	52.5404	33.2586	22.9776	11.949	5.036	3.58	2.33	4.63238e-06	0.000415111	6.20282e-06	0.00170722
192.1	8.277	127628	103624	58674.3	13292.4	56.4135	39.7392	41.5607	7.796	4.414	2.96	2.14	0.00564186	0.0041583	0.00685954	0.0117902
129.079	8.277	161598	52715.5	24218.9	48067.7	78.4474	88.2355	47.2177	1.097	0.504	0.13	-0.99	0.931376	0.801586	0.952808	0.983735
194.027	8.278	58495.8	33379.5	2133.42	567.54	91.1497	117.175	81.0921	58.814	3.759	5.88	1.91	0.000132887	0.0132233	0.00016848	0.0319051
176.105	8.28	391785	354089	145880	13812.9	56.2845	36.9496	32.2432	25.635	10.561	4.68	3.4	2.11057e-05	5.60549e-05	2.73913e-05	0.000346124
198.98	8.281	1.0218e+06	215885	155567	538.075	96.0795	106.46	201.225	401.217	289.118	8.65	8.18	1.53344e-12	1.79745e-12	3.37493e-10	4.11913e-10
174.089	8.282	497787	401750	204666	11761.4	56.5798	38.8211	41.6168	34.158	17.401	5.09	4.12	3.05997e-06	9.53581e-07	4.13672e-06	1.77978e-05
190.084	8.282	100544	61728.9	33722.4	2905.59	62.2326	38.7264	66.8981	21.245	11.606	4.41	3.54	2.74096e-05	1.8896e-05	3.54299e-05	0.000151913
129.079	8.283	131787	46804.3	22428.2	36899.4	58.2623	14.7853	64.3262	1.268	0.608	0.34	-0.72	0.00047282	0.420573	0.000590467	0.617621
192.1	8.283	137839	117542	47849.9	6181.71	54.5142	68.5735	71.3919	19.014	7.741	4.25	2.95	8.25153e-05	0.00810247	0.000105186	0.0208509
233.94	8.283	5.97893e+06	62524.9	106596	99214.1	51.3498	45.6009	246.285	0.63	1.074	-0.67	0.1	0.995742	0.919419	1	1
193.645	8.286	39273.6	2165.67	2099.44	379.839	130.306	110.936	82.1293	5.702	5.527	2.51	2.47	0.00114077	0.00448979	0.00141153	0.0125856
190.971	8.296	476473	7614.44	4270.43	5979.89	190.225	255.618	316.702	1.273	0.714	0.35	-0.49	0.236811	0.89653	0.267823	1
145.973	8.3	478094	29567.4	47430.5	39801.7	49.4885	136.578	32.9161	0.743	1.192	-0.43	0.25	0.165629	0.113867	0.189704	0.206215
239.173	8.3	1.10178e+06	125810	30372.3	11185.2	117.007	266.752	227.111	11.248	2.715	3.49	1.44	2.72604e-09	0.00239025	1.28375e-08	0.00739497
211.142	8.319	1.66228e+06	990068	261027	32038.7	24.8352	87.4851	277.752	30.902	8.147	4.95	3.03	1.05915e-12	8.37965e-11	3.1167e-10	1.00146e-08
205.131	8.321	155168	107315	25264.7	19720.9	51.1907	39.9171	63.9581	5.442	1.281	2.44	0.36	0.000606976	0.755689	0.000756093	0.949415
205.132	8.322	95712.9	6858.16	5913.72	562.879	193.953	88.8068	86.6066	12.184	10.506	3.61	3.39	0.000123262	0.000338291	0.000156384	0.00144292
188.973	8.326	1.34563e+06	20444.6	10096	17354.9	207.151	255.831	292.721	1.178	0.582	0.24	-0.78	0.734408	0.697046	0.776168	0.900589
150.068	8.354	311609	263287	15268.9	18532.3	55.949	44.5215	24.1977	14.207	0.824	3.83	-0.28	4.06944e-05	0.960403	5.23433e-05	1
194.115	8.364	2.64012e+07	9.69421e+06	6.74228e+06	3.39189e+06	63.0694	37.3985	18.1894	2.858	1.988	1.52	0.99	8.58721e-05	0.000175246	0.000109409	0.000845934
222.074	8.365	254349	44074.3	234169	16102.1	56.5496	37.9907	56.5736	2.737	14.543	1.45	3.86	0.649178	0.000773771	0.693811	0.00285986
275.969	8.368	41792.4	278.107	201.729	398.912	73.9582	44.48	261.951	0.697	0.506	-0.52	-0.98	0.27499	0.0622461	0.309271	0.121888
211.142	8.386	1.48704e+06	33669.5	14180.4	12436.7	191.267	312.058	336.07	2.707	1.14	1.44	0.19	0.0238593	0.989275	0.0284686	1
236.101	8.389	1.05355e+07	9.58623e+06	564367	1334.07	57.1475	37.9232	32.8305	7185.71	423.042	12.81	8.72	2.12375e-09	1.87376e-07	1.18419e-08	5.87474e-06
239.173	8.39	1.01781e+06	34478.9	17940.2	13333.9	189.228	264.719	269.775	2.586	1.345	1.37	0.43	0.0645943	0.527244	0.0756635	0.736929
[truncated: 20,231 more rows]
